# Supplementary material for: Deep Assessment of Genomic Diversity in Cassava for Herbicide Tolerance and Starch Biosynthesis
Source: Comput Struct Biotechnol J. 2017 Jan 14;15:185–94. doi: 10.1016/j.csbj.2017.01.002 (PMC5295625; doi:10.1016/j.csbj.2017.01.002)
Supplement: Supplementary file 1 — Supplementary Table 1 List of cassava accessions sequenced in this study. Supplementary Table 2 List of genes related to starch content and resistance to herbicides chosen for pooled targeted resequenced. Supplementary Table 3 List of primer pairs used to define the regions targeted for pool resequencing. The last eight columns represent the number of fragments reliably assigned to each region within each pool. Supplementary Table 4 Report of curated biallelic SNPs identified in this study. The table includes for each SNP the chromosome location, reference allele, alternative allele, functional annotation, intersection with the panel of SNPs available at the phytozome website, predicted allele frequencies within each pool, raw A,C,G,T counts within each pool, and pipelines in which the SNP was discovered. Supplementary Table 5 List of curated indels identified in this study. The table includes for each SNP the chromosome location, reference allele, alternative allele, functional annotation, predicted allele frequencies within each pool and raw allele counts for the reference and alternative alleles. [file mmc1.zip]

Archive with 5 entries (5 files):
- SupplementaryTable1_Accessions.xls
- SupplementaryTable2_genes.xls
- SupplementaryTable3_primers.xls
- SupplementaryTable4_ReportSNPs.xls
- SupplementaryTable5_ReportIndels.xls
