# Supplementary material for: Deep Assessment of Genomic Diversity in Cassava for Herbicide Tolerance and Starch Biosynthesis
Source: Comput Struct Biotechnol J. 2017 Jan 14;15:185–94. doi: 10.1016/j.csbj.2017.01.002 (PMC5295625; doi:10.1016/j.csbj.2017.01.002)
Supplement: Supplementary file 1 — Supplementary Table 1 List of cassava accessions sequenced in this study. Supplementary Table 2 List of genes related to starch content and resistance to herbicides chosen for pooled targeted resequenced. Supplementary Table 3 List of primer pairs used to define the regions targeted for pool resequencing. The last eight columns represent the number of fragments reliably assigned to each region within each pool. Supplementary Table 4 Report of curated biallelic SNPs identified in this study. The table includes for each SNP the chromosome location, reference allele, alternative allele, functional annotation, intersection with the panel of SNPs available at the phytozome website, predicted allele frequencies within each pool, raw A,C,G,T counts within each pool, and pipelines in which the SNP was discovered. Supplementary Table 5 List of curated indels identified in this study. The table includes for each SNP the chromosome location, reference allele, alternative allele, functional annotation, predicted allele frequencies within each pool and raw allele counts for the reference and alternative alleles. [file mmc1.zip › SupplementaryTable1_Accessions.xls]

## Sheet: Sheet1
Pool 1 (3.57 ng/uL)	Pool 2 (8.82 ng/uL)	Pool 3 (15.2 ng/uL)	Pool 4 (22.8 ng/uL)	Pool 5 (34.1 ng/uL)	Pool 6 (51.3 ng/uL)	Pool 7 (76.9 ng/uL)	Pool 8 (151.36 ng/uL)	SAMPLES NOT INCLUDED
COL346	COL1754	COL306	COL2427	COL22	COL636	COL13	PER223	COL335
BRA222	COL688	COL651B	COL2442	BRA192	COL2060	COL304	PER244	CR18
BRA242	COL1490	COL2460	BRA110	COL82	COL490	COL890	PER282	BRA450
BRA931	COL2089	COL2470	COL670	COL87	COL2449	COL1752	PER437	ARG20
BRA707	COL2429	COL1486	COL1818	COL2448	COL2465	COL2059	PER445	CR51
PER318	COL717	BRA16	COL1823	COL2463	BRA29	COL2425	PER484	CR65
PER381	COL1493	BRA117	BRA130	COL725	BRA234	COL2441	COL 2158	ECU151
PER319	BRA144	BRA20	COL226B	BRA899	COL1495	COL2459	COL 287	PER557
PER372	BRA237	COL169	BRA146	BRA1012	COL1964	COL2469	GUA 25	PER551
PER409	COL262	COL1912	COL1566	BRA835	COL2207	BRA73	COL 172	PER553
PER312	COL802	COL2434	BRA189	BRA1031	COL2054	BRA191	COL 745	BRA 984
PER322	BRA327	BRA165	BRA445	BRA1177	BRA436	COL965	COL 896B	COL 941
PER334	BRA534	BRA240	BRA337	CUB23	BRA834	COL2061	COL 2519	BRA 1410
PER345	DOM2	COL282	BRA1272	CUB36	BRA1432	COL2428	COL 971	BRA 1167
PER420	BRA590	BRA293	ARG65	BRA384	CUB1	COL2447	COL 948D	VEN 307
PER324	BRA836	BRA514	CR63	BRA1394	CR1	COL2462	COL 1786	PAN 127
PER335	CUB5	CUB2	ECU117	ECU72	ECU85	BRA206	NGA 16	COL 803
PER346	CR19	BRA971	BRA775	MEX11	BRA1032	COL2183	COL 1047	COL 1628
PER377	BRA335	BRA1183	BRA383	PER283	ECU87	COL2430	COL 23	COL 2115
PER391	BRA467	DOM3	BRA1006	PAR68	BRA988	COL543A	COL 380	ECU 31
PER421	BRA1061	BRA842	BOL1	PER184	BRA1255	COL2452	CUB 46	ECU 29
PER316	BRA886	ARG55	ECU144	MEX54	BRA732	COL2466	CM 7073-7	BRA 881
PER325	BRA997	DOM5	PER183	PER211	BRA354	BRA32	CR 87	COL 2114
PER336	BRA1073	ECU104	PAR183	PER238	BRA887	COL608	VEN 151	CR 175
PER396	ARG73	BRA468	PER203	PAR100	BRA1003	COL2015	COL 375	COL 1284
PER435	ECU135	ECU3	PER292	PER228	BRA1282	COL2246	CM 942-14	COL 403
PER436	BRA769	BRA492	PER7A	PER178	BRA893	COL2435	PAR 194	COL 646
COL 2303	CR101	CUB42	PER230	PER240	BRA1139	COL2457	CUB 55	COL 517
COL 2169	PER224	ECU23	PER297	PER306	BRA787	COL2467	COL 2601	ECU 159
COL 2091	ECU187	BRA499	PER197	PER350	ECU166	BRA35	MEX 64	IND 250
BRA 975	MEX53	CUB65	PER280	PER398	PAR142	COL634	CM 1054-3	COL 53
COL 2128	PER248	ECU64	PER328	PER415	PER225	COL806	MEX 42	COL 2690
COL 1787A	PER268	CUB74	PER361	PER428	PER235	COL1643	PER 291	COL 2573
COL 1979	GUA6	CR138	PER425	PER320	PER209	COL2387	GUA 47	VEN 8
COL 2156	PER249	PER234	PER351	PER352	PER226	COL2436	GUA 39	ECU 54
COL 1736	PER269	PER262	PER416	PER429	PAR98	COL2458	VEN 32	COL 966C
VEN 45A	MEX55	PAN114	PER309	PER353	PER227	COL2468	PAR 87	VEN 252
COL 317	PAR5	PAN128	PER364	PER366	PER176	BRA71		COL 2327
COL 903B	PER294	PER236	PER386	PER402	PER213	BRA1173		VEN 297A
CM 1016-31	GUA32	PER293	PER400	PER410	PER239	DOM1		IND 227
COL 2308	MEX80	GUA23	PER408	PER359	PER195	ECU82		IND 242
COL 1845	PAR15	PER187	PER418	PER544	MEX95	ARG12		CUB 37
COL 1779	PER254	PER253	PER321	PER545	PAR32	BRA330		ECU 145
CM 6018-4	PER296	PER270	PER317	PER440	PER180	BRA1081		CR 91
COL 2209	GUA43	PER275	PER369	PER453	PER371	BRA1320		CM 7857-50
MEX 23	MEX83	PAR101	PER379	PER475	PER406	BRA508		PAN 132
VEN 312	PAR23	PER214	PER405	PER524	PER449	BRA897		IND 186
ECU 33	PER257	PER278	PER523	PER537	PER472	BRA1010		CR 36
COL 2286	GUA66	PER232	PER535	PER546	PER503	BRA1168		CM 3299-4
COL 1634	PER218	PER241	PER556	PER443	PER534	BOL2		PAR 91
COL 2625	PER259	PER303	PER454	PER492	PER474	ECU165		CR 98
CG 915-1	PER341	PER340	PER596	PER597	PER594	PAN38		COL 2082
COL 2220	PER362	PER308	PAR 100	PER571	PER461	PAR35		BRA 45
COL 2106	PER399	PER329	IND 127	COL 2300	PER560	PAR135		CR 52
CG 7-64	PER407	PER385	COL 1686	PTR 102	PER583	PER181		COL 2191
COL 1288	PER330	PER311	GUA 87	CR 29	PER455	PER198		CR 42
MAL 13	PER342	PER343	COL 2485	VEN 1178	PER493	PER233		COL 1768
COL 144	PER374	PER375	COL 1727	COL 1032	PER584	PER260		CM 7857-148
PER 370	PER332	PER419	COL 2187	CM 6082-1	PER467	MEX43		MAL 4
COL 2360	PER365	PER376	COL 511	COL 1915	PER494	PAN100		IND 44
COL 2365	PER387	PER378	COL 497	COL 1563	PER531	PAR38		PER 394
COL 2065	PER401	PER412	COL 1688	PER 589	PER541	PER201		CM 975-1
COL 703	PER430	PER422	BRA 105	GUA 17	PER550	PER247		CM 8296-4
COL 750	PER354	PER414	COL 2692	PAR 2	PER598	PAR81		USA 8
IND 1	PER388	PER554	COL 1030	COL 1236	PER542	PAR206		CG 1231-3
COL 2693	PER431	PER439	MAL 27	GUA 91	PER569	PER186		COL 498
COL 388	PER315	PER504	COL 2068	COL 382	PER502	PER194		CG 7-46
CM 7857-147	PER355	PER548	PER 239	PER 612	COL 328	PAR105		SG 104-57
GUA 72	PER367	PER533	CR 127	COL 1530	COL 602	PER459		CR 140
VEN 37	PER403	COL 2574	BRA 900	COL 714	BRA 179	PER485		CM 5586-1
COL 3578	PER411	COL 1667	COL 2214	PHI 2	ARG 31	PER520		COL 1784
PTR 1	PER433	VEN 163	COL 1665	COL 912B	BRA 888	PER576		COL 2244
COL 3	PER347	SM 1940-12	COL 2348	COL 1024	COL 684	PER593		BRA 338
COL 1633	PER356	COL 1185	IND 60	CUB 56	GUA 67	PER450		SG 618-6
COL 1205	PER368	GUA 78	COL 2171	PER 488	PAR 18	PER460		VEN 149
COL 1478	PER404	CR 120	CM 7853-79	COL 677	COL 1438	PER580		COL 1774
COL 2237	PER327	VEN 29	CM 7857-114	PER 285	COL 1733	PER490		BRA 349
COL 1538	PER338	CR 86	COL 1186A	COL 1695	VEN 170	PER505		COL 590
PAN 39	PER349	PER 290	COL 1389	PER 473	COL 894B	PAR582		PER 427
CM 3171-8	PER397	COL 1692	CR 161	COL 1166	COL 748	PER595		VEN 40B
SG 625-18	PER423	COL 2345	PER 221	COL 875	CR 62	PER462		IND 15
COL 1031	PER486	COL 1535	COL 2008	ARG 49	CR 137	PER476		VEN 213
COL 1456	PER465	COL 1673	VEN 167	COL 1548	COL 2403	PER508		SLV 3
COL 1464	PER469	ECU 150	COL 2221	COL 1107	COL 348	PER525		BRA 488
COL 1702	ARG 6	COL 2199	USA 4	COL 1926	ARG 47	PER538		BRA 1355
COL 2644	COL 1055	COL 168A	COL 1928	COL 1998	COL 97	PER547		PAR 122
GUA 74	COL 1699	COL 470	COL 1481	COL 1249	CM 7857-19	PER444		VEN 17
VEN 138	GUA 68	CM 391-2	COL 726	COL 1967	NGA 1	PER481		COL 1898
COL 107A	COL 2252	COL 2595	COL 1931	COL 1780	IND 81	PER511
COL 407	COL 451	COL 2102	CM 2766-4	COL 1289	MAL 60	PER527
CUB 71	COL 2093	COL 336	COL 2186	COL 2306	GUA 18	PER540
COL 237A	CR 152	COL 2568	PTR 49	CR 17	COL 493	PER564
COL 1980	COL 2200	COL 2353	GUA 50	CM 4157-34	COL 2621	PER456
IND 78	CM 5665-1	CUB 8	MAL 59	COL 1448	CR 57	PER482
CM 6061-1	CR 66	VEN 69	COL 955	COL 1927	COL 405	PER514
COL 2223	BRA 600	COL 259	COL 2728	VEN 164	COL 1413	PER566
COL 261	COL 1965	VEN 90	COL 2383	IND 243	COL 1455	PER585
COL 1545	GUA 35	COL 877A	COL 1343	SM 643-17	COL 2177	PER446
CG 1-56	COL 2511	PER 185	COL 1740	ECU 158	COL 1751	PER457
COL 553	COL 111	PER 323	COL 1919	COL 1722	PAR 1	PER468
COL 1080	COL 922	COL 437A	COL 2716	COL 2471	VEN 331	PER483
COL 1025	ECU 21	COL 874	COL 1336	COL 286	COL 2426	PER495
CM 950-3	GUA 22	PER 333	COL 1963	CR 34	GUA 37	PER515
CR 61	COL 979	COL 1658	MAL 62	CM 7857-136	VEN 276	PER532
COL 1059	COL 2604	COL 1715	CR 88	IND 165	PAR 193	PER588
COL 2192	BRA 461	SG 804-5	COL 1735	COL 2415	ARG 115	COL1910
GUA 30	CR 134	COL 1805	CUB 49	CR 73	COL 976	PER448
COL 337	COL 487	COL 2180	COL 115	IND 170	COL 1748	PER458
CM 7857-104	IND 196	VNM 8	COL 1098	COL 318	COL 2053	PER518
COL 299	COL 1868B	PAR 78	COL 149	COL 651A	COL 946	PER543
CM 7857-31	BRA 225	COL 2374	MEX 87	CG 1118-118	NGA 9	PER591
PAR 84	COL 2157	MAL 53	COL 1415	MEX 102	CUB 64	COL1474
ECU 111A	TAI 1	COL 146	COL 673A	COL 1831	IND 152	PAR 156
CG 5-95	COL 1787B	PAN 19	CR 104	COL 2677	COL 158	COL 1489
COL 2643	COL 2167	COL 1417	VEN 284B	COL 2710	COL 2731	IND 91
VNM 2	COL 2361	MAL 69	COL 1539	MEX 85	CR 186	COL 825B
CUB 54	CUB 39	PAN 12B	MAL 50	COL 2475	ECU 37	COL 2524
CR 114	COL 1934	CM 7857-7	COL 54	PAR 26	MAL 7	COL 2186
ECU 191	COL 2203	MEX 8	COL 2754	BRA 48	CM 517-5	COL 1541
CR 4	MAL 74	SG 104-164	GUA 79	CM 2156-3	CUB 53	COL 314
CG 95-1	COL 231	CR 77	ECU 2	PER 274	COL 1372	COL 192
CR 150	CM 1054-2	PHI3	BRA 389	COL 2451	CR 81	BRA 1001
CR 53	COL 1618	COL 1430	COL 2743	CM 847-11	VEN 273	ECU 71
CUB 48	COL 1990	COL 1186	ECU 6	IND 245	CR 76	MEX 45
VEN 46	PER 487	PAR 25	PAR 64	COL 1973	COL 2730	GUA 36
COL 2670	VEN 217	COL 2659	MAL 37	PAR 85	CM 2596-2	VEN 284A
IND 246	ARG 17	COL 1072	VEN 224	VEN 199	COL 2090	COL 1795
COL 2370	COL 525	COL 2752	COL 1616	IND 221	BRA 1013	COL 1357
BRA 230	COL 2668	IND 141	COL 1890	CG 1413-3	BRA 411	PAR 41
BRA 19	COL 1070	COL 966D	CG 1355-2	COL 2351	CM 4729-4	COL 418A
IND 144	COL 2437	COL 1146	CM 3380-7	BRA 275	PAR 10	CM 7857-149
COL 1955	COL 2610	CR 26	BRA 402	COL 1988	IND 115	CR 119
COL 1711	COL 1320	COL 2489	BRA 465	SG 761-4	CG 1403-6	MEX 18
COL 1994	SG 424-19	CM 696-1	MEX 88	IND 193	SG 105-11	COL 776
COL 2063	COL 727	COL 2624	COL 2290	MEX 105	CM 7857-63	COL 1019
COL 2018	CM 7857-42	COL 2725	CM 4365-1	BRA 969	COL 7	CG 489-57
PAR 66	COL 808	COL 2742	COL 1900	GUA 64	IND 210	COL 2543
ARG 87	COL 1008	COL 1832	COL 1653	BRA 1143	CG 1118-32	COL 2648
CR 83	MAL 32	IND 166	CR 187	CM 7848-141	SM 328-1	CR 182
ARG 102	COL 1058	PAR 93	VEN 305	CUB 22	PAR 214	PAR 70
IND 182	COL 2160	IND 64	SM 1619-3	SG 787-10	CR 125	COL 768
VEN 62	COL 2019	VEN 142	MAL 71	MAL 16	BRA 426	COL 1396A
ARG 61	COL 1698	IND 65	NGA 8	IND 51	CM 7951-5	PAR 57
MEX 38	COL 2033	VEN 142	ARG 108	COL 2357	COL 2023	COL 809B
COL 2268	COL 1558	ECU 24	VEN 327	IND 185	COL 80	COL 880
COL 2266	IND 4	CM 1849-3	CG 1139-2	COL 2682	ARG 38	COL 2040
ARG 111	COL 1676	PAR 8	COL 196	IND 75	COL 465	COL 89
VEN 152	COL 2390	PER 286	COL 903A	CM 6740-7	CR 7	SM 523-2
COL 2255	COL 1520	BRA 101	CR 78	COL 2678	CM 3421-8	COL 1048
COL 637	ECU 187	CM 849-1	PAR 11	IND 252	VEN 48	SM 738-2
COL 2324	IND 115	COL 2598	SM 1223-11	COL 1014	COL 437B	COL 2212
COL 653	COL 2098	VEN 113A	IND 217	BRA 518	BRA 553	TAI 3
ARG 58	COL 1492	IND 96	COL 2132	BRA 1243	IND 153	COL 1694
PER 578	COL 1229	BRA 1214	IND 244	COL 2352	VEN 202B	IND 39
IND 234	COL 2712	VEN 319	BRA 889	SM 494-2	BRA 885	PAR 104
ARG 107	PAR 88	COL 2590	SG 38-6	ARG 94	GUA 41	VEN 47
COL 680	PAR 26	CR 92	BRA 125	BRA 678	BRA 528	SM 653-14
PER 207	MEX 59	COL 2909	COL 1483	BRA 674	SM 1406-1	IND 146
COL 2402	COL 60	CUBA 4	BRA 543	IND 26	CM 996-6	COL 2318
COL 1329	ARG 19	BRA 1342	GUA 54	PAR 173	PAR 65	CM 546-18
COL 2213	GUA 14	CM 4063-6	COL 948B	CUB 15	VEN 206	COL 644
COL 62	COL 648B	PAR 166	CM 7514-7	CM 1015-42	ECU 116	PAR 163
MEX 75	COL 2695	CM 2509-1	BRA 408	PAR 62	CM 7825-1	PER 192
COL 2407	CR 28	COL 2416	BRA 1122	COL 431	IND 109	COL 2538
BRA 761	COL 948A	VEN 66	CM 7857-62	PAN 135	CUB 51	MEX 2
BRA 379	COL 2173	VEN 39	BRA 55	PER 562	MEX 68	PER 229
ECU 153	MAL 24	VEN 269	MEX 77	ECU 161	BRA 700	VEN 297B
COL 1553	PAR 136	IND 214	COL 845B	COL 1761	PAR 75	COL 601
COL 705	COL 119	MEX 59	BRA 915	PAR 122	PAN 39A	ECU 10
CM 7857-78	COL 198	BRA 1182	COL 2120	CR 31	COL 159	COL 913
IND 216	COL 211	CUB 50	COL 737	PTR 11	COL 845C	COL 467
CM 7310-1	COL 928	VEN 20	COL 2438	COL 919B	CM 7857-40	COL 2528
COL 2344	COL 2627	CM 1491-5	CM 2952-1	PAR 115	CM 7848-121	CUB 62
COL 1413	COL 2131	COL 835	BRA 595	COL 2011	MAL 78	COL 1424
COL 2262	COL 1358	COL 2073	MAL 36	COL 2159	VEN 241	COL 1813
GUA 2	COL 2499	COL 1962	PHI 1	BRA 175	ECU 65	IND 189
BRA 572	COL 2376	COL 2275	COL 2479	COL 2118	BRA 560	COL 1113
PAN 102	BRA 1302	COL 1044	TAI 22	PAR 9	BRA 42	CUB 63
IND 142	CUB 6	VEN 67A	CR 56	PER 304	BRA 333	CUB 19
CM 7857-5	BRA 1392	COL 2701	BRA 570	IND 41	BRA 697	CM 2157-1
COL 1365	COL 1038	ARG 75	COL 2516	COL 2368	PER 471	IND 253
COL 723	MAL 5	PAR 49	COL 2729	CM 7086-17	COL 2272	COL 2562
CM 7596-5	COL 2153	ARG 64	COL 2206	COL 2281	PAR 43	VEN 74
	COL 2732	COL 2546	SM 629-6	COL 1602	BRA 309	IND 45
	MAL 10	COL 1764B	COL 1978	CR 48	COL 1500	IND 92
	BRA 582	CR 133	BRA 949	COL 852	PAR 124	TAI 30
	CM 3435-5	PER 271	COL 778	VEN 184	COL 1528	COL 2190
	PAR 69	COL 2726	COL 1444	COL 1641	CR 100	COL 2025
	COL 2697	CM 1016-34	MEX 76	VEN 282	NGA 2	CR 117
	COL 1957	CG 996-6	COL 2569	COL 404	CUB 72	CM 3281-4
	CR 144	PAR 86	CG 1420-1	IND 108	IND 77	COL 1664
	CM 4733-2	CM 7857-47	IND 106		BRA 526	IND 59
	CG 501-1	ARG 63	PAR 157		IND 47	COL 2092
	BRA 399	PAR 139	PER 301		COL 2405	CUB 57
	GUA 20	VEN 175	CM 7857-70		COL 2083	COL 2667
	MEX 17	COL 40B	CR 5		IND 154	COL 1930
	BRA 79	COL 120	MAL 64		COL 1860	COL 2358
	CM 2563-5	MEX 79	CUB 21		PAR 20	CR 37
	COL 2660	BRA 1444	CM 7857-7		COL 1062C	CR 59
	COL 2432	COL 2184	PER 305		VEN 12B	VEN 198
	PER 200	IND 48	BRA 90		VEN 208	PER 266
	PAR 67	ARG 9	COL 1109		ARG 109	MEX 89
	BRA 441	COL 2413	CUB 47		ARG 117	PAR 132
	CM 7857-92	ECU 141	COL 2631		COL 956	PAR 182
	SG 104	COL 170	BRA 515		PAR 63	COL 2646
	COL 2618	CG 489-34	COL 2501		VEN 16	CUB 25
	IND 78	PAR 24	CM 1797-8		COL 906	CUB 76
	IND 220	BRA 605	PAR 3		PAR 187	ECU 4
	COL 2704	MAL 34	PAR 114		BRA 563	IND 88
	GUA 5	BRA 133	COL 2005			COL 700
	MAL 57	BRA 394	COL 49			IND 181
	COL 2675	BRA 1181	COL 2400			CG 1-48
	ARG 97	CR 3	VEN 329B			VEN 35
	COL 1650	COL 1601	COL 2385			CM 2481-2
	CG 501-2	BRA 57	PER 477			CR 135
	PER 615	ARG 81	COL 1382			MEX 70
	COL 310	COL 2049	COL 2582			COL 2700
	ECU 147	MEX 73	BRA 448			COL 1132
	ARG 92	ECU 55	PAR 141			COL 2283
	COL 774	ARG 84	COL 678			COL 790
	COL 812		PAR 123			PAR 22
	ARG 93		VEN 244			VEN 22
	ARG 25		PAR 199			ARG 56
	IND 184		CR 54			COL 966B
	PAR 133		COL 721			GUA 90
	COL 409		CR 49			IND 173
	VEN 295		COL 1772			CM 7857-103
	PER 363		COL 2474			CM 1091-12
	PER 602		IND 167			MEX 72
	ECU 106		PER 606			VEN 41
	BRA 23		VEN 258			COL 2723
	COL 1607		MEX 13			COL 1487
	PER 549		IND 137			SM 1278-2
	PAR 80		CM 3168-15			VEN 21
	MAL 31		MAL 55			IND 24
	COL 877B		VEN 217			COL 1049
	VEN 127		COL 1408			IND 35
	COL 804		BRA 681			ECU 181
	COL 1395		PAR 140			CG 959-1
	IND 191		CG 1020-10			PAR 48
	COL 1231		ARG 16			COL 2097
	PAR 42		COL 668			PAR 30
	PAR 40		CM 7857-130			COL 2017
	ARG 125		PAR 172			VEN 78
	COL 549		MEX 57			CM 7113-3
	COL 1771		COL 1082			TAI 10
	COL 650		COL 1377			PAR 179
	BRA 558		VEN 259			CG 1118-121
	VEN 7		COL 841			BRA 505
	ARG 5		COL 1531			COL 1326
	COL 1986					TAI 9
	CM 438-14					ARG 112
	COL 1773					COL 1256
	VEN 324					COL 912A
	COL 974B					CM 3408-1
	BRA 1337					BRA 343
	COL 1659					CM 6553-3
	IND 98					PTR 19
	PAR 60					CR 111
	COL 2325					FJI 1
	COL 2239					COL 1439
	CR 39					SLV 2
	VEN 43					COL 2238
	VEN 180					VEN 144
	PAR 14					CG 1417-1
	COL 1023					MAL 26
	COL 1605					COL 1018
	COL 960					PER 179
						PAR 191
						MAL 39
						COL 811
						BRA 1330
						COL 285
						CG 936-7
						CR 47
						IND 63
						COL 589
						COL 547
						VEN 227
						ECU 142
						IND 164
