# Supplementary material for: Deep Assessment of Genomic Diversity in Cassava for Herbicide Tolerance and Starch Biosynthesis
Source: Comput Struct Biotechnol J. 2017 Jan 14;15:185–94. doi: 10.1016/j.csbj.2017.01.002 (PMC5295625; doi:10.1016/j.csbj.2017.01.002)
Supplement: Supplementary file 1 — Supplementary Table 1 List of cassava accessions sequenced in this study. Supplementary Table 2 List of genes related to starch content and resistance to herbicides chosen for pooled targeted resequenced. Supplementary Table 3 List of primer pairs used to define the regions targeted for pool resequencing. The last eight columns represent the number of fragments reliably assigned to each region within each pool. Supplementary Table 4 Report of curated biallelic SNPs identified in this study. The table includes for each SNP the chromosome location, reference allele, alternative allele, functional annotation, intersection with the panel of SNPs available at the phytozome website, predicted allele frequencies within each pool, raw A,C,G,T counts within each pool, and pipelines in which the SNP was discovered. Supplementary Table 5 List of curated indels identified in this study. The table includes for each SNP the chromosome location, reference allele, alternative allele, functional annotation, predicted allele frequencies within each pool and raw allele counts for the reference and alternative alleles. [file mmc1.zip › SupplementaryTable2_genes.xls]

## Sheet: Hoja1
Gene	Enzyme name	Enzyme Function	Phenotype	References
AHASI	Acetohydroxyacid synthase I	Enzyme involved in the pathway for the biosynthesis of the branched chain amino acids valine, leucine, and isoleucine	Changes on the herbicide binding site, toleance to imidazolinones, sulfonylureas, triazolopyrimidine, pyrimidinyl-thiobenzoates, and sulphonyl-aminocarbonyl-triazolinone.	Ceballos H, Ramírez J, Bellotti A, Jarvis A, Alvarez E (2011). Adaptation of cassava to changing climates. Crop adaptation for climate changes: 411-426.
AHASII	Acetohydroxyacid synthase II	Enzyme involved in the pathway for the biosynthesis of the brnached chain amino acids valine, leucine, and isoleucine	Changes on the herbicide binding site, toleance to imidazolinones, sulfonylureas, triazolopyrimidine, pyrimidinyl-thiobenzoates, and sulphonyl-aminocarbonyl-triazolinone.	Ceballos H, Ramírez J, Bellotti A, Jarvis A, Alvarez E (2011). Adaptation of cassava to changing climates. Crop adaptation for climate changes: 411-426.
AHASIII	Acetohydroxyacid synthase III	Enzyme involved in the pathway for the biosynthesis of the brnached chain amino acids valine, leucine, and isoleucine	Changes on the herbicide binding site, toleance to imidazolinones, sulfonylureas, triazolopyrimidine, pyrimidinyl-thiobenzoates, and sulphonyl-aminocarbonyl-triazolinone.	Ceballos H, Ramírez J, Bellotti A, Jarvis A, Alvarez E (2011). Adaptation of cassava to changing climates. Crop adaptation for climate changes: 411-426.
AHASIV	Acetohydroxyacid synthase IV	Enzyme involved in the pathway for the biosynthesis of the brnached chain amino acids valine, leucine, and isoleucine	Changes on the herbicide binding site, toleance to imidazolinones, sulfonylureas, triazolopyrimidine, pyrimidinyl-thiobenzoates, and sulphonyl-aminocarbonyl-triazolinone.	Ceballos H, Ramírez J, Bellotti A, Jarvis A, Alvarez E (2011). Adaptation of cassava to changing climates. Crop adaptation for climate changes: 411-426.
GS-C1	Glutamine synthase	Key enzime in charge of the glutamine synthesis and in the regulation of the nitrogen metabolism	Changes on the cuaternary structure of the enzyme, altering the binding site and causing tolerance to PPT (L-phosphinothricin)	Betti, M., García-Calderón, M., Pérez-Delgado, C., Credali, A., Estivill, G., Galván, F., Vega, J., Márquez, A. (2012). Glutamine synthase in legumes: Recent advances in enzyme structure and functional genomics. International Journal of Molecular Sciences, 7994-8024. De Block, M., Botterman, J., Vandewiele, M., Dockx, J., Thoen, C., Gosselé, V., Movva, N., Thomson, C., Montagu, M., Leemans, J. (1…
GS-C3	Glutamine synthase	Key enzime in charge of the glutamine synthesis and in the regulation of the nitrogen metabolism	Changes on the cuaternary structure of the enzyme, altering the binding site and causing tolerance to PPT (L-phosphinothricin)	Betti, M., García-Calderón, M., Pérez-Delgado, C., Credali, A., Estivill, G., Galván, F., Vega, J., Márquez, A. (2012). Glutamine synthase in legumes: Recent advances in enzyme structure and functional genomics. International Journal of Molecular Sciences, 7994-8024. De Block, M., Botterman, J., Vandewiele, M., Dockx, J., Thoen, C., Gosselé, V., Movva, N., Thomson, C., Montagu, M., Leemans, J. (1…
GBSSI	Granule-bound starch synthase	Amylose biosynthesis	Mutants has no amylose in the starch granules	Buleón, A., Colonna, P., Planchot, V., & Ball, S. (1998). Starch granules: structure and biosynthesis. International Journal of Biological Macromolecules , 85-112. Jobling, S. (2004). Improving starch for food and industrial applications. Plant Biology, 210-218.
GWD	Glucan water dikinase	Regulate the starch degradation	Accumulate abnormally high levels of starch	Skeffington, A., Graf, A., Duxbury, Z., Gruissem, W., Smith, A. (2014). Glucan, water dikinase exerts little control over starch degradation in Arabidopsis leaves at night. Plant Physiology, 866-879.
SBE	Starch branching enzyme	Amylopectin synthesis	starches with a high content of amylose	Han, H., Sun, F., Rosales-Mendoza, S., Korban, S. (2007). Three orthologs in rice, Arabidopsis, and Populus encoding starch branching enzymes (SBEs) are different from other SBE gene families in plants. Gene 401, 123-130 Jobling, S. (2004). Improving starch for food and industrial applications. Plant Biology, 210-218.
SSI	Starch synthase I	Amylopectin synthesis	starches with an apparent high content of amylose	Han, H., Sun, F., Rosales-Mendoza, S., Korban, S. (2007). Three orthologs in rice, Arabidopsis, and Populus encoding starch branching enzymes (SBEs) are different from other SBE gene families in plants. Gene 401, 123-130 Jobling, S. (2004). Improving starch for food and industrial applications. Plant Biology, 210-218.
SSII	Starch synthase II	Amylopectin synthesis	starches with an apparent high content of amylose	Jobling, S. (2004). Improving starch for food and industrial applications. Plant Biology, 210-218.
SSIII	Starch synthase III	Amylopectin synthesis	starches with different glucan chain length and crystalinity of starch granules	Wu, H., Clay, K., Thompson, S., Hennen-Bierwagen, T., Andrews, B., Zechmann, B., Gibbon, B. (2015). Pullulanase ans starch synthase IIIare associated with formation of vitreous endosperm in quality protein maize. Plos ONE, 1-21.
SSIV	Starch synthase IV	Amylopectin synthesis	starches with an apparent high content of amylose	Yang, Z., Wang, Y., Xu, S., Xu, C., Yan, C. (2013). Molecular evolution and functional divergence of soluble starch synthasegenes in cassava (Manihot esculenta Crantz). Evolutionary bioinformatics, 239-249.
SS-H2	Starch synthase cassava paralog	Amylopectin synthesis	starches with an apparent high content of amylose	Han, H., Sun, F., Rosales-Mendoza, S., Korban, S. (2007). Three orthologs in rice, Arabidopsis, and Populus encoding starch branching enzymes (SBEs) are different from other SBE gene families in plants. Gene 401, 123-130 Jobling, S. (2004). Improving starch for food and industrial applications. Plant Biology, 210-218.
