# Supplementary material for: Deep Assessment of Genomic Diversity in Cassava for Herbicide Tolerance and Starch Biosynthesis
Source: Comput Struct Biotechnol J. 2017 Jan 14;15:185–94. doi: 10.1016/j.csbj.2017.01.002 (PMC5295625; doi:10.1016/j.csbj.2017.01.002)
Supplement: Supplementary file 1 — Supplementary Table 1 List of cassava accessions sequenced in this study. Supplementary Table 2 List of genes related to starch content and resistance to herbicides chosen for pooled targeted resequenced. Supplementary Table 3 List of primer pairs used to define the regions targeted for pool resequencing. The last eight columns represent the number of fragments reliably assigned to each region within each pool. Supplementary Table 4 Report of curated biallelic SNPs identified in this study. The table includes for each SNP the chromosome location, reference allele, alternative allele, functional annotation, intersection with the panel of SNPs available at the phytozome website, predicted allele frequencies within each pool, raw A,C,G,T counts within each pool, and pipelines in which the SNP was discovered. Supplementary Table 5 List of curated indels identified in this study. The table includes for each SNP the chromosome location, reference allele, alternative allele, functional annotation, predicted allele frequencies within each pool and raw allele counts for the reference and alternative alleles. [file mmc1.zip › SupplementaryTable3_primers.xls]

## Sheet: Sheet2
Primer ID	Chromosome	Left Start	Right end	Gene	Exons covered	Expected amplicon length	Secondary alignment of primers	Primers amplified	Left primer	Right primer	Length left primer	Length right primer	Fragments pool 1	Fragments pool 2	Fragments pool 3	Fragments pool 4	Fragments pool 5	Fragments pool 6	Fragments pool 7	Fragments pool 8
me_gbss1e1-2	Chromosome01	15630985	15631609	GBSSI	1	624	NA	Y	GCCACAGCTGCACAGTTTGTCTCAA	GCAGTGGAAGAAGCGGACAGTTTCA	25	25	23663	22178	21106	21348	27809	26443	20470	30354
me_gbss1e3-4	Chromosome01	15631458	15632059	GBSSI	2	601	NA	Y	GGTGGAGGTATTTTGCCATGGCTTC	AAGCGCCCAGAGCTTGGAAATTCA	25	24	2637	3356	3693	4451	4875	4214	3126	3502
me_gbss1e5-7	Chromosome01	15632205	15632821	GBSSI	3	616	NA	Y	TCCTCTCAAGTTGCATGAAGGAGAAT	TCAATTGCATGTGCCCTGAAAAATC	26	25	0	0	0	0	0	0	0	0
me_gbss1e8-9	Chromosome01	15632854	15633492	GBSSI	2	638	NA	N	TTGAAAGGCTTTGCTCTTGGCAGGT	TGCGTCTCAAAGCTACTTTTGCCTGT	25	26	0	0	0	0	0	0	0	0
me_gbss1e10-11	Chromosome01	15633388	15633958	GBSSI	2	570	NA	N	AGCACAATCAAGTGTGTCATTGGTG	GCTGGATCAATTGTTTCGCACTGGA	25	25	0	0	0	0	0	0	0	0
me_gbss1e12-13	Chromosome01	15633641	15634248	GBSSI	3	607	NA	Y	TGCGATATGGAACAGTAATGGCGCTAA	TTCCTCCCCTTCAATTCCAGCTTCA	27	25	34232	17981	22388	21846	22483	18675	13909	22644
me_ahas3e2	Chromosome01	19232050	19232654	AHAS3	1	604	NA	Y	TCTCCTTCCCGATCTTCTTCTTCTTC	TGCCCATGAGGCTACCTGGGTACATA	26	26	4696	4564	6001	5047	6223	4908	3330	5245
me_ahas3e1	Chromosome01	19232492	19233101	AHAS3	1	609	Chromosome17:1893859	Y	GCTCAACAAATCGCCTTAGGTCCTCAC	GAGGGGCTTCCATGGAGATTCATCA	27	25	988	925	1501	767	2044	1820	816	486
me_ss1e2-3	Chromosome01	28275501	28276119	SSI	2	618	NA	Y	AATTTCTCAGGCCATTTGTTTTCTGA	GAGGGGCATCCAACCAAGAGACAAG	26	25	29675	36095	33706	33558	36962	31271	25107	33749
me_ss1e4-5	Chromosome01	28277070	28277620	SSI	2	550	NA	Y	CCTGTCGTGTGGTTCAGACTTTTGG	CTACACAGCTGACCTCCACTTCTGCAT	25	27	55195	51549	45629	49955	46390	47862	31411	48508
me_ss1e6-7	Chromosome01	28277513	28278132	SSI	2	619	NA	Y	TGTTTGCAACACCGAGTAATTGGAA	CCAATGGACACATAGGCCTAATTGGA	25	26	44775	38509	35950	38148	36279	32904	29256	38928
me_ss1e8-9	Chromosome01	28277938	28278549	SSI	2	611	NA	Y	GCAGATGAGCATATTGCTGCCCATTA	TCACAAGCCTTCAAGTGAGGCATCAA	26	26	29045	24712	21263	20637	24331	24657	18699	25871
me_ss1e10-12	Chromosome01	28278605	28279241	SSI	3	636	NA	Y	GCCTGAGGTCCAGAGGCTTTCTCAC	GGCACCAGTTCTGGTTAAGGAACTTGA	25	27	40354	34232	44713	48544	52679	42164	48314	67908
me_ss1e13	Chromosome01	28280013	28280595	SSI	1	582	NA	Y	TTTCTCCCTGGGGCAAAGAACCAAT	TGGCATGTACAGGAGATGACATTGCA	25	26	35627	30878	31256	29246	31869	22149	21458	32006
me_ss1e14	Chromosome01	28280700	28281301	SSI	1	601	NA	Y	TGGGTGTGCTCAGGAAAAAGACACC	AATGAGGGGCACATGCAGCCTAAAT	25	25	35149	31091	28097	28231	3874	26460	20105	28112
me_ss2e1	Chromosome02	3606549	3607152	SSII	1	603	NA	Y	CCCATCTCAACCTGCCTCCAGAAAG	GGCAACATGATGTCAAAATCTGCTTCA	25	27	0	0	0	0	0	0	0	0
me_ss2e2	Chromosome02	3608372	3609010	SSII	1	638	NA	Y	CCGTTATTGAAACATTCATCCTTTGCA	TCTATCTGAAGCATACAGGGAAAAGCA	27	27	26664	17933	19736	16714	11572	19224	11789	17677
me_ss2e3	Chromosome02	3608926	3609541	SSII	1	615	NA	Y	AATGTGCTCCATGGTCCAAAACAGG	TGCCACAACCTAAAGGAGACAACAA	25	25	34238	36602	40580	37936	39208	36444	27601	36870
me_ss2e4-5	Chromosome02	3609463	3610091	SSII	2	628	NA	Y	TCCACAAGTTTTCTTTTGGTAGAAGCA	CCAAGTGACCTCACATTGTCAAAACA	27	26	18976	25008	24553	23953	25817	23495	18146	19537
me_ss2e6	Chromosome02	3610645	3611230	SSII	1	585	NA	Y	GGAGGTACCATGACCTCCAATTTGAAC	ACCTCAGGACAGGAGGCATCTGTTG	27	25	53580	52908	54591	49682	54991	52384	39986	43804
me_ss2e7	Chromosome02	3611359	3611992	SSII	1	633	NA	Y	TGATGTAGATAGTTGCTGGCCATGGTA	TCTGCTCTTCAGGGGGAATTGGGTA	27	25	31098	27755	21516	9426	24805	24055	14543	29498
me_ss2e8-1	Chromosome02	3612660	3613297	SSII	0.5	637	NA	Y	CCAAACATTTGCCTGTTTTGAACTTCC	CAGAAAAACCAACCCATCCCCTCAC	27	25	33860	23802	29175	33378	33971	32244	25119	35804
me_ss2e8-2	Chromosome02	3613156	3613744	SSII	0.5	588	NA	Y	TAGCTGAGGCAATTCCCTGGATGGT	AGCATCAGAGGGCAACCTCTTGGAA	25	25	56712	25647	41916	40939	37125	41594	30722	42301
me_ss_h2e15	Chromosome02	6203378	6203978	SS-H2	1	600	NA	Y	TCGAAGGGGAAGTGAGGAAAGGATG	GCTCCTGCTGCTGCTAAGTCACCAT	25	25	34114	32983	27238	1	29654	25048	20583	28223
me_ss_h2e14	Chromosome02	6203955	6204522	SS-H2	1	567	NA	Y	GGTGACTTAGCAGCAGCAGGAGCAA	TGTGCAAACTGACATTGTTCAGCACCT	25	27	30361	29330	34473	34091	36665	38287	26274	36955
me_ss_h2e13	Chromosome02	6204989	6205542	SS-H2	1	553	NA	Y	CAGATTAAAAGACACACCACGCCAAAGG	TTTGATGATATTGATTGCATGAAATTGTG	28	29	17275	19220	17769	16156	20024	15640	11726	17772
me_ss_h2e12	Chromosome02	6205394	6205992	SS-H2	1	598	NA	Y	AACAAGCCAACAACAATTGACAGAACC	TCTTGCAACGGCTGTATTTGGATGC	27	25	33225	28448	25784	24300	26424	24050	17567	21927
me_ss_h2e11	Chromosome02	6205906	6206456	SS-H2	1	550	NA	Y	TTCATTTGACAACAGAAGGGGGAAAA	TTGGAGGTCAGGATTTTTCCAAATTAGC	26	28	2648	4958	3797	4035	4287	4233	2947	4225
me_ss_h2e10	Chromosome02	6207007	6207560	SS-H2	1	553	NA	N	TCTGACAACCCAATGCAAACAAGGA	GCTAAAAGTGGGTCCAATCGCACCAT	25	26	0	0	0	0	0	0	0	0
me_ss_h2e9	Chromosome02	6207923	6208528	SS-H2	1	605	NA	Y	TTACAATGTAGTTTGCCCACAGCTCA	GTCATGGTGCATGCAGTTTGCCTTT	26	25	8259	7239	6361	6833	8369	8106	6385	10555
me_ss_h2e8	Chromosome02	6208692	6209269	SS-H2	1	577	NA	Y	CACCGTAATGATCCTGGCTTTCACA	TGCCCTGTTCAAATTTCATGGCTAA	25	25	0	1	0	11371	29176	43745	26856	1
me_ss_h2e7	Chromosome02	6209344	6209923	SS-H2	1	579	NA	Y	TCCATGTGTACCCTGCCTAGATGGA	TGCAATACAGCAACTGTGCTCTGTG	25	25	50033	41392	38170	105	38132	39020	26012	47426
me_ss_h2e5₆	Chromosome02	6210171	6210821	SS-H2	2	650	NA	Y	CATCTGAACATTCCGACCATACCAA	GGTGTCAATTTTGCCTTTTATTCCTCCA	25	28	36779	31737	31221	29269	31745	29084	21787	31144
me_ss_h2e3-4	Chromosome02	6211027	6211650	SS-H2	2	623	NA	Y	TGGTTGGCACAGTTAATCCATGCTC	TCGCTCTTGCTTCAAAGAAGGGGAAT	25	26	27180	26498	22612	22987	22571	22754	16483	24499
me_ss_h2e2	Chromosome02	6211872	6212489	SS-H2	1	617	NA	Y	TCGAGACAGGAACTCATTATGAAAGCA	TGAGTAGCTGTGTGTATGGTTGTGAAGG	27	28	21853	23256	17069	16530	20454	19618	14720	25970
me_gs_c1e1	Chromosome03	27235487	27236057	GS-C1	1	570	NA	Y	AAAAGGGGAAGCAGACATAAAATTGG	TCGCATGTCAATACCAGATCCTCCA	26	25	9749	14809	12020	10271	12671	10462	7541	9365
me_gs_c1e2-4	Chromosome03	27235893	27236525	GS-C1	3	632	NA	Y	CCCCGTACACTGACAAGATCATTGC	CAAAACTGGAATTGCTAGTTACTTGGATCA	25	30	21992	19857	23217	20077	24117	20548	16566	23721
me_gs_c1e5-6	Chromosome03	27236451	27237081	GS-C1	2	630	NA	Y	AGGATCCATTCCGTGGAGGTAACAA	GGAGCTATGCACCTTAAACTTCCATGT	25	27	20724	25573	28117	26233	24821	22321	18600	11896
me_gs_c1e7-8	Chromosome03	27236969	27237571	GS-C1	2	602	NA	Y	GCCTGTTGGAGGCTATCCTGGTCCT	CCGAAGATGCAACCCTAAAGCAGGT	25	25	24717	28318	31769	33430	43280	46523	31942	20391
me_gs_c1e9-11	Chromosome03	27237828	27238427	GS-C1	3	599	NA	Y	TGGCAGAGGGTTGAGTGATTTGACA	GCATGATTAGCAATATTTGGCGAAGA	25	26	13643	13202	18539	17341	19136	14915	10858	12849
me_gs_c1e12-13	Chromosome03	27238311	27238884	GS-C1	2	573	NA	Y	CAGCCAGCATTAACACATTTTCTTGG	CCTGAGGACACGCCATTAAATTCAAGC	26	27	28536	29775	26735	28725	30645	27809	20027	0
me_gs_c3e1	Chromosome04	15303488	15304097	GS-C3	1	609	NA	Y	TGGTGCTTGGTCCTCGGTTATTGTG	GAGAACCGGGGGATCTGATTAGGTGA	25	26	13909	13396	16464	16925	18436	14788	11142	17140
me_gs_c3e2-4	Chromosome04	15303985	15304623	GS-C3	3	638	NA	Y	TCCACAATCCTCCCAGCGTCATATT	TCAAGAATTCGTCCAGGCAAGTGGA	25	25	9645	10031	9821	9345	12971	8715	6665	9668
me_gs_c3e5-6	Chromosome04	15304598	15305169	GS-C3	2	571	NA	Y	TCCACTTGCCTGGACGAATTCTTGA	GGCAGCTTGTTCGGAACGATTTCAT	25	25	22	1310	1357	1528	2004	1165	885	1611
me_gs_c3e7-8	Chromosome04	15306134	15306697	GS-C3	2	563	NA	Y	AAACGCAGCGTATTAGTGCAGTGGT	TGGCCAGGCATAACTTCACCATTGAT	25	26	5434	16912	17803	17337	18895	14550	9425	17882
me_gs_c3e9-11	Chromosome04	15306897	15307528	GS-C3	3	631	NA	Y	TTGTCACACTGGCTTATTTGCATGA	GGAAAACAATTTAATGCCGTGATTATCAA	25	29	680	3466	2572	3552	5428	3646	2954	8812
me_gs_c3e12-13	Chromosome04	15307500	15308118	GS-C3	2	618	NA	Y	TGATAATCACGGCATTAAATTGTTTTCC	CGAGGAGTGAGCACCGTCTTCTTCC	28	25	966	6954	6678	7221	7667	6844	5079	8903
me_ahas1e1_4_R	Chromosome06	22890795	22891393	AHAS1	0.25	598	NA	Y	GCCGCCCAAACCTTAGTTTTAAGCA	ACAAGAGACCACGGCAATGGTTGAC	25	25	15373	26201	27332	28751	36286	27881	22695	32329
me_ahas1e1_3_R	Chromosome06	22891332	22891896	AHAS1	0.25	564	NA	Y	GGCAATCCAAAACCCATAGCCCCTA	TACTTTGATGGGGCTCGGAGCATTC	25	25	14360	18064	21472	24469	13997	22827	18181	18225
me_ahas1e1_2_R	Chromosome06	22891822	22892377	AHAS1	0.25	555	NA	Y	CAGTTCCATGCATTCCAAGCATTTG	CCGGCGCTACAAATCTCGTAAGTGG	25	25	38647	39828	35161	36292	42076	40043	26460	40137
me_ahas1e1_1_R	Chromosome06	22892296	22892877	AHAS1	0.25	581	NA	Y	GAACTTGGCCGGTGATAGCCACAAT	CACTGTGCTCGTTCTTGCATCCTCA	25	25	38634	34973	38523	35832	36458	37060	25433	30843
me_sbe_e1_F	Chromosome09	7914944	7915500	SBE	1	556	NA	Y	TCTCAGCGAAATGGGACACTACACCA	TGCTCCCCCTTACAAGAGAAAAATTCA	26	27	8021	12681	11614	10544	12814	10486	7720	15562
me_sbe_e2_F	Chromosome09	7915980	7916545	SBE	1	565	NA	Y	TGGTCAATCCTCTTCTTATGCCTGTT	CCAAAACTGGAAACAAGAATGGTCCT	26	26	4365	12089	10437	12296	14168	13451	8454	21033
me_sbe_e3_F	Chromosome09	7919107	7919669	SBE	1	562	NA	Y	TGACAAGATCATTTTCCACGGCATG	TTGATCATAATGCAAGCAAATGCAACA	25	27	1376	6617	6099	6077	7460	5378	3534	8361
me_sbe_e4_F	Chromosome09	7920291	7920853	SBE	1	562	NA	Y	TGAAGATGTAGCCCTAAATGGGAGGAA	TGCAATGGACAAAAACCAACTGACTCA	27	27	40632	45633	35654	37441	30000	24059	11547	35587
me_sbe_e5_6F	Chromosome09	7921185	7921807	SBE	2	622	NA	Y	GTTTTGCAGTTCTGGAGCGAAATTTTT	GGATTGAACAATCAACAAACCGATGCA	27	27	8874	8867	11501	16609	15666	17182	12373	21688
me_sbe_e7_F	Chromosome09	7922355	7922985	SBE	1	630	NA	Y	GGGGGAAGTAGGCAGGAACTCTGGA	CACGTGCTGAGCTTTCAGTCCTCAT	25	25	30095	27239	27611	28029	29940	29042	20001	31246
me_sbe_e8_F	Chromosome09	7923537	7924137	SBE	1	600	NA	Y	AGCTTCTGCCATTTACCTTCCATGC	GCCCAACTCCCAACCATGGGTATTA	25	25	39380	34756	30763	33623	34181	33362	26790	41800
me_sbe_e9_F	Chromosome09	7924071	7924623	SBE	1	552	NA	Y	CCCCACCAGTTTTCCATTGTCCTTG	TTGTGCCTAACAAGGACTCAACTCCA	25	26	32137	37173	27057	25315	30077	26533	18211	29111
me_sbe_e10_11F	Chromosome09	7924663	7925251	SBE	2	588	NA	Y	CCATTGAACCTGAAGGATTGGCATG	TCAATGGCAGCAAACAAAGCAAATT	25	25	9168	17916	15884	17594	19037	16959	16238	21378
me_sbe_e12_13F	Chromosome09	7925725	7926306	SBE	2	581	NA	Y	GAATCATTTGCCACAAATCTCGGTCA	GGAATCAAGTTAGTCCCATCCAATCGA	26	27	6090	12032	14139	13770	16109	14463	8901	12151
me_sbe_e14_15F	Chromosome09	7926438	7927028	SBE	1	590	NA	Y	TGTTCCCTCCTACACTCACAATTTTGC	ACACACTTTTCCAACCACCGCCTGT	27	25	23290	27464	27666	28065	29093	27717	19705	25858
me_sbe_e15_16F	Chromosome09	7926663	7927213	SBE	2	550	NA	Y	TTCTCATGCTCTTTCCTGACTTTTCTG	TATGTGATGTCTATCCAAGCCCATCC	27	26	14682	19959	19007	15840	16667	16850	11214	20467
me_sbe_e17_F	Chromosome09	7928771	7929355	SBE	1	584	NA	Y	TTCATCTTTTCCTGCGTGTCCCAAC	GGGAAAATTGCAGAAACAAAAGTACCC	25	27	0	0	0	0	0	0	0	0
me_sbe_e18_F	Chromosome09	7929252	7929843	SBE	1	591	NA	Y	TGGTACTTCTTGGTGTCTTCCTTTGGA	TCAAGGGGGAGTGAATCTTATCAAGGA	27	27	3	12	12	9	9	10	14	12
me_sbe_e20_F	Chromosome09	7933136	7933659	SBE	1	523	NA	Y	TGCAGTTCATGACTTCTGAGCACCA	TTTTGCTTTTAATGCATATACGGGTCA	25	27	9158	21581	8644	18855	20105	20529	12986	26676
me_sbe_e21_22F	Chromosome09	7933781	7934368	SBE	2	587	NA	Y	TCATTTGTGGTGATTTGCTCGTCAGG	CCAAGAACCAGGATGGAAATCTGCA	26	25	59278	46757	51810	48508	49531	44788	36065	51935
me_gwde31_32R	Chromosome13	2487967	2488517	GWD	2	550	NA	N	TCCCATTATTTACCAAAACCCGATGGA	AATTTTGACGTGTTGCAGGTGTTGG	27	25	0	0	0	0	0	0	0	0
me_gwde29_30R	Chromosome13	2488491	2489052	GWD	2	561	NA	N	CCCAACACCTGCAACACGTCAAAAT	TTGCTTGTGCATGGAATTGACTTGG	25	25	0	0	0	0	0	0	0	0
me_gwde28_R	Chromosome13	2489449	2490042	GWD	1	593	NA	N	TCTTTTTGGCTGTGGAGGATTTTGA	CCATTTGTGGGCCTTTCAATGGAAC	25	25	0	0	0	0	0	0	0	0
me_gwde27_R	Chromosome13	2490161	2490756	GWD	1	595	NA	N	AAACGGGACAAGAGGGATTCAAAGA	TCTGCCCATTCAGGATTTTCCAAGA	25	25	0	0	0	0	0	0	0	0
me_gwde25_26R	Chromosome13	2490765	2491357	GWD	2	592	NA	N	TTTGTGGTCGCAGAGGAAACCAAAA	TCCTTGGTTAATTTTGGAAAGCTTTGA	25	27	0	0	0	0	0	0	0	0
me_gwde23_24R	Chromosome13	2491330	2491928	GWD	2	598	NA	N	TCAAAGCTTTCCAAAATTAACCAAGGA	GTGCACTTTCCTTTGCCCTGAATGG	27	25	0	0	0	0	0	0	0	0
me_gwde21_22R	Chromosome13	2491771	2492417	GWD	2	646	NA	N	TCCAGACCAGCAAAATTGCATTTGA	TGGATGTCCCTGTTATAGCTTGCCTGT	25	27	0	0	0	0	0	0	0	0
me_gwde19_20R	Chromosome13	2492287	2492874	GWD	2	587	NA	N	GCTTAGGGCATAATTCCATCCCTGCAT	GCGAGAAGTTCACTGTTTGCATTTG	27	25	0	0	0	0	0	0	0	0
me_gwde16_18R	Chromosome13	2492850	2493454	GWD	2	604	NA	N	AAATGCAAACAGTGAACTTCTCGCTAA	CATTTCTCATGATCACGTGGAGATGTT	27	27	0	0	0	0	0	0	0	0
me_gwde15_R	Chromosome13	2493493	2494052	GWD	1	559	NA	N	TGCATGCATGTATATTTGAACCATTTG	GCTGCATAATAACACAAGCCCTGATGA	27	27	0	0	0	0	0	0	0	0
me_gwde13_14R	Chromosome13	2493806	2494440	GWD	2	634	NA	Y	GCTTGGTTCAGAATGGATTGCACGA	GCTGGTTTGCTCCAGCATTGATCTT	25	25	0	0	0	2	48	0	0	0
me_gwde12_R	Chromosome13	2494417	2495048	GWD	1	631	NA	N	GATCAATGCTGGAGCAAACCAGCTA	TCTCCTCGTCCTGCCCCTCAACTTA	25	25	0	0	0	0	0	0	0	0
me_gwde10_11R	Chromosome13	2495519	2496106	GWD	2	587	NA	Y	CATTATGGCAACTTTGAATCCCAAAA	CCATTCCATGTTCATTGGTGCTTCTG	26	26	44802	36785	32314	30470	32902	17229	19274	29110
me_gwde8_9R	Chromosome13	2495948	2496530	GWD	2	582	NA	Y	GACCTGGATATCAAATGGATGGAATTT	TGTCCAAGGACCTTTTATTTGCATGA	27	26	20612	20409	17048	19431	19936	18519	14124	17403
me_gwde7_R	Chromosome13	2496542	2497093	GWD	1	551	NA	N	TCATTCTCACCAGAAGTTCCGCATC	TGGGGAAATAGTGGAAGAAAAATGTGG	25	27	0	0	0	0	0	0	0	0
me_gwde5_6R	Chromosome13	2496970	2497582	GWD	2	612	NA	Y	CAAATGCATAAAGTGCACTGGGCAGA	GGGGCAAAAAGGTGTTACTTTGTTCCA	26	27	4	18019	26324	20742	7332	0	33	0
me_gwde2_4R	Chromosome13	2497557	2498139	GWD	2	582	NA	Y	GAACAAAGTAACACCTTTTTGCCCCTA	CAGTGTCGTAGAGATCGGGTGCACAT	27	26	38496	37276	30979	33248	33840	34329	24929	32332
me_gwde1_R	Chromosome13	2498633	2499187	GWD	1	554	NA	N	CGATGGATGAAAATTGCAGCTCAAGA	TCAGGGCGAAGAATTGAATCAAGGA	26	25	0	0	0	0	0	0	0	0
me_ss4e1_2F	Chromosome15	8974137	8974735	SSIV	2	598	NA	Y	CGACGTGGTTTCTGAGTCAAGGGTTC	CATTTGCACAGAATGAAGCTGCAAGA	26	26	40611	37488	31767	27692	32933	29927	34263	35721
me_ss4e3_4F	Chromosome15	8974985	8975575	SSIV	2	590	NA	Y	GCATTCATTCAGAGAAGTCTGGAGATG	CATCTTTCTTCAAATGGCCATAACGA	27	26	33361	29115	25608	24693	25667	19460	19405	24091
me_ss4e5_1_F	Chromosome15	8975646	8976199	SSIV	0.5	553	NA	Y	TGCCCAATTTGTGCTAGATATCCTGCT	TGCTTGCAAACTTCCCACCTTTTCC	27	25	31478	32493	20972	21278	23842	22493	22	32822
me_ss4e5_2_F	Chromosome15	8976067	8976687	SSIV	0.5	620	NA	Y	TGCATGCAGTTGGAGTCTTCTGTGA	GCTTCATGCTCATTCTTTTCCTTGCA	25	26	36096	30815	29949	26670	30692	25371	20921	31736
me_ss4e5_3_6F	Chromosome15	8976521	8977112	SSIV	1	591	NA	Y	TGCCCTGGCAATTTTGGAGTCATTT	TCAACTCCATGGTTTGATAACTGAATTTTG	25	30	29411	31071	24470	26058	24086	21181	14387	24456
me_ss4e7_9F	Chromosome15	8978589	8979239	SSIV	3	650	NA	Y	TTCTTGTGTTCTCATTGCCATATTTTTG	TGCGCCGTAAGAAAATTAAGGCAGAA	28	26	27762	5772	7993	11952	13590	14013	12498	20022
me_ss4e10_11F	Chromosome15	8979216	8979791	SSIV	2	575	NA	Y	TGCCTTAATTTTCTTACGGCGCATGA	GCCTTGATAGCCATCTGAAAGCCTA	26	25	31708	29385	26237	26871	31304	30497	20630	32355
me_ss4e12_F	Chromosome15	8980075	8980664	SSIV	1	589	NA	Y	TGAATGGCTCTTGTATGGCATCATG	TGTTTGAGTGCTTGAGAGTGTGAGTGTCA	25	29	51995	58508	45796	43624	46185	43775	27761	43242
me_ss4e13_F	Chromosome15	8980723	8981309	SSIV	1	586	NA	Y	GGAGCTTAGTGGGATGCCAAAACCA	TTCCATTTCGCACAGTGATCGAGAC	25	25	26242	28607	22599	27622	30830	24947	19118	24514
me_ss4e14_F	Chromosome15	8981285	8981853	SSIV	1	568	NA	Y	TCTCGATCACTGTGCGAAATGGAAG	CCAAGTCCTGAAGCCCCGAGAATTA	25	25	30638	43446	41944	39365	37914	30363	12814	32263
me_ss4e15_16F	Chromosome15	8981828	8982414	SSIV	2	586	NA	Y	TAATTCTCGGGGCTTCAGGACTTGG	CCATCAGAATAACAGTCGTGATGAGCA	25	27	44484	39273	36016	35530	9413	32549	24027	31288
me_ss4e17_F	Chromosome15	8981988	8982617	SSIV	1	629	NA	Y	CCATTGCAAGAAAAACCGGTGGTCTA	GACCTACTTGCTGCCGCTCTTGCTC	26	25	40235	32496	30518	30682	34131	30008	22451	30700
me_ahas2e2_4_R	Chromosome15	12711060	12711610	AHAS2	0.2	550	Chromosome17:1894958	Y	CTTGGCTCTCCCATCACCTTCGGTA	GCAACACCAAATGTGGTCTGCACAA	25	25	31596	32339	31298	32278	37079	32527	23751	31935
me_ahas2e2_3_R	Chromosome15	12711109	12711693	AHAS2	0.2	584	Chromosome17:1894875	Y	CTTGGGATCATTGGCAGGACATGTT	GGAGAAGCAATTCCTCCACAATATGCA	25	27	3025	8293	11941	11246	13095	13341	9132	12732
me_ahas2e2_2_R	Chromosome15	12711666	12712261	AHAS2	0.2	595	Chromosome17:1894307	Y	TGCATATTGTGGAGGAATTGCTTCTCC	GCCCATGAGGCTACCTGGGTACGT	27	24	17346	16824	15147	16014	17541	16731	11854	16033
me_ahas2e2_1_R	Chromosome15	12712257	12712850	AHAS2	0.2	593	NA	Y	GGGCACGTCCCAGTTTGGAATGATA	CAACACCACCACCACCAAAAACAGC	25	25	37116	31903	33944	33021	26950	21208	24190	30645
me_ahas2e1_R	Chromosome15	12712487	12713079	AHAS2	0.2	592	NA	Y	CGGTGATGGCAACAATGGGTACACT	ATGGCGTCCACTGCTTCCTCTCCTA	25	25	30335	26264	28293	23849	30757	29007	21043	29601
me_ss3e15_16R	Chromosome16	682758	683348	SSIII	2	590	NA	Y	GTGCGGCATGGTAAAGCTCCAGATA	TGTGTTTTACGGTGCCCTTCTGTGG	25	25	32657	27231	28827	30470	31601	28508	22464	31432
me_ss3e13_14R	Chromosome16	683394	684043	SSIII	2	649	NA	Y	TGACCATCCACAGGAGAAAATAAAACA	CATTTGCATGATACTGGTGGATCCATA	27	27	25283	20646	19706	15568	21018	18023	13682	16771
me_ss3e12_R	Chromosome16	685024	685616	SSIII	1	592	NA	Y	TGAATGGACCAAAATTTCTGCTGCTG	TCCTTGTGATGTTGAGACTGTCTTTGA	26	27	50365	38785	27168	29288	32124	35936	17678	31548
me_ss3e11_R	Chromosome16	685545	686166	SSIII	1	621	NA	Y	TGCATGAGCATTAAGCAACATCAAA	TCCAGTGGATTGGAGCATTTTTCTC	25	25	26742	28931	26969	25669	27170	24234	15120	24618
me_ss3e10_R	Chromosome16	686725	687322	SSIII	1	597	NA	Y	TGGCTGACAGGATCAGGTACAGTTTGG	CAACCTGCTTGTGTATGGCAAATTCA	27	26	40154	27081	30824	30612	30496	27734	19619	29619
me_ss3e9_R	Chromosome16	687377	687999	SSIII	1	622	NA	Y	GCCTTGAACTTGAGAAACTGAAGCA	TTCATTTGGAAGGGTTGGGTCATCA	25	25	4195	9060	8636	10666	13984	15246	6170	19582
me_ss3e8_R	Chromosome16	688283	688902	SSIII	1	619	NA	N	GCATGCATCACATGCACACACACTT	TGATGATTCCTAATCCCATGCAAGAAA	25	27	0	0	0	0	0	0	0	0
me_ss3e7_R	Chromosome16	688829	689428	SSIII	1	599	NA	Y	TGCACATGCAGAGAAGTGCAACATT	GGCACCAGGTGTGCTGTCTTTGGTA	25	25	21694	22824	22906	22191	1	27240	18311	22854
me_ss3e6_R	Chromosome16	689405	689975	SSIII	1	570	NA	Y	CCAAAGACAGCACACCTGGTGCCTA	TGTGTACAACATGATGCCAAATCATATAGG	25	30	21670	29829	28965	32279	32115	29207	22136	28449
me_ss3e5_R	Chromosome16	690219	690803	SSIII	1	584	NA	Y	CAAAACTAAGACCATGCAATGCACA	TGCTATTTCTTGGGTTTTGTTGAATGG	25	27	19397	26842	25694	28427	28177	30364	17496	23885
me_ss3e4_R	Chromosome16	690622	691209	SSIII	1	587	NA	Y	TGGCACTAGGGCATTACACTGAACA	TGACATCATTGTTTTTCTGCAATCATG	25	27	20083	27740	6518	19966	30310	11017	20439	27696
me_ss3e3_3_R	Chromosome16	691275	691902	SSIII	0.33	627	NA	Y	GGCACTAGCCTAGACAGAGAATGGAA	CCCAAGCCAAGGTGGAAACTGAAAA	26	25	19524	15862	14892	16617	23654	24455	18974	3791
me_ss3e3_2_R	Chromosome16	691775	692421	SSIII	0.33	646	NA	Y	TGGACCAAGTCTTCACCTCTAAACTCA	GGTTGGAAGTGGAAGAAAACTTGAGGA	27	27	18514	16830	17942	17345	21409	18539	15334	20844
me_ss3e3_1_R	Chromosome16	692309	692940	SSIII	0.34	631	NA	Y	TGATCAGGTTTCACCAAATGAGGGTA	TTTTTGAGTTTCACCTGTATTTATGTGCAG	26	30	16479	20912	19230	21801	19983	17525	15795	23140
me_ss3e2_R	Chromosome16	692996	693608	SSIII	1	612	NA	Y	TGTCCCTTCAAGAATTTCGTTAAAAGC	GCCATTGAATTGTGTGCTCTTTTTC	27	25	11160	14569	18203	20447	22155	18529	16379	28538
me_ss3e1_R	Chromosome16	693237	693821	SSIII	1	584	NA	Y	TGGAAGGGACAACATGAGACTCAATCA	TGGAAGTGGGTTTGCAGGTACACAGA	27	26	61715	50894	47847	48675	44290	45766	34836	46787
me_ahas4e1_1_F	Chromosome17	1893846	1894440	AHAS4	0.33	594	Chromosome15:12712128	N	TTTGGATACTCAGGAGGGGCTTCCA	ACAGTTCAGAGACCCACCACCAACA	25	25	4792	6422	6398	5428	7001	6888	4646	1563
me_ahas4e1_2_F	Chromosome17	1894415	1895014	AHAS4	0.33	599	Chromosome15:12711554	Y	TGTTGGTGGTGGGTCTCTGAACTGT	GCCACTGACGAGGCTTTTTGTACTTG	25	26	7103	6336	6182	7176	6559	3133	5359	1825
me_ahas4e1_3_F	Chromosome17	1894958	1895514	AHAS4	0.34	556	Chromosome15:12711054	Y	GCAACACCAAATGTGGTCTGCACAA	TCAATTCTGGGCTCTCCCATCACCT	25	25	10812	11784	9877	10183	9952	11081	7491	11900
						72008							2456163	2413391	2305283	2264534	2426619	2304358	1712009	2395981
