# Supplementary material for: Deep Assessment of Genomic Diversity in Cassava for Herbicide Tolerance and Starch Biosynthesis
Source: Comput Struct Biotechnol J. 2017 Jan 14;15:185–94. doi: 10.1016/j.csbj.2017.01.002 (PMC5295625; doi:10.1016/j.csbj.2017.01.002)
Supplement: Supplementary file 1 — Supplementary Table 1 List of cassava accessions sequenced in this study. Supplementary Table 2 List of genes related to starch content and resistance to herbicides chosen for pooled targeted resequenced. Supplementary Table 3 List of primer pairs used to define the regions targeted for pool resequencing. The last eight columns represent the number of fragments reliably assigned to each region within each pool. Supplementary Table 4 Report of curated biallelic SNPs identified in this study. The table includes for each SNP the chromosome location, reference allele, alternative allele, functional annotation, intersection with the panel of SNPs available at the phytozome website, predicted allele frequencies within each pool, raw A,C,G,T counts within each pool, and pipelines in which the SNP was discovered. Supplementary Table 5 List of curated indels identified in this study. The table includes for each SNP the chromosome location, reference allele, alternative allele, functional annotation, predicted allele frequencies within each pool and raw allele counts for the reference and alternative alleles. [file mmc1.zip › SupplementaryTable4_ReportSNPs.xls]

## Sheet: Sheet1
Location				Annotation NGSEP						Annotation SNPeff								Pool Alternative Allele Frequencies								Pool Raw Counts								Pipeline Used To Call Variants
																																		bowtie2					bwa
Chromosome	Position	Reference	Alternative	Annotation	Gene	Gene Name	Transcript	Codon Position	Mutation in active site	Annotation	Effect	Exon/Intron	Mutation in nucleotide	Mutation in aminoacid (NA for introns)	Position in cDNA, including UTRs (NA for introns)	Position in aminoacid sequence (NA for introns)	Appears in WGS	Pool 1	Pool 2	Pool 3	Pool 4	Pool 5	Pool 6	Pool 7	Pool 8	Pool 1	Pool 2	Pool 3	Pool 4	Pool 5	Pool 6	Pool 7	Pool 8	NGSEP	Samtools	Snver	VarScan	VipR	Freebayes	GATK	NGSEP	Samtools	Snver	VarScan	VipR
Chromosome01	15631059	T	C	Synonymous	Manes.01G055700	GBSS1	Manes.01G055700.1.v6.1	28.3	Y	synonymous_variant	LOW	1/13	c.84T>C	p.Gly28Gly	123/2081	28/607	N	0.014	0.014	0.012	0.013	0.014	0.013	0.014	0.013	57,337,47,23663	46,325,64,22174	59,251,37,21117	57,285,51,21306	62,380,74,27723	69,336,46,26390	67,285,65,20352	66,389,77,30197	0	0	0	0	1	0	0	0	0	0	0	1
Chromosome01	15631072	A	C	Synonymous	Manes.01G055700	GBSS1	Manes.01G055700.1.v6.1	33.1	Y	synonymous_variant	LOW	1/13	c.97A>C	p.Arg33Arg	136/2081	33/607	Y	0.511	0.527	0.465	0.563	0.53	0.639	0.507	0.514	11748,12253,45,66	10651,11874,51,35	11461,9951,28,35	9453,12181,28,36	13215,14924,62,44	9662,17125,29,34	10197,10502,31,39	14868,15738,59,64	1	1	1	1	1	1	1	1	1	0	1	1
Chromosome01	15631094	A	C	Missense	Manes.01G055700	GBSS1	Manes.01G055700.1.v6.1	40.2	Y	missense_variant	MODERATE	1/13	c.119A>C	p.His40Pro	158/2081	40/607	N	0.025	0.024	0.026	0.023	0.026	0.024	0.025	0.024	23404,591,59,58	21954,534,72,57	20806,563,56,49	21085,487,73,56	27375,722,88,69	26056,633,83,69	20131,506,61,51	29829,725,100,72	0	0	0	0	1	0	0	0	0	0	0	1
Chromosome01	15631115	A	C	Missense	Manes.01G055700	GBSS1	Manes.01G055700.1.v6.1	47.2	Y	missense_variant	MODERATE	1/13	c.140A>C	p.Lys47Thr	179/2081	47/607	N	0.03	0.029	0.03	0.029	0.029	0.027	0.03	0.029	23182,712,103,113	21734,658,107,117	20629,648,95,108	20865,625,94,117	27173,823,126,133	25930,707,101,116	19981,617,75,99	29544,883,153,149	0	0	0	0	1	0	0	0	0	0	0	1
Chromosome01	15631117	A	C	Missense	Manes.01G055700	GBSS1	Manes.01G055700.1.v6.1	48.1	Y	missense_variant	MODERATE	1/13	c.142A>C	p.Ile48Leu	181/2081	48/607	N	0.031	0.033	0.032	0.032	0.033	0.029	0.029	0.031	23162,737,102,119	21649,741,111,124	20592,686,109,97	20794,683,112,118	27076,913,135,140	25836,758,129,134	19973,594,112,95	29474,937,146,170	0	0	0	0	1	0	0	0	0	0	0	1
Chromosome01	15631119	A	C	Synonymous	Manes.01G055700	GBSS1	Manes.01G055700.1.v6.1	48.3	Y	synonymous_variant	LOW	1/13	c.144A>C	p.Ile48Ile	183/2081	48/607	Y	0.021	0.023	0.021	0.024	0.022	0.019	0.022	0.023	23475,515,68,65	21931,518,79,98	20908,442,67,66	21047,519,55,85	27468,617,82,99	26172,516,76,95	20191,451,69,63	29823,706,105,96	0	0	0	0	1	0	0	0	0	0	0	0
Chromosome01	15631126	C	A	Missense	Manes.01G055700	GBSS1	Manes.01G055700.1.v6.1	51.1	Y	missense_variant	MODERATE	1/13	c.151C>A	p.Leu51Ile	190/2081	51/607	N	0.018	0.019	0.016	0.016	0.018	0.015	0.017	0.018	421,23603,29,72	436,22100,34,59	349,21070,24,49	341,21267,43,58	500,27658,43,67	389,26357,28,80	348,20346,24,56	547,30049,43,90	0	0	0	0	1	0	0	0	0	0	0	0
Chromosome01	15631128	C	A	Synonymous	Manes.01G055700	GBSS1	Manes.01G055700.1.v6.1	51.3	Y	synonymous_variant	LOW	1/13	c.153C>A	p.Leu51Leu	192/2081	51/607	N	0.021	0.019	0.021	0.022	0.021	0.02	0.022	0.021	509,23524,34,55	437,22073,40,73	448,20933,47,64	466,21117,42,79	595,27526,51,90	532,26212,40,67	456,20216,42,58	655,29925,72,80	0	0	0	0	1	0	0	0	0	0	0	0
Chromosome01	15631131	A	C	Missense	Manes.01G055700	GBSS1	Manes.01G055700.1.v6.1	52.3	Y	missense_variant	MODERATE	1/13	c.156A>C	p.Gln52His	195/2081	52/607	N	0.02	0.023	0.021	0.012	0.019	0.018	0.01	0.016	23563,484,32,37	22021,527,40,40	20980,452,26,36	21397,257,35,13	27641,521,49,53	26283,478,46,45	20517,216,26,13	30126,501,45,54	0	0	0	0	1	0	0	0	0	0	0	1
Chromosome01	15631132	A	C	Missense	Manes.01G055700	GBSS1	Manes.01G055700.1.v6.1	53.1	Y	missense_variant	MODERATE	1/13	c.157A>C	p.Met53Leu	196/2081	53/607	N	0.039	0.045	0.037	0.038	0.041	0.034	0.037	0.038	23067,939,47,70	21470,1008,66,85	20583,786,58,66	20781,818,41,62	26963,1147,83,71	25823,902,68,60	19891,774,60,50	29400,1174,71,80	0	0	0	0	1	0	0	0	0	0	0	1
Chromosome01	15631135	A	C	Synonymous	Manes.01G055700	GBSS1	Manes.01G055700.1.v6.1	54.1	Y	synonymous_variant	LOW	1/13	c.160A>C	p.Arg54Arg	199/2081	54/607	N	0.038	0.041	0.038	0.041	0.039	0.035	0.039	0.043	23033,907,86,90	21545,914,75,82	20527,801,89,66	20650,890,81,73	26967,1080,120,89	25720,929,103,94	19821,806,86,58	29120,1315,148,133	0	0	0	0	1	0	0	0	0	0	0	1
Chromosome01	15631138	A	C	Missense	Manes.01G055700	GBSS1	Manes.01G055700.1.v6.1	55.1	Y	missense_variant	MODERATE	1/13	c.163A>C	p.Thr55Pro	202/2081	55/607	Y	0.027	0.031	0.028	0.03	0.031	0.027	0.026	0.028	23268,657,89,96	21719,700,107,100	20700,602,84,93	20869,655,75,94	27154,859,129,122	25971,712,102,66	20079,539,76,77	29606,866,112,134	0	0	0	0	1	0	0	0	0	0	0	0
Chromosome01	15631140	A	C	Synonymous	Manes.01G055700	GBSS1	Manes.01G055700.1.v6.1	55.3	Y	synonymous_variant	LOW	1/13	c.165A>C	p.Thr55Thr	204/2081	55/607	N	0.04	0.041	0.04	0.04	0.041	0.036	0.039	0.038	22954,960,86,119	21474,919,124,122	20454,845,77,108	20627,862,97,114	26849,1144,123,154	25679,948,126,113	19777,793,99,100	29245,1165,146,168	0	0	0	0	1	0	0	0	0	0	0	1
Chromosome01	15631141	C	A	Missense	Manes.01G055700	GBSS1	Manes.01G055700.1.v6.1	56.1	Y	missense_variant	MODERATE	1/13	c.166C>A	p.Gln56Lys	205/2081	56/607	N	0.019	0.021	0.02	0.024	0.02	0.019	0.021	0.019	458,23560,35,70	474,22033,58,74	417,20948,52,72	515,21072,45,73	571,27553,52,97	506,26239,46,79	429,20233,42,68	596,29980,58,91	0	0	0	0	1	0	0	0	0	0	0	0
Chromosome01	15631142	A	C	Missense	Manes.01G055700	GBSS1	Manes.01G055700.1.v6.1	56.2	Y	missense_variant	MODERATE	1/13	c.167A>C	p.Gln56Pro	206/2081	56/607	N	0.042	0.043	0.043	0.046	0.043	0.038	0.038	0.043	22883,995,120,123	21404,972,124,133	20356,906,108,125	20491,981,117,120	26748,1193,169,163	25581,1016,132,133	19790,783,101,96	29091,1309,168,157	0	0	0	0	1	0	0	0	0	0	0	1
Chromosome01	15631143	A	C	Missense	Manes.01G055700	GBSS1	Manes.01G055700.1.v6.1	56.3	Y	missense_variant	MODERATE	1/13	c.168A>C	p.Gln56His	207/2081	56/607	N	0.035	0.037	0.035	0.036	0.038	0.032	0.035	0.034	23129,830,68,92	21602,833,79,112	20602,738,72,82	20760,779,78,89	27016,1058,82,116	25810,857,93,97	19897,720,57,95	29464,1046,94,122	0	0	0	0	1	0	0	0	0	0	0	1
Chromosome01	15631145	C	A	Nonsense	Manes.01G055700	GBSS1	Manes.01G055700.1.v6.1	57.2	Y	stop_gained	HIGH	1/13	c.170C>A	p.Ser57*	209/2081	57/607	N	0.027	0.028	0.028	0.029	0.027	0.025	0.027	0.028	636,23318,59,93	627,21832,67,104	589,20782,45,67	625,20918,70,90	770,27315,80,107	677,26024,65,86	562,20083,55,65	853,29674,65,124	0	0	0	0	1	0	0	0	0	0	0	0
Chromosome01	15631146	A	C	Synonymous	Manes.01G055700	GBSS1	Manes.01G055700.1.v6.1	57.3	Y	synonymous_variant	LOW	1/13	c.171A>C	p.Ser57Ser	210/2081	57/607	N	0.045	0.051	0.049	0.049	0.05	0.042	0.045	0.046	22871,1069,60,101	21315,1155,60,101	20298,1039,73,74	20510,1053,55,85	26670,1414,84,105	25584,1125,64,82	19693,938,61,74	29068,1408,92,148	0	0	0	0	1	0	0	0	0	0	0	1
Chromosome01	15631147	A	C	Missense	Manes.01G055700	GBSS1	Manes.01G055700.1.v6.1	58.1	Y	missense_variant	MODERATE	1/13	c.172A>C	p.Lys58Gln	211/2081	58/607	N	0.035	0.038	0.035	0.036	0.04	0.034	0.036	0.038	23109,845,57,93	21624,843,51,103	20593,738,57,90	20762,769,72,95	26967,1117,75,108	25788,912,56,98	19873,744,54,93	29342,1149,80,146	0	0	0	0	1	0	0	0	0	0	0	1
Chromosome01	15631148	A	C	Missense	Manes.01G055700	GBSS1	Manes.01G055700.1.v6.1	58.2	Y	missense_variant	MODERATE	1/13	c.173A>C	p.Lys58Thr	212/2081	58/607	N	0.045	0.046	0.045	0.046	0.046	0.039	0.043	0.047	22782,1072,128,122	21336,1033,121,127	20300,946,132,102	20471,988,128,115	26678,1297,152,144	25563,1027,132,131	19663,885,108,110	28938,1429,185,168	0	0	0	0	1	0	0	0	0	0	0	1
Chromosome01	15631152	A	C	Synonymous	Manes.01G055700	GBSS1	Manes.01G055700.1.v6.1	59.3	Y	synonymous_variant	LOW	1/13	c.177A>C	p.Val59Val	216/2081	59/607	N	0.033	0.034	0.032	0.035	0.033	0.029	0.032	0.032	23123,790,95,103	21634,757,135,113	20646,676,93,70	20744,762,110,99	27071,914,146,144	25895,762,103,104	19951,660,71,91	29488,963,134,140	0	0	0	0	1	0	0	0	0	0	0	0
Chromosome01	15631186	C	A	Missense	Manes.01G055700	GBSS1	Manes.01G055700.1.v6.1	71.1	Y	missense_variant	MODERATE	1/13	c.211C>A	p.Pro71Thr	250/2081	71/607	N	Miss	Miss	Miss	Miss	0.028	0.031	Miss	0.03	298,9330,25,44	260,8762,21,42	242,8363,16,39	250,8678,24,48	332,11495,35,51	362,11226,27,56	251,8823,25,45	431,13773,37,76	0	0	0	0	1	0	0	0	0	0	0	1
Chromosome01	15631196	A	C	Missense	Manes.01G055700	GBSS1	Manes.01G055700.1.v6.1	74.2	Y	missense_variant	MODERATE	1/13	c.221A>C	p.Lys74Thr	260/2081	74/607	N	Miss	Miss	Miss	Miss	0.024	0.025	Miss	0.027	9388,247,28,39	8814,201,32,25	8369,226,34,34	8678,231,35,37	11538,284,52,45	11287,288,39,39	8861,225,36,24	13794,378,47,59	0	0	0	0	1	0	0	0	0	0	0	0
Chromosome01	15631197	A	C	Missense	Manes.01G055700	GBSS1	Manes.01G055700.1.v6.1	74.3	Y	missense_variant	MODERATE	1/13	c.222A>C	p.Lys74Asn	261/2081	74/607	N	Miss	Miss	Miss	Miss	0.032	0.031	Miss	0.031	9318,313,38,34	8757,258,25,39	8318,273,28,45	8637,281,28,43	11457,380,39,43	11209,361,42,46	8809,267,39,34	13722,442,52,67	0	0	0	0	1	0	0	0	0	0	0	1
Chromosome01	15631201	A	C	Missense	Manes.01G055700	GBSS1	Manes.01G055700.1.v6.1	76.1	Y	missense_variant	MODERATE	1/13	c.226A>C	p.Ile76Leu	265/2081	76/607	N	Miss	Miss	Miss	Miss	0.022	0.023	Miss	0.023	9448,199,32,25	8836,194,26,32	8431,188,25,24	8738,202,28,39	11567,264,38,42	11333,261,41,45	8901,188,27,36	13865,332,51,62	0	0	0	0	1	0	0	0	0	0	0	0
Chromosome01	15631373	T	G	Intron	Manes.01G055700	GBSS1	Manes.01G055700.1.v6.1	NA	Y	intron_variant	MODIFIER	1/12	c.334-11T>G	NA	NA	NA	N	0.045	0.047	0.046	0.044	0.046	0.047	0.045	0.044	93,68,645,13756	85,82,636,12936	89,71,590,12225	84,76,557,12140	117,100,748,15560	94,82,717,14457	76,71,520,11075	85,86,724,15699	0	0	0	0	1	0	0	0	0	0	0	0
Chromosome01	15631376	T	G	Intron	Manes.01G055700	GBSS1	Manes.01G055700.1.v6.1	NA	Y	splice_region_variant&intron_variant	LOW	1/12	c.334-8T>G	NA	NA	NA	N	Miss	Miss	0.041	0.042	Miss	0.041	0.041	Miss	0,3,3,306	0,1,7,369	86,96,526,12268	82,101,536,12137	0,0,3,293	113,126,612,14497	74,95,477,11093	0,3,5,268	0	0	0	0	1	0	0	0	0	0	0	1
Chromosome01	15631377	T	G	Intron	Manes.01G055700	GBSS1	Manes.01G055700.1.v6.1	NA	Y	splice_region_variant&intron_variant	LOW	1/12	c.334-7T>G	NA	NA	NA	N	Miss	Miss	0.048	0.047	Miss	0.047	0.049	Miss	1,1,4,307	0,0,5,372	70,72,612,12219	67,67,598,12124	0,0,12,284	87,55,709,14497	61,38,573,11067	0,0,5,272	0	0	0	0	1	0	0	0	0	0	0	1
Chromosome01	15631378	T	G	Intron	Manes.01G055700	GBSS1	Manes.01G055700.1.v6.1	NA	Y	splice_region_variant&intron_variant	LOW	1/12	c.334-6T>G	NA	NA	NA	N	Miss	Miss	0.061	0.061	Miss	0.058	0.059	Miss	1,0,5,309	4,2,13,366	94,103,780,11997	125,122,769,11843	2,0,7,291	128,139,879,14203	100,116,681,10844	1,2,7,270	0	0	0	0	1	0	0	0	0	0	0	1
Chromosome01	15631379	T	G	Intron	Manes.01G055700	GBSS1	Manes.01G055700.1.v6.1	NA	Y	splice_region_variant&intron_variant	LOW	1/12	c.334-5T>G	NA	NA	NA	N	Miss	Miss	0.074	0.071	Miss	0.073	0.069	Miss	1,2,14,305	2,2,10,376	207,153,935,11682	184,143,887,11649	1,2,10,295	231,170,1085,13862	155,119,793,10678	2,0,15,274	0	0	0	0	1	0	0	0	0	0	0	1
Chromosome01	15631383	G	T	Intron	Manes.01G055700	GBSS1	Manes.01G055700.1.v6.1	NA	Y	splice_acceptor_variant&intron_variant	HIGH	1/12	c.334-1G>T	NA	NA	NA	N	0.022	0.021	0.027	0.024	0.026	0.022	0.023	0.025	105,42,14097,311	89,42,13315,284	87,48,12497,343	84,31,12443,300	116,49,15934,418	120,67,14820,334	80,37,11354,269	138,57,15974,417	0	0	0	0	1	0	0	0	0	0	0	0
Chromosome01	15631392	G	T	Synonymous	Manes.01G055700	GBSS1	Manes.01G055700.1.v6.1	114.3	Y	synonymous_variant	LOW	2/13	c.342G>T	p.Gly114Gly	381/2081	114/607	N	0.03	0.028	0.03	0.034	0.03	0.031	0.026	0.031	105,91,13935,428	94,84,13167,384	71,67,12448,381	77,83,12263,429	130,104,15785,482	117,81,14674,466	89,67,11274,306	106,98,15851,511	0	0	0	0	1	0	0	0	0	0	0	1
Chromosome01	15631397	G	T	Missense	Manes.01G055700	GBSS1	Manes.01G055700.1.v6.1	116.2	Y	missense_variant	MODERATE	2/13	c.347G>T	p.Arg116Leu	386/2081	116/607	N	0.032	0.029	0.03	0.03	0.029	0.03	0.03	0.031	55,65,13976,463	67,57,13211,395	53,57,12479,383	66,40,12364,384	77,72,15880,477	68,60,14744,463	55,31,11304,352	76,77,15920,504	0	0	0	0	1	0	0	0	0	0	0	0
Chromosome01	15631399	G	T	Missense	Manes.01G055700	GBSS1	Manes.01G055700.1.v6.1	117.1	Y	missense_variant	MODERATE	2/13	c.349G>T	p.Val117Phe	388/2081	117/607	N	0.03	0.024	0.028	0.026	0.031	0.028	0.028	0.031	91,60,13974,436	79,64,13255,330	64,47,12500,359	72,41,12403,335	86,73,15837,512	79,44,14780,431	61,53,11309,320	86,82,15913,501	0	0	0	0	1	0	0	0	0	0	0	1
Chromosome01	15631440	T	G	Synonymous	Manes.01G055700	GBSS1	Manes.01G055700.1.v6.1	130.3	Y	synonymous_variant	LOW	2/13	c.390T>G	p.Ala130Ala	429/2081	130/607	N	0.027	0.029	0.027	0.03	0.031	0.028	0.031	0.033	66,69,649,23160	56,56,640,21725	50,47,574,20671	53,53,649,20803	78,86,873,27032	56,81,742,25780	50,64,641,19911	94,103,1012,29381	0	0	0	0	1	0	0	0	0	0	0	0
Chromosome01	15631442	G	T	Missense	Manes.01G055700	GBSS1	Manes.01G055700.1.v6.1	131.2	Y	missense_variant	MODERATE	2/13	c.392G>T	p.Trp131Leu	431/2081	131/607	N	0.028	0.016	0.029	0.03	0.031	0.031	0.03	0.032	69,33,23161,671	37,17,13398,219	69,42,20618,612	85,37,20780,651	97,49,27071,869	99,54,25671,829	86,35,19924,624	113,56,29433,982	0	0	0	0	1	0	0	0	0	0	0	1
Chromosome01	15631443	G	T	Missense	Manes.01G055700	GBSS1	Manes.01G055700.1.v6.1	131.3	Y	missense_variant	MODERATE	2/13	c.393G>T	p.Trp131Cys	432/2081	131/607	N	0.049	0.029	0.047	0.049	0.051	0.05	0.056	0.054	165,97,22506,1166	67,32,13174,398	135,95,20107,1001	157,91,20262,1042	216,140,26298,1410	183,119,25029,1321	161,100,19267,1136	224,135,28587,1640	0	0	0	0	1	0	0	0	0	0	0	1
Chromosome01	15631444	G	T	Missense	Manes.01G055700	GBSS1	Manes.01G055700.1.v6.1	132.1	Y	missense_variant	MODERATE	2/13	c.394G>T	p.Asp132Tyr	433/2081	132/607	N	0.039	0.023	0.038	0.038	0.038	0.036	0.041	0.042	110,67,22844,924	35,22,13317,309	96,65,20376,813	106,57,20584,823	133,94,26781,1067	121,79,25500,959	90,66,19665,840	154,99,29077,1266	0	0	0	0	1	0	0	0	0	0	0	1
Chromosome01	15631451	G	T	Missense	Manes.01G055700	GBSS1	Manes.01G055700.1.v6.1	134.2	Y	missense_variant	MODERATE	2/13	c.401G>T	p.Ser134Ile	440/2081	134/607	N	0.025	0.014	0.027	0.028	0.027	0.027	0.013	0.028	98,79,23180,602	16,42,14002,195	92,84,20627,565	83,92,20829,592	110,106,27128,753	106,75,25763,726	15,13,11610,155	102,110,29557,862	0	0	0	0	1	0	0	0	0	0	0	0
Chromosome01	15631452	T	G	Missense	Manes.01G055700	GBSS1	Manes.01G055700.1.v6.1	134.3	Y	missense_variant	MODERATE	2/13	c.402T>G	p.Ser134Arg	441/2081	134/607	N	0.034	0.015	0.037	0.038	0.036	0.034	0.011	0.04	55,74,801,23028	18,62,208,13971	55,80,775,20454	57,64,818,20657	59,97,999,26940	60,87,904,25613	19,38,125,11613	75,124,1228,29201	0	0	0	0	1	0	0	0	0	0	0	1
Chromosome01	15631453	G	T	Missense	Manes.01G055700	GBSS1	Manes.01G055700.1.v6.1	135.1	Y	missense_variant	MODERATE	2/13	c.403G>T	p.Val135Phe	442/2081	135/607	N	0.03	0.017	0.03	0.031	0.029	0.031	0.013	0.033	62,41,23142,711	19,18,13982,239	60,39,20629,634	67,47,20822,676	87,61,27157,797	64,39,25760,816	26,8,11630,149	96,57,29458,1007	0	0	0	0	1	0	0	0	0	0	0	0
Chromosome01	15631454	T	G	Missense	Manes.01G055700	GBSS1	Manes.01G055700.1.v6.1	135.2	Y	missense_variant	MODERATE	2/13	c.404T>G	p.Val135Gly	443/2081	135/607	N	0.022	0.009	0.023	0.025	0.024	0.024	0.008	0.025	49,60,527,23313	30,31,124,14073	56,56,488,20749	60,61,542,20936	84,96,671,27242	79,82,628,25890	24,32,91,11676	81,76,748,29705	0	0	0	0	1	0	0	0	0	0	0	0
Chromosome01	15631456	G	T	Missense	Manes.01G055700	GBSS1	Manes.01G055700.1.v6.1	136.1	Y	missense_variant	MODERATE	2/13	c.406G>T	p.Val136Leu	445/2081	136/607	N	0.019	0.011	0.02	0.023	0.021	0.021	0.022	0.025	48,42,23381,464	36,32,14040,150	60,44,20807,426	57,53,20970,488	78,70,27277,593	56,65,25997,548	59,68,20106,452	109,53,29684,755	0	0	0	0	1	0	0	0	0	0	0	0
Chromosome01	15631457	T	G	Missense	Manes.01G055700	GBSS1	Manes.01G055700.1.v6.1	136.2	Y	missense_variant	MODERATE	2/13	c.407T>G	p.Val136Gly	446/2081	136/607	N	0.019	0.006	0.02	0.022	0.021	0.021	0.023	0.025	56,57,453,23374	9,26,85,14159	38,55,431,20813	49,57,482,20984	65,68,599,27299	54,67,551,25992	44,56,466,20120	90,90,752,29673	0	0	0	0	1	0	0	0	0	0	0	0
Chromosome01	15631458	G	T	Synonymous	Manes.01G055700	GBSS1	Manes.01G055700.1.v6.1	136.3	Y	synonymous_variant	LOW	2/13	c.408G>T	p.Val136Val	447/2081	136/607	N	0.033	0.031	0.031	0.031	0.03	0.031	0.031	0.035	116,58,26799,903	114,63,26421,838	141,45,25709,823	128,44,26904,868	164,86,34021,1038	161,68,32176,1019	125,58,24468,787	183,92,34359,1248	0	0	0	0	1	0	0	0	0	0	0	1
Chromosome01	15631459	G	T	Missense	Manes.01G055700	GBSS1	Manes.01G055700.1.v6.1	137.1	Y	missense_variant	MODERATE	2/13	c.409G>T	p.Val137Leu	448/2081	137/607	N	0.022	0.024	0.022	0.022	0.022	0.022	0.023	0.025	80,35,27254,610	67,42,26800,665	86,37,26170,587	68,39,27399,611	98,70,34532,766	112,45,32697,719	72,43,24839,580	118,66,34908,912	0	0	0	0	1	0	0	0	0	0	0	0
Chromosome01	15631461	G	T	Synonymous	Manes.01G055700	GBSS1	Manes.01G055700.1.v6.1	137.3	Y	synonymous_variant	LOW	2/13	c.411G>T	p.Val137Val	450/2081	137/607	N	0.023	0.023	0.021	0.022	0.021	0.022	0.028	0.027	75,49,27230,653	74,52,26888,623	75,38,26245,574	58,36,27477,622	86,53,34650,743	81,37,32795,731	65,47,19987,585	103,78,34919,952	0	0	0	0	1	0	0	0	0	0	0	1
Chromosome01	15631462	G	C	Missense	Manes.01G055700	GBSS1	Manes.01G055700.1.v6.1	138.1	Y	missense_variant&splice_region_variant	MODERATE	2/13	c.412G>C	p.Glu138Gln	451/2081	138/607	Y	0.533	0.545	0.562	0.591	0.533	0.571	0.694	0.603	212,14553,12749,497	250,14700,12251,456	196,14801,11558,402	250,16268,11272,425	310,18475,16199,569	258,18807,14119,483	207,13955,6145,397	360,21146,13940,622	1	1	1	1	1	1	1	1	1	1	1	1
Chromosome01	15631464	G	T	Missense	Manes.01G055700	GBSS1	Manes.01G055700.1.v6.1	138.3	Y	missense_variant&splice_region_variant	MODERATE	2/13	c.414G>T	p.Glu138Asp	453/2081	138/607	N	0.023	0.025	0.022	0.022	0.023	0.023	0.03	0.027	84,23,27270,639	77,21,26886,694	75,26,26274,600	71,34,27507,612	83,51,34626,808	80,39,32800,761	71,26,20017,618	100,59,34954,961	0	0	0	0	1	0	0	0	0	0	0	0
Chromosome01	15631465	G	T	Intron	Manes.01G055700	GBSS1	Manes.01G055700.1.v6.1	NA	Y	splice_donor_variant&intron_variant	HIGH	2/12	c.414+1G>T	NA	NA	NA	N	0.024	0.024	0.022	0.022	0.023	0.021	0.029	0.027	55,44,27261,661	65,29,26917,671	54,34,26299,589	43,33,27525,626	67,48,34624,826	59,42,32857,721	53,32,20047,603	84,57,34979,953	0	0	0	0	1	0	0	0	0	0	0	1
Chromosome01	15631469	T	G	Intron	Manes.01G055700	GBSS1	Manes.01G055700.1.v6.1	NA	Y	splice_region_variant&intron_variant	LOW	2/12	c.414+5T>G	NA	NA	NA	N	0.017	0.02	0.019	0.017	0.022	0.015	0.015	0.019	60,40,482,27426	33,35,455,21939	31,48,399,20857	46,43,466,27655	61,62,621,27314	50,54,500,33057	47,38,384,25126	77,71,691,35220	0	0	0	0	1	0	0	0	0	0	0	1
Chromosome01	15631470	T	G	Intron	Manes.01G055700	GBSS1	Manes.01G055700.1.v6.1	NA	Y	splice_region_variant&intron_variant	LOW	2/12	c.414+6T>G	NA	NA	NA	N	0.015	0.022	0.018	0.016	0.021	0.015	0.018	0.02	40,42,424,27510	32,42,495,21914	36,39,382,20894	40,36,450,27685	56,51,574,27422	49,52,507,33055	42,48,448,25059	52,66,721,35225	0	0	0	0	1	0	0	0	0	0	0	1
Chromosome01	15631472	G	T	Intron	Manes.01G055700	GBSS1	Manes.01G055700.1.v6.1	NA	Y	splice_region_variant&intron_variant	LOW	2/12	c.414+8G>T	NA	NA	NA	N	0.015	0.016	0.015	0.014	0.015	0.016	0.015	0.016	56,25,27538,414	67,26,27117,447	65,24,26468,392	51,29,27742,403	74,23,34961,523	61,31,33064,521	61,27,25132,389	75,36,35380,583	0	0	0	0	1	0	0	0	0	0	0	0
Chromosome01	15631477	G	T	Intron	Manes.01G055700	GBSS1	Manes.01G055700.1.v6.1	NA	Y	intron_variant	MODIFIER	2/12	c.414+13G>T	NA	NA	NA	N	0.022	0.023	0.021	0.022	0.021	0.021	0.024	0.025	72,45,27298,605	73,47,26911,644	77,49,26262,569	73,44,27489,616	76,72,34688,752	77,50,32838,710	61,48,24888,617	103,58,35026,888	0	0	0	0	1	0	0	0	0	0	0	0
Chromosome01	15631496	A	C	Intron	Manes.01G055700	GBSS1	Manes.01G055700.1.v6.1	NA	Y	intron_variant	MODIFIER	2/12	c.414+32A>C	NA	NA	NA	Y	0.083	0.098	0.095	0.094	0.107	0.151	0.085	0.149	25404,2299,100,201	24692,2674,107,178	24125,2544,79,181	25279,2628,92,205	31463,3789,122,229	28329,5033,96,189	23159,2156,100,177	30335,5293,130,299	1	0	1	0	1	0	1	1	0	1	0	1
Chromosome01	15633679	T	C	Intron	Manes.01G055700	GBSS1	Manes.01G055700.1.v6.1	NA	na	intron_variant	MODIFIER	2/12	c.1491+25T>C	NA	NA	NA	Y	0.005	0.008	0.008	0.009	0.009	0.008	0.01	0.003	43,185,26,34202	30,149,18,17905	25,190,16,22272	26,200,14,21755	29,212,17,22375	16,158,12,18622	17,144,15,13823	26,77,17,22663	0	0	1	0	1	0	0	0	0	0	0	1
Chromosome01	15633707	G	A	Intron	Manes.01G055700	GBSS1	Manes.01G055700.1.v6.1	NA	na	intron_variant	MODIFIER	2/12	c.1491+53G>A	NA	NA	NA	Y	0.006	0.009	0.007	0.009	0.009	0.007	0.01	0.002	204,10,34238,33	161,4,17924,24	167,9,22316,24	187,6,21795,19	204,4,22421,17	134,3,18663,24	139,6,13846,14	56,2,22740,19	0	0	1	0	1	0	0	0	0	0	0	1
Chromosome01	15633715	T	C	Intron	Manes.01G055700	GBSS1	Manes.01G055700.1.v6.1	NA	na	intron_variant	MODIFIER	2/12	c.1492-47T>C	NA	NA	NA	N	0.012	0.012	0.012	0.012	0.013	0.012	0.012	0.011	34,419,30,34016	27,208,13,17873	22,278,21,22208	21,274,24,21698	21,297,19,22316	23,221,27,18554	22,167,13,13808	29,241,24,22529	0	0	0	0	1	0	0	0	0	0	0	1
Chromosome01	15633755	G	T	Intron	Manes.01G055700	GBSS1	Manes.01G055700.1.v6.1	NA	na	splice_region_variant&intron_variant	LOW	2/12	c.1492-7G>T	NA	NA	NA	N	0.019	0.02	0.019	0.019	0.019	0.016	0.019	0.021	179,73,33642,666	95,39,17641,352	113,48,21983,420	108,46,21459,423	101,39,22089,436	94,35,18413,308	75,33,13644,267	133,39,22196,480	0	0	0	0	1	0	0	0	0	0	0	0
Chromosome01	15633768	A	C	Missense	Manes.01G055700	GBSS1	Manes.01G055700.1.v6.1	500.1	na	missense_variant	MODERATE	11/13	c.1498A>C	p.Ile500Leu	1537/2081	500/607	N	0.017	0.019	0.018	0.018	0.018	0.017	0.016	0.018	33809,583,55,129	17669,345,51,79	22025,406,45,98	21487,403,51,102	22114,408,44,111	18430,317,48,63	13700,229,37,60	22304,405,53,97	0	0	0	0	1	0	0	0	0	0	0	0
Chromosome01	15633780	A	C	Missense	Manes.01G055700	GBSS1	Manes.01G055700.1.v6.1	504.1	na	missense_variant	MODERATE	11/13	c.1510A>C	p.Thr504Pro	1549/2081	504/607	N	0.018	0.021	0.02	0.019	0.019	0.018	Miss	0.02	33716,612,94,158	17636,377,48,89	21939,442,67,127	21477,412,58,101	22085,421,59,115	18396,338,49,86	7113,28,10,7	22265,445,60,96	0	0	0	0	1	0	0	0	0	0	0	0
Chromosome01	15633809	A	C	Missense	Manes.01G055700	GBSS1	Manes.01G055700.1.v6.1	513.3	na	missense_variant	MODERATE	11/13	c.1539A>C	p.Glu513Asp	1578/2081	513/607	N	0.008	0.035	0.01	0.008	0.009	Miss	Miss	0.033	16393,131,41,26	17303,629,85,152	10999,107,31,26	10856,90,36,26	11264,104,37,24	9590,78,29,21	7086,61,14,22	21847,738,114,178	0	0	0	0	1	0	0	0	0	0	0	1
Chromosome01	15633862	C	A	Intron	Manes.01G055700	GBSS1	Manes.01G055700.1.v6.1	NA	na	intron_variant	MODIFIER	11/12	c.1578+14C>A	NA	NA	NA	N	0.027	Miss	0.024	0.026	0.024	Miss	Miss	0.023	447,16048,40,56	227,8352,22,34	265,10810,24,54	289,10624,31,54	276,11094,28,45	275,9377,22,42	166,6956,18,29	268,11230,21,36	0	0	0	0	1	0	0	0	0	0	0	1
Chromosome01	15634018	T	G	Missense	Manes.01G055700	GBSS1	Manes.01G055700.1.v6.1	553.3	na	missense_variant	MODERATE	12/13	c.1659T>G	p.Ser553Arg	1698/2081	553/607	N	0.031	Miss	0.035	0.032	0.03	Miss	Miss	0.032	57,33,561,17770	33,17,307,9374	36,19,404,11179	26,20,359,10852	34,20,347,11044	38,16,297,8973	17,9,215,6761	38,15,365,11091	0	0	0	0	1	0	0	0	0	0	0	1
Chromosome01	15634019	T	G	Missense	Manes.01G055700	GBSS1	Manes.01G055700.1.v6.1	554.1	na	missense_variant	MODERATE	12/13	c.1660T>G	p.Leu554Val	1699/2081	554/607	N	0.02	Miss	0.021	0.022	0.023	Miss	Miss	0.021	60,22,368,17973	35,10,213,9474	47,18,245,11329	44,17,243,10952	34,15,262,11132	42,10,191,9081	29,12,137,6823	39,11,239,11220	0	0	0	0	1	0	0	0	0	0	0	0
Chromosome01	15634030	G	T	Missense	Manes.01G055700	GBSS1	Manes.01G055700.1.v6.1	557.3	na	missense_variant	MODERATE	12/13	c.1671G>T	p.Met557Ile	1710/2081	557/607	N	0.02	Miss	0.023	0.023	0.018	Miss	Miss	0.021	49,13,18003,361	29,7,9491,194	38,5,11325,268	26,9,10965,255	33,7,11192,210	36,13,9054,224	26,3,6846,126	36,5,11227,244	0	0	0	0	1	0	0	0	0	0	0	1
Chromosome01	15634036	G	T	Synonymous	Manes.01G055700	GBSS1	Manes.01G055700.1.v6.1	559.3	na	synonymous_variant	LOW	12/13	c.1677G>T	p.Leu559Leu	1716/2081	559/607	N	0.034	Miss	0.038	0.035	0.03	Miss	Miss	0.034	83,25,17700,616	48,16,9330,324	74,16,11062,442	39,11,10808,394	56,9,11036,344	39,7,8951,326	27,11,6720,219	58,10,11054,385	0	0	0	0	1	0	0	0	0	0	0	1
Chromosome01	15634045	G	T	Missense	Manes.01G055700	GBSS1	Manes.01G055700.1.v6.1	562.3	na	missense_variant	MODERATE	12/13	c.1686G>T	p.Met562Ile	1725/2081	562/607	N	0.023	Miss	0.027	0.026	0.02	Miss	Miss	0.025	67,24,17903,425	33,12,9437,229	57,15,11247,307	48,13,10898,296	45,12,11146,227	25,17,9009,264	34,8,6789,171	43,15,11156,290	0	0	0	0	1	0	0	0	0	0	0	1
Chromosome01	15634092	G	T	Intron	Manes.01G055700	GBSS1	Manes.01G055700.1.v6.1	NA	na	intron_variant	MODIFIER	12/12	c.1707+26G>T	NA	NA	NA	N	0.02	0.022	0.022	0.022	0.022	Miss	0.021	0.02	124,38,33880,702	87,14,17730,390	96,27,22019,491	103,32,21497,492	101,30,22118,508	20,4,9468,108	52,21,13480,289	108,27,21870,457	0	0	0	0	1	0	0	0	0	0	0	1
Chromosome01	15634093	G	T	Intron	Manes.01G055700	GBSS1	Manes.01G055700.1.v6.1	NA	na	intron_variant	MODIFIER	12/12	c.1707+27G>T	NA	NA	NA	N	0.019	0.02	0.017	0.019	0.02	Miss	0.018	0.019	104,37,33963,641	69,23,17776,356	69,20,22163,385	77,32,21596,420	72,34,22215,442	23,5,9457,116	36,18,13540,247	88,30,21908,435	0	0	0	0	0	0	0	0	0	0	0	1
Chromosome01	28275532	A	G	Intron	Manes.01G184000	SS1	Manes.01G184000.1.v6.1	NA	na	intron_variant	MODIFIER	2/14	c.621+61A>G	NA	NA	NA	Y	0.228	0.16	0.224	0.195	0.2	0.173	0.188	0.237	23480,22,6933,8	31072,36,5905,12	26595,26,7673,13	27436,34,6632,13	29962,35,7476,13	26201,19,5484,11	20622,26,4784,10	26091,26,8096,13	1	0	1	1	1	1	1	1	0	0	1	1
Chromosome01	28275549	T	C	Intron	Manes.01G184000	SS1	Manes.01G184000.1.v6.1	NA	na	intron_variant	MODIFIER	2/14	c.621+78T>C	NA	NA	NA	N	0.001	0.003	0.004	0.002	0.002	0.003	0.003	0.002	12,24,5,30404	12,110,12,36893	5,123,8,34181	6,73,13,34015	11,68,7,37395	6,80,14,31613	4,74,8,25355	15,52,11,34148	0	0	0	0	1	0	0	0	0	0	0	1
Chromosome01	28275573	A	G	Intron	Manes.01G184000	SS1	Manes.01G184000.1.v6.1	NA	na	intron_variant	MODIFIER	2/14	c.622-98A>G	NA	NA	NA	Y	0.498	0.664	0.703	0.638	0.676	0.615	0.65	0.692	15229,38,15093,106	12405,47,24462,144	10143,35,24038,120	12292,33,21685,125	12103,41,25225,129	12148,30,19437,120	8859,26,16470,98	10503,28,23602,118	1	1	1	1	1	1	1	1	1	0	1	1
Chromosome01	28275576	C	T	Intron	Manes.01G184000	SS1	Manes.01G184000.1.v6.1	NA	na	intron_variant	MODIFIER	2/14	c.622-95C>T	NA	NA	NA	N	0.011	0.012	0.011	0.011	0.012	0.013	0.012	0.012	118,30005,1,334	155,36435,5,452	104,33842,0,381	133,33583,6,388	121,36895,5,458	94,31217,2,400	103,25029,7,296	127,33674,6,414	0	0	0	0	1	0	0	0	0	0	0	1
Chromosome01	28275602	T	C	Intron	Manes.01G184000	SS1	Manes.01G184000.1.v6.1	NA	na	intron_variant	MODIFIER	2/14	c.622-69T>C	NA	NA	NA	Y	0.028	0.067	0.1	0.084	0.082	0.088	0.069	0.045	61,855,76,29476	75,2454,68,34446	41,3425,56,30813	70,2849,58,31143	65,3053,56,34329	61,2791,46,28825	47,1749,52,23606	73,1534,73,32562	1	0	1	0	1	0	1	1	0	0	0	1
Chromosome01	28275628	G	A	Intron	Manes.01G184000	SS1	Manes.01G184000.1.v6.1	NA	na	intron_variant	MODIFIER	2/14	c.622-43G>A	NA	NA	NA	Y	0.005	0.01	0.009	0.016	0.005	0.02	0.014	0.007	154,38,30195,127	354,49,36542,150	311,46,33855,143	529,57,33413,141	194,64,37093,157	626,41,30952,123	348,47,24966,113	241,40,33826,160	0	0	1	0	1	0	0	0	0	0	0	1
Chromosome01	28275630	A	C	Intron	Manes.01G184000	SS1	Manes.01G184000.1.v6.1	NA	na	intron_variant	MODIFIER	2/14	c.622-41A>C	NA	NA	NA	N	0.017	0.018	0.017	0.019	0.019	0.017	0.018	0.019	29842,515,37,121	36176,681,77,164	33554,592,77,133	33263,642,82,155	36553,709,84,164	31022,530,65,127	24845,466,55,111	33403,640,76,150	0	0	0	0	1	0	0	0	0	0	0	1
Chromosome01	28275642	A	C	Intron	Manes.01G184000	SS1	Manes.01G184000.1.v6.1	NA	na	intron_variant	MODIFIER	2/14	c.622-29A>C	NA	NA	NA	N	0.022	0.024	0.021	0.025	0.024	0.021	0.022	0.023	29635,667,38,170	35889,891,73,253	33384,708,66,198	32987,851,77,231	36235,907,76,287	30796,668,66,204	24674,564,48,185	33180,790,68,229	0	0	0	0	1	0	0	0	0	0	0	1
Chromosome01	28275657	A	C	Intron	Manes.01G184000	SS1	Manes.01G184000.1.v6.1	NA	na	intron_variant	MODIFIER	2/14	c.622-14A>C	NA	NA	NA	N	0.029	0.012	0.03	0.032	0.032	0.029	0.031	0.03	29445,883,28,176	20625,252,22,30	33089,1030,44,203	32769,1080,55,228	35980,1183,81,267	30565,919,50,207	24488,779,48,166	32919,1022,57,245	0	0	0	0	1	0	0	0	0	0	0	1
Chromosome01	28275658	A	C	Intron	Manes.01G184000	SS1	Manes.01G184000.1.v6.1	NA	na	intron_variant	MODIFIER	2/14	c.622-13A>C	NA	NA	NA	N	0.035	0.013	0.034	0.037	0.037	0.034	0.038	0.039	29139,1055,38,300	20550,261,31,94	32798,1168,65,337	32432,1251,75,377	35654,1368,73,421	30319,1067,73,286	24210,952,47,276	32472,1304,82,392	0	0	0	0	1	0	0	0	0	0	0	1
Chromosome01	28275717	G	T	Missense	Manes.01G184000	SS1	Manes.01G184000.1.v6.1	223.2	na	missense_variant	MODERATE	3/15	c.668G>T	p.Gly223Val	668/2360	223/631	N	0.02	0.019	0.021	0.018	0.02	0.02	0.02	0.02	88,34,16105,333	118,29,19674,378	88,36,17537,382	107,41,17243,322	89,42,18994,397	100,40,16150,336	70,31,12979,259	84,44,17147,351	0	0	0	0	1	0	0	0	0	0	0	0
Chromosome01	28275728	G	T	Missense	Manes.01G184000	SS1	Manes.01G184000.1.v6.1	227.1	na	missense_variant	MODERATE	3/15	c.679G>T	p.Gly227Cys	679/2360	227/631	N	0.033	0.033	0.032	0.032	0.031	0.035	0.032	0.033	108,39,15888,545	128,51,19397,657	132,57,17328,579	139,59,16975,565	108,57,18781,592	118,46,15890,584	111,46,12777,418	100,51,16911,579	0	0	0	0	1	0	0	0	0	0	0	0
Chromosome01	28275729	G	T	Missense	Manes.01G184000	SS1	Manes.01G184000.1.v6.1	227.2	na	missense_variant	MODERATE	3/15	c.680G>T	p.Gly227Val	680/2360	227/631	N	0.031	0.033	0.037	0.031	0.033	0.033	0.036	0.033	118,54,15900,507	127,64,19382,662	108,74,17254,661	138,50,16999,548	105,62,18738,633	129,63,15892,550	71,50,12755,470	122,69,16870,580	0	0	0	0	1	0	0	0	0	0	0	1
Chromosome01	28275731	G	T	Missense	Manes.01G184000	SS1	Manes.01G184000.1.v6.1	228.1	na	missense_variant	MODERATE	3/15	c.682G>T	p.Ala228Ser	682/2360	228/631	N	0.031	0.031	0.03	0.03	0.028	0.031	0.027	0.029	76,52,15944,502	97,76,19452,613	86,75,17388,542	99,73,17043,522	90,65,18845,540	101,68,15948,518	67,45,12884,354	88,68,16970,510	0	0	0	0	1	0	0	0	0	0	0	0
Chromosome01	28275738	G	T	Missense	Manes.01G184000	SS1	Manes.01G184000.1.v6.1	230.2	na	missense_variant	MODERATE	3/15	c.689G>T	p.Gly230Val	689/2360	230/631	N	0.033	Miss	Miss	0.029	0.029	0.034	0.026	0.03	46,20,15990,539	0,0,658,10	4,4,562,14	60,34,17150,509	56,35,18892,568	57,36,15996,557	34,39,12951,349	53,33,17018,534	0	0	0	0	1	0	0	0	0	0	0	1
Chromosome01	28275881	T	G	Missense	Manes.01G184000	SS1	Manes.01G184000.1.v6.1	244.3	na	missense_variant	MODERATE	4/15	c.732T>G	p.Cys244Trp	732/2360	244/631	N	0.065	0.063	0.066	0.067	0.064	0.063	0.066	0.062	92,64,930,13294	103,103,1078,16017	105,99,1084,15237	107,87,1104,15353	101,105,1152,16892	98,78,962,14204	78,81,809,11373	115,96,1040,15633	0	0	0	0	1	0	0	0	0	0	0	1
Chromosome01	28275882	G	T	Nonsense	Manes.01G184000	SS1	Manes.01G184000.1.v6.1	245.1	na	stop_gained	HIGH	4/15	c.733G>T	p.Glu245*	733/2360	245/631	N	0.045	0.045	0.049	0.047	0.042	0.046	0.048	0.043	97,42,13594,636	101,58,16369,763	88,42,15585,801	111,52,15696,780	97,46,17333,767	84,47,14498,696	59,38,11653,584	111,58,15994,714	0	0	0	0	1	0	0	0	0	0	0	0
Chromosome01	28275885	G	T	Missense	Manes.01G184000	SS1	Manes.01G184000.1.v6.1	246.1	na	missense_variant	MODERATE	4/15	c.736G>T	p.Ala246Ser	736/2360	246/631	N	0.036	0.039	0.037	0.04	0.036	0.036	0.035	0.039	65,61,13733,516	79,77,16516,664	72,59,15818,602	96,72,15825,658	79,69,17446,659	62,59,14659,541	57,41,11814,423	82,74,16055,659	0	0	0	0	1	0	0	0	0	0	0	1
Chromosome01	28275894	G	T	Missense	Manes.01G184000	SS1	Manes.01G184000.1.v6.1	249.1	na	missense_variant	MODERATE	4/15	c.745G>T	p.Val249Phe	745/2360	249/631	N	0.032	0.033	0.033	0.03	0.027	0.032	0.031	0.029	55,27,13858,451	72,31,16670,575	65,30,15945,539	75,38,16059,505	70,44,17681,484	77,34,14749,490	44,21,11896,385	71,45,16298,489	0	0	0	0	1	0	0	0	0	0	0	0
Chromosome01	28275896	T	G	Synonymous	Manes.01G184000	SS1	Manes.01G184000.1.v6.1	249.3	na	synonymous_variant	LOW	4/15	c.747T>G	p.Val249Val	747/2360	249/631	N	0.026	0.025	0.024	0.026	0.025	0.024	0.023	0.024	80,73,363,13869	89,90,428,16738	73,79,401,16025	73,74,424,16107	73,78,446,17686	62,75,364,14853	58,80,278,11933	71,95,403,16337	0	0	0	0	1	0	0	0	0	0	0	0
Chromosome01	28275898	T	G	Missense	Manes.01G184000	SS1	Manes.01G184000.1.v6.1	250.2	na	missense_variant	MODERATE	4/15	c.749T>G	p.Leu250Arg	749/2360	250/631	N	0.035	0.033	0.033	0.034	0.033	0.035	0.033	0.034	70,54,497,13754	90,101,566,16579	67,86,543,15873	83,85,567,15941	87,90,606,17498	72,94,527,14657	59,90,407,11786	68,79,574,16182	0	0	0	0	1	0	0	0	0	0	0	1
Chromosome01	28275907	G	T	Missense	Manes.01G184000	SS1	Manes.01G184000.1.v6.1	253.2	na	missense_variant	MODERATE	4/15	c.758G>T	p.Gly253Val	758/2360	253/631	N	0.035	0.031	0.033	0.033	0.031	0.031	0.033	0.031	80,31,13754,498	106,37,16663,525	101,31,15900,537	103,34,15990,547	89,46,17574,565	98,30,14711,470	67,21,11849,402	107,23,16266,515	0	0	0	0	1	0	0	0	0	0	0	0
Chromosome01	28275910	G	T	Missense	Manes.01G184000	SS1	Manes.01G184000.1.v6.1	254.2	na	missense_variant	MODERATE	4/15	c.761G>T	p.Gly254Val	761/2360	254/631	N	0.028	0.027	0.024	0.025	0.023	0.025	0.026	0.023	54,11,13902,396	60,33,16777,465	68,15,16088,399	80,24,16153,414	68,38,17748,425	63,24,14848,379	53,19,11961,315	63,21,16438,393	0	0	0	0	1	0	0	0	0	0	0	1
Chromosome01	28275951	T	G	Missense	Manes.01G184000	SS1	Manes.01G184000.1.v6.1	268.1	na	missense_variant	MODERATE	4/15	c.802T>G	p.Trp268Gly	802/2360	268/631	N	0.03	0.031	0.027	0.028	0.028	0.028	0.028	0.029	69,115,902,29049	106,225,1134,35078	80,193,905,32865	93,196,957,32630	114,224,1034,35889	79,173,874,30403	69,155,709,24431	91,203,994,32724	0	0	0	0	1	0	0	0	0	0	0	0
Chromosome01	28275953	G	T	Missense	Manes.01G184000	SS1	Manes.01G184000.1.v6.1	268.3	na	missense_variant	MODERATE	4/15	c.804G>T	p.Trp268Cys	804/2360	268/631	N	0.026	0.028	0.025	0.027	0.027	0.026	0.026	0.026	121,88,29157,769	154,131,35223,1027	127,92,32980,843	111,87,32768,911	127,96,36091,995	121,93,30494,819	111,78,24523,652	146,98,32929,883	0	0	0	0	1	0	0	0	0	0	0	0
Chromosome01	28275956	T	C	Synonymous	Manes.01G184000	SS1	Manes.01G184000.1.v6.1	269.3	na	synonymous_variant	LOW	4/15	c.807T>C	p.His269His	807/2360	269/631	Y	0.759	0.969	0.971	0.951	0.961	0.957	0.952	0.971	168,22510,325,7148	305,34883,256,1099	213,32696,185,990	248,31796,208,1636	271,35381,217,1455	225,29784,191,1340	193,23815,157,1207	263,32656,187,961	1	1	1	1	1	1	1	1	1	0	1	1
Chromosome01	28275957	G	T	Missense	Manes.01G184000	SS1	Manes.01G184000.1.v6.1	270.1	na	missense_variant	MODERATE	4/15	c.808G>T	p.Ala270Ser	808/2360	270/631	N	0.025	0.028	0.026	0.024	0.024	0.024	0.024	0.025	74,85,29238,753	127,101,35310,1005	100,75,33037,871	123,78,32869,815	128,74,36212,907	99,63,30617,759	93,56,24624,596	109,55,33070,840	0	0	0	0	1	0	0	0	0	0	0	0
Chromosome01	28275960	G	T	Missense	Manes.01G184000	SS1	Manes.01G184000.1.v6.1	271.1	na	missense_variant	MODERATE	4/15	c.811G>T	p.Gly271Trp	811/2360	271/631	N	0.042	0.043	0.039	0.039	0.04	0.041	0.041	0.042	152,82,28649,1256	234,110,34639,1568	184,93,32435,1330	214,101,32091,1317	219,110,35519,1463	179,79,29913,1263	138,69,24132,1021	212,102,32326,1422	0	0	0	0	1	0	0	0	0	0	0	0
Chromosome01	28275961	G	T	Missense	Manes.01G184000	SS1	Manes.01G184000.1.v6.1	271.2	na	missense_variant	MODERATE	4/15	c.812G>T	p.Gly271Val	812/2360	271/631	N	0.071	0.072	0.071	0.075	0.071	0.071	0.07	0.072	329,191,27526,2098	412,239,33305,2599	374,253,31061,2356	367,245,30632,2481	462,256,34004,2593	339,185,28720,2191	266,181,23167,1748	325,216,31113,2410	0	0	0	0	1	0	0	0	0	0	0	1
Chromosome01	28275962	G	T	Synonymous	Manes.01G184000	SS1	Manes.01G184000.1.v6.1	271.3	na	synonymous_variant	LOW	4/15	c.813G>T	p.Gly271Gly	813/2360	271/631	Y	0.027	0.029	0.026	0.028	0.028	0.026	0.027	0.027	114,50,29174,807	153,75,35263,1063	104,48,33020,883	135,44,32623,942	140,80,36079,1021	124,43,30476,810	119,40,24527,676	173,72,32901,920	0	0	0	0	1	0	0	0	0	0	0	0
Chromosome01	28275966	G	T	Missense	Manes.01G184000	SS1	Manes.01G184000.1.v6.1	273.1	na	missense_variant	MODERATE	4/15	c.817G>T	p.Val273Phe	817/2360	273/631	N	0.025	0.027	0.022	0.023	0.024	0.023	0.024	0.023	97,48,29232,750	140,82,35265,969	119,46,33166,735	120,51,32803,784	141,54,36243,875	99,48,30618,705	95,51,24604,614	108,69,33092,789	0	0	0	0	1	0	0	0	0	0	0	0
Chromosome01	28275971	T	G	Synonymous	Manes.01G184000	SS1	Manes.01G184000.1.v6.1	274.3	na	splice_region_variant&synonymous_variant	LOW	4/15	c.822T>G	p.Pro274Pro	822/2360	274/631	N	0.021	0.024	0.019	0.021	0.022	0.02	0.02	0.022	41,74,635,29362	71,115,880,35417	53,129,656,33212	68,110,714,32879	71,119,828,36297	58,106,618,30693	41,93,513,24713	62,107,752,33140	0	0	0	0	1	0	0	0	0	0	0	0
Chromosome01	28275972	G	T	Missense	Manes.01G184000	SS1	Manes.01G184000.1.v6.1	275.1	na	missense_variant&splice_region_variant	MODERATE	4/15	c.823G>T	p.Val275Leu	823/2360	275/631	N	0.03	0.032	0.027	0.029	0.028	0.029	0.029	0.03	71,36,29095,911	100,38,35173,1173	73,41,33016,921	95,47,32637,989	103,42,36112,1058	76,32,30469,900	62,28,24541,728	101,38,32896,1026	0	0	0	0	1	0	0	0	0	0	0	0
Chromosome01	28275974	G	T	Intron	Manes.01G184000	SS1	Manes.01G184000.1.v6.1	NA	na	splice_donor_variant&intron_variant	HIGH	4/14	c.824+1G>T	NA	NA	NA	N	0.027	0.028	0.025	0.024	0.025	0.024	0.025	0.026	73,34,29175,822	97,36,35333,1022	70,32,33087,848	71,25,32864,809	113,32,36237,922	72,33,30613,760	58,20,24633,641	78,34,33067,876	0	0	0	0	1	0	0	0	0	0	0	1
Chromosome01	28275980	G	T	Intron	Manes.01G184000	SS1	Manes.01G184000.1.v6.1	NA	na	splice_region_variant&intron_variant	LOW	4/14	c.824+7G>T	NA	NA	NA	N	0.024	0.026	0.022	0.023	0.023	0.022	0.022	0.025	97,54,29223,719	139,78,35328,947	136,53,33113,736	136,49,32869,768	143,63,36249,845	112,44,30648,692	108,41,24653,542	164,67,32984,844	0	0	0	0	1	0	0	0	0	0	0	1
Chromosome01	28275981	G	T	Intron	Manes.01G184000	SS1	Manes.01G184000.1.v6.1	NA	na	splice_region_variant&intron_variant	LOW	4/14	c.824+8G>T	NA	NA	NA	Y	0.02	0.02	0.018	0.019	0.018	0.018	0.017	0.018	80,36,29383,595	115,46,35596,735	101,37,33292,609	100,49,33043,630	98,59,36491,653	82,36,30821,557	77,30,24803,433	111,55,33278,614	0	0	0	0	1	0	0	0	0	0	0	0
Chromosome01	28276021	T	G	Intron	Manes.01G184000	SS1	Manes.01G184000.1.v6.1	NA	na	intron_variant	MODIFIER	4/14	c.824+48T>G	NA	NA	NA	Y	0.512	0.667	0.703	0.639	0.676	0.616	0.649	0.691	40,33,15292,14568	46,48,24171,12072	53,49,23725,10031	56,66,21498,12127	46,46,25059,12014	44,35,19287,12035	34,28,16372,8847	58,43,23386,10446	1	1	1	1	1	1	1	1	1	0	1	1
Chromosome01	28277144	T	C	Synonymous	Manes.01G184000	SS1	Manes.01G184000.1.v6.1	294.3	na	synonymous_variant	LOW	5/15	c.882T>C	p.Leu294Leu	882/2360	294/631	N	0.012	0.012	0.014	0.012	0.014	0.011	0.013	0.012	39,660,55,54752	39,599,36,51191	27,620,44,45228	23,616,52,49494	38,639,38,45941	28,547,42,47512	23,416,24,31140	47,581,38,48109	0	0	0	0	1	0	0	0	0	0	0	1
Chromosome01	28277200	A	C	Intron	Manes.01G184000	SS1	Manes.01G184000.1.v6.1	NA	na	intron_variant	MODIFIER	5/14	c.906+32A>C	NA	NA	NA	N	0.007	0.014	0.009	0.011	0.012	0.009	0.012	0.011	54986,390,129,75	50913,732,142,124	45377,420,108,64	49454,540,154,88	45962,538,117,94	47570,419,123,74	31098,393,85,59	48024,548,158,98	0	0	0	0	1	0	0	0	0	0	0	1
Chromosome01	28277222	A	C	Intron	Manes.01G184000	SS1	Manes.01G184000.1.v6.1	NA	na	intron_variant	MODIFIER	5/14	c.906+54A>C	NA	NA	NA	N	0.016	0.018	0.017	0.017	0.017	0.014	0.017	0.016	54464,892,81,155	50752,925,73,167	45011,766,59,130	49145,840,91,150	45702,784,71,123	47297,695,69,111	30967,533,44,90	47851,755,69,141	0	0	0	0	1	0	0	0	0	0	0	1
Chromosome01	28277227	A	C	Intron	Manes.01G184000	SS1	Manes.01G184000.1.v6.1	NA	na	intron_variant	MODIFIER	5/14	c.906+59A>C	NA	NA	NA	N	0.022	0.024	0.023	0.024	0.023	0.022	0.022	0.023	54048,1203,129,233	50361,1220,147,217	44618,1065,118,178	48647,1191,160,242	45274,1078,145,217	46819,1042,147,193	30717,704,81,144	47401,1099,148,203	0	0	0	0	1	0	0	0	0	0	0	1
Chromosome01	28277243	T	G	Intron	Manes.01G184000	SS1	Manes.01G184000.1.v6.1	NA	na	intron_variant	MODIFIER	5/14	c.907-67T>G	NA	NA	NA	N	0.162	0.081	0.108	0.095	0.097	0.1	0.106	0.085	56,19,4990,25902	52,25,2334,26445	34,18,2653,22021	57,37,2644,25172	49,25,2480,23015	53,15,2656,23915	28,15,1757,14886	52,21,2312,24781	1	0	1	0	1	0	1	1	0	0	0	1
Chromosome01	28277286	T	C	Intron	Manes.01G184000	SS1	Manes.01G184000.1.v6.1	NA	na	intron_variant	MODIFIER	5/14	c.907-24T>C	NA	NA	NA	Y	0.157	0.08	0.105	0.092	0.096	0.098	0.104	0.085	91,4821,42,25813	54,2286,30,26219	67,2574,25,21843	58,2529,28,25024	69,2417,33,22865	51,2577,34,23672	37,1715,20,14706	54,2288,28,24509	1	0	1	0	1	0	1	1	0	1	0	1
Chromosome01	28277382	T	G	Missense	Manes.01G184000	SS1	Manes.01G184000.1.v6.1	327.1	na	missense_variant	MODERATE	6/15	c.979T>G	p.Phe327Val	979/2360	327/631	N	0.047	0.047	0.047	0.042	0.043	0.045	0.043	0.047	179,46,1173,23772	172,55,1073,21924	151,57,1006,20504	164,65,947,21642	149,60,923,20392	160,53,988,20873	136,32,655,14512	156,63,1023,20939	0	0	0	0	1	0	0	0	0	0	0	1
Chromosome01	28277383	T	G	Missense	Manes.01G184000	SS1	Manes.01G184000.1.v6.1	327.2	na	missense_variant	MODERATE	6/15	c.980T>G	p.Phe327Cys	980/2360	327/631	N	0.034	0.036	0.034	0.035	0.037	0.035	0.033	0.034	235,82,856,23996	213,93,817,22099	176,80,730,20731	221,96,790,21708	208,98,779,20437	202,81,753,21037	117,46,504,14667	167,77,743,21190	0	0	0	0	1	0	0	0	0	0	0	1
Chromosome01	28277390	T	G	Missense	Manes.01G184000	SS1	Manes.01G184000.1.v6.1	329.3	na	missense_variant	MODERATE	6/15	c.987T>G	p.Asn329Lys	987/2360	329/631	N	0.041	0.039	0.039	0.039	0.039	0.038	0.038	0.04	172,41,1022,23937	161,31,893,22155	156,32,847,20699	176,44,878,21722	146,41,824,20528	157,20,829,21077	111,22,575,14633	156,32,891,21118	0	0	0	0	1	0	0	0	0	0	0	1
Chromosome01	28277399	G	T	Missense	Manes.01G184000	SS1	Manes.01G184000.1.v6.1	332.3	na	missense_variant	MODERATE	6/15	c.996G>T	p.Arg332Ser	996/2360	332/631	N	0.025	0.027	0.024	0.027	0.025	0.027	0.025	0.026	143,48,24323,629	130,46,22888,626	130,49,21038,528	151,43,22031,606	116,39,20843,542	99,40,21351,588	84,33,14849,380	145,41,21422,583	0	0	0	0	1	0	0	0	0	0	0	0
Chromosome01	28277408	T	G	Synonymous	Manes.01G184000	SS1	Manes.01G184000.1.v6.1	335.3	na	synonymous_variant	LOW	6/15	c.1005T>G	p.Ala335Ala	1005/2360	335/631	N	0.023	0.024	0.023	0.023	0.021	0.022	0.021	0.024	130,104,577,24342	123,90,574,22910	134,58,504,21053	99,83,517,22125	95,68,442,20930	95,81,490,21416	100,54,321,14868	119,86,531,21470	0	0	0	0	1	0	0	0	0	0	0	0
Chromosome01	28277414	C	A	Missense	Manes.01G184000	SS1	Manes.01G184000.1.v6.1	337.3	na	missense_variant	MODERATE	6/15	c.1011C>A	p.Asp337Glu	1011/2360	337/631	N	0.035	0.034	0.034	0.033	0.033	0.034	0.031	0.033	858,23939,137,213	796,22604,113,178	731,20729,110,175	741,21802,119,164	703,20607,85,144	736,21043,125,167	475,14693,75,102	715,21202,128,151	0	0	0	0	1	0	0	0	0	0	0	1
Chromosome01	28277420	T	G	Synonymous	Manes.01G184000	SS1	Manes.01G184000.1.v6.1	339.3	na	synonymous_variant	LOW	6/15	c.1017T>G	p.Gly339Gly	1017/2360	339/631	N	0.025	0.025	0.023	0.025	0.023	0.025	0.022	0.023	95,75,621,24368	123,60,595,22914	91,63,496,21095	113,80,567,22071	98,53,487,20912	96,83,553,21339	66,41,328,14905	105,61,511,21528	0	0	0	0	1	0	0	0	0	0	0	1
Chromosome01	28277452	T	G	Missense	Manes.01G184000	SS1	Manes.01G184000.1.v6.1	350.2	na	missense_variant	MODERATE	6/15	c.1049T>G	p.Val350Gly	1049/2360	350/631	N	0.032	0.032	0.031	0.033	0.033	0.032	0.029	0.033	140,157,1798,53601	145,169,1668,50019	111,143,1407,44336	139,185,1654,48278	139,155,1529,44903	118,160,1544,46382	83,99,903,30569	148,157,1608,46928	0	0	0	0	1	0	0	0	0	0	0	0
Chromosome01	28277453	G	T	Synonymous	Manes.01G184000	SS1	Manes.01G184000.1.v6.1	350.3	na	synonymous_variant	LOW	6/15	c.1050G>T	p.Val350Val	1050/2360	350/631	N	0.027	0.027	0.026	0.028	0.027	0.024	0.026	0.029	304,62,53811,1511	299,79,50189,1413	257,44,44495,1197	294,75,48502,1374	286,52,45131,1252	256,48,46755,1143	181,33,30617,817	291,64,47072,1385	0	0	0	0	1	0	0	0	0	0	0	1
Chromosome01	28277460	G	T	Missense	Manes.01G184000	SS1	Manes.01G184000.1.v6.1	353.1	na	missense_variant	MODERATE	6/15	c.1057G>T	p.Asp353Tyr	1057/2360	353/631	N	0.023	0.024	0.023	0.024	0.024	0.021	0.023	0.023	210,80,54131,1290	227,70,50475,1239	157,63,44761,1039	203,67,48800,1207	151,53,45433,1096	152,58,47018,985	122,42,30782,716	206,68,47433,1140	0	0	0	0	1	0	0	0	0	0	0	1
Chromosome01	28277464	G	T	Missense	Manes.01G184000	SS1	Manes.01G184000.1.v6.1	354.2	na	missense_variant	MODERATE	6/15	c.1061G>T	p.Arg354Leu	1061/2360	354/631	N	0.022	0.023	0.021	0.023	0.023	0.02	0.021	0.023	163,99,54257,1195	201,94,50536,1175	183,98,44764,979	183,113,48820,1154	183,76,45395,1077	142,82,47021,967	112,56,30824,668	186,93,47467,1100	0	0	0	0	1	0	0	0	0	0	0	0
Chromosome01	28277476	T	G	Missense	Manes.01G184000	SS1	Manes.01G184000.1.v6.1	358.2	na	missense_variant	MODERATE	6/15	c.1073T>G	p.Val358Gly	1073/2360	358/631	N	0.018	0.019	0.017	0.02	0.019	0.017	0.017	0.018	57,58,1019,54566	49,61,982,50891	53,31,770,45155	78,67,982,49122	72,60,903,45698	47,44,796,47312	44,37,532,31046	69,57,862,47850	0	0	0	0	1	0	0	0	0	0	0	1
Chromosome01	28277672	A	C	Intron	Manes.01G184000	SS1	Manes.01G184000.1.v6.1	NA	na	intron_variant	MODIFIER	6/14	c.1081-15A>C	NA	NA	NA	N	0.009	0.009	0.019	0.01	0.009	0.009	0.008	0.01	24905,217,34,35	22570,212,29,61	35631,690,55,141	20283,208,21,34	19104,164,26,51	17170,153,16,34	15215,129,27,44	20241,201,29,36	0	0	0	0	1	0	0	0	0	0	0	0
Chromosome01	28277679	A	G	Intron	Manes.01G184000	SS1	Manes.01G184000.1.v6.1	NA	na	splice_region_variant&intron_variant	LOW	6/14	c.1081-8A>G	NA	NA	NA	Y	0.252	0.365	0.39	0.32	0.329	0.322	0.341	0.257	18514,103,6231,40	14432,110,8283,66	21815,445,13948,300	13871,87,6539,59	12910,90,6319,30	11721,69,5559,39	10100,63,5218,34	15116,118,5238,46	1	1	1	1	1	1	1	1	1	1	1	1
Chromosome01	28277740	G	C	Synonymous	Manes.01G184000	SS1	Manes.01G184000.1.v6.1	378.3	na	synonymous_variant	LOW	7/15	c.1134G>C	p.Leu378Leu	1134/2360	378/631	Y	0.954	0.982	0.986	0.977	0.982	0.977	0.974	0.989	343,23260,1110,173	280,20800,374,138	272,18357,255,133	272,19232,443,124	257,18111,336,135	238,16188,376,115	200,14262,379,107	262,19363,213,134	1	1	1	1	1	1	1	1	1	1	1	1
Chromosome01	28277896	G	T	Intron	Manes.01G184000	SS1	Manes.01G184000.1.v6.1	NA	na	splice_acceptor_variant&intron_variant	HIGH	7/14	c.1163-1G>T	NA	NA	NA	N	0.03	0.03	0.031	0.033	0.03	0.031	0.032	0.031	202,31,20039,629	160,45,17246,539	183,36,16953,549	183,40,18077,614	169,44,17504,543	165,37,16028,519	147,31,14217,466	179,42,18829,599	0	0	0	0	1	0	0	0	0	0	0	0
Chromosome01	28277897	G	T	Missense	Manes.01G184000	SS1	Manes.01G184000.1.v6.1	388.2	na	missense_variant&splice_region_variant	MODERATE	8/15	c.1163G>T	p.Gly388Val	1163/2360	388/631	N	0.047	0.051	0.047	0.046	0.045	0.044	0.043	0.047	213,64,19653,973	184,54,16850,913	194,55,16664,815	164,65,17824,868	145,46,17262,815	183,61,15783,732	128,59,14058,624	185,52,18513,908	0	0	0	0	1	0	0	0	0	0	0	1
Chromosome01	28277898	G	T	Synonymous	Manes.01G184000	SS1	Manes.01G184000.1.v6.1	388.3	na	splice_region_variant&synonymous_variant	LOW	8/15	c.1164G>T	p.Gly388Gly	1164/2360	388/631	N	0.04	0.04	0.043	0.042	0.04	0.04	0.039	0.043	170,61,19849,823	174,61,17073,705	173,57,16749,753	185,72,17883,782	166,78,17296,730	160,60,15881,662	135,55,14115,568	193,70,18557,841	0	0	0	0	1	0	0	0	0	0	0	1
Chromosome01	28277908	G	T	Missense	Manes.01G184000	SS1	Manes.01G184000.1.v6.1	392.1	na	missense_variant	MODERATE	8/15	c.1174G>T	p.Gly392Cys	1174/2360	392/631	N	0.038	0.039	0.04	0.042	0.039	0.04	0.038	0.041	92,28,19995,786	92,37,17168,705	80,25,16926,701	94,28,18000,788	84,22,17461,706	85,26,15987,671	84,27,14206,557	92,38,18735,804	0	0	0	0	1	0	0	0	0	0	0	1
Chromosome01	28277909	G	T	Missense	Manes.01G184000	SS1	Manes.01G184000.1.v6.1	392.2	na	missense_variant	MODERATE	8/15	c.1175G>T	p.Gly392Val	1175/2360	392/631	N	0.028	0.029	0.029	0.027	0.028	0.029	0.028	0.032	91,27,20199,585	72,25,17386,522	82,29,17109,514	80,34,18283,516	79,31,17660,504	67,27,16184,484	61,23,14373,418	72,32,18949,618	0	0	0	0	1	0	0	0	0	0	0	0
Chromosome01	28277917	G	T	Missense	Manes.01G184000	SS1	Manes.01G184000.1.v6.1	395.1	na	missense_variant	MODERATE	8/15	c.1183G>T	p.Val395Phe	1183/2360	395/631	N	0.028	0.028	0.029	0.03	0.028	0.029	0.028	0.029	52,19,20193,589	55,16,17433,502	38,22,17138,510	48,26,18230,559	57,24,17669,508	58,19,16171,476	42,11,14384,414	43,15,19035,577	0	0	0	0	1	0	0	0	0	0	0	1
Chromosome01	28277928	G	T	Missense	Manes.01G184000	SS1	Manes.01G184000.1.v6.1	398.3	na	missense_variant	MODERATE	8/15	c.1194G>T	p.Trp398Cys	1194/2360	398/631	N	0.041	0.041	0.038	0.04	0.038	0.038	0.038	0.037	168,65,19771,852	126,79,17044,730	129,55,16881,669	162,58,17918,747	153,65,17351,677	100,68,15938,631	107,52,14143,563	149,58,18706,727	0	0	0	0	1	0	0	0	0	0	0	1
Chromosome01	28277929	G	T	Missense	Manes.01G184000	SS1	Manes.01G184000.1.v6.1	399.1	na	missense_variant	MODERATE	8/15	c.1195G>T	p.Asp399Tyr	1195/2360	399/631	N	0.026	0.025	0.028	0.027	0.028	0.027	0.023	0.029	78,50,20190,545	96,40,17392,452	86,44,17118,490	101,43,18238,512	90,42,17609,507	77,35,16173,454	74,35,14418,343	90,45,18945,563	0	0	0	0	1	0	0	0	0	0	0	1
Chromosome01	28277968	G	T	Missense	Manes.01G184000	SS1	Manes.01G184000.1.v6.1	412.1	na	missense_variant	MODERATE	8/15	c.1234G>T	p.Val412Phe	1234/2360	412/631	N	0.021	0.006	0.02	0.022	0.021	0.018	0.019	0.021	207,72,74058,1564	65,13,44223,285	152,57,58454,1200	167,64,59971,1331	164,46,62178,1363	158,39,59881,1101	121,37,49527,962	178,52,66043,1421	0	0	0	0	1	0	0	0	0	0	0	1
Chromosome01	28277971	G	T	Missense	Manes.01G184000	SS1	Manes.01G184000.1.v6.1	413.1	na	missense_variant	MODERATE	8/15	c.1237G>T	p.Asp413Tyr	1237/2360	413/631	N	0.017	0.006	0.018	0.019	0.018	0.016	0.018	0.017	175,53,74670,1309	45,22,44257,287	111,66,58618,1068	139,48,60179,1163	150,44,62453,1121	105,40,60056,981	96,33,49618,889	146,47,66326,1178	0	0	0	0	1	0	0	0	0	0	0	0
Chromosome01	28277974	G	T	Missense	Manes.01G184000	SS1	Manes.01G184000.1.v6.1	414.1	na	missense_variant	MODERATE	8/15	c.1240G>T	p.Asp414Tyr	1240/2360	414/631	N	0.021	0.007	0.02	0.021	0.019	0.017	0.019	0.019	277,128,74259,1558	60,27,44209,327	217,102,58386,1163	239,104,59937,1259	227,111,62194,1230	184,91,59869,1045	158,81,49441,970	233,106,66071,1295	0	0	0	0	1	0	0	0	0	0	0	1
Chromosome01	28277983	G	T	Nonsense	Manes.01G184000	SS1	Manes.01G184000.1.v6.1	417.1	na	stop_gained	HIGH	8/15	c.1249G>T	p.Gly417*	1249/2360	417/631	N	0.016	0.018	0.017	0.019	0.016	0.014	0.016	0.016	216,38,74706,1249	205,44,64447,1181	155,36,58620,1034	148,31,60194,1155	156,36,62517,1022	115,28,60152,869	121,38,49644,831	178,44,66384,1066	0	0	0	0	1	0	0	0	0	0	0	1
Chromosome01	28277988	G	T	Missense	Manes.01G184000	SS1	Manes.01G184000.1.v6.1	418.3	na	missense_variant&splice_region_variant	MODERATE	8/15	c.1254G>T	p.Lys418Asn	1254/2360	418/631	N	0.017	0.018	0.016	0.018	0.017	0.015	0.015	0.017	274,46,74664,1257	222,43,64465,1163	198,23,58663,976	218,38,60196,1095	185,39,62481,1051	178,24,60086,892	134,27,49721,764	237,36,66258,1139	0	0	0	0	1	0	0	0	0	0	0	1
Chromosome01	28277989	G	T	Intron	Manes.01G184000	SS1	Manes.01G184000.1.v6.1	NA	na	splice_donor_variant&intron_variant	HIGH	8/14	c.1254+1G>T	NA	NA	NA	N	0.013	0.015	0.014	0.015	0.013	0.012	0.013	0.012	140,64,75021,1005	157,57,64718,958	113,47,58892,809	129,53,60458,902	139,54,62752,808	127,38,60313,702	110,44,49815,671	135,59,66638,838	0	0	0	0	1	0	0	0	0	0	0	1
Chromosome01	28277991	G	T	Intron	Manes.01G184000	SS1	Manes.01G184000.1.v6.1	NA	na	splice_region_variant&intron_variant	LOW	8/14	c.1254+3G>T	NA	NA	NA	N	0.021	0.022	0.02	0.021	0.02	0.017	0.02	0.02	227,87,74282,1628	236,71,64128,1450	201,59,58412,1183	255,71,59892,1314	190,80,62193,1285	172,48,59893,1058	162,53,49401,1017	230,60,65999,1381	0	0	0	0	1	0	0	0	0	0	0	1
Chromosome01	28278004	A	T	Intron	Manes.01G184000	SS1	Manes.01G184000.1.v6.1	NA	na	intron_variant	MODIFIER	8/14	c.1254+16A>T	NA	NA	NA	Y	0.061	0.023	0.02	0.027	0.022	0.054	0.024	0.041	71138,308,133,4659	63924,316,127,1508	58314,244,106,1179	59541,239,103,1632	61967,271,135,1362	57521,235,118,3296	49110,223,107,1183	64508,283,131,2762	0	0	1	0	1	0	0	0	0	1	0	1
Chromosome01	28278056	C	T	Intron	Manes.01G184000	SS1	Manes.01G184000.1.v6.1	NA	na	intron_variant	MODIFIER	8/14	c.1255-12C>T	NA	NA	NA	Y	0.004	0.009	0.002	0.013	0.006	0.009	0.001	0.011	176,75696,18,298	174,64977,29,605	132,59549,23,98	119,60527,24,796	148,63171,26,365	112,60479,19,532	97,50419,16,74	146,66768,24,727	0	0	1	0	1	0	0	0	0	1	0	1
Chromosome01	28278057	G	A	Intron	Manes.01G184000	SS1	Manes.01G184000.1.v6.1	NA	na	intron_variant	MODIFIER	8/14	c.1255-11G>A	NA	NA	NA	Y	0.028	0.072	0.032	0.061	0.051	0.086	0.067	0.03	2151,47,73702,284	4690,58,60817,217	1893,27,57685,192	3747,52,57456,215	3238,29,60215,221	5221,38,55687,191	3357,39,47031,183	2030,34,65341,257	0	0	1	0	1	0	1	0	0	1	0	1
Chromosome01	28278167	G	A	Intron	Manes.01G184000	SS1	Manes.01G184000.1.v6.1	NA	na	intron_variant	MODIFIER	9/14	c.1317+37G>A	NA	NA	NA	Y	0.24	Miss	Miss	Miss	0.272	0.261	Miss	0.236	2928,53,9256,133	91,3,165,5	2884,47,6778,89	58,4,182,2	3373,69,9013,145	3189,64,9015,130	2767,45,6431,67	3028,62,9795,142	1	1	1	1	1	1	1	1	1	0	1	1
Chromosome01	28278172	A	C	Intron	Manes.01G184000	SS1	Manes.01G184000.1.v6.1	NA	na	intron_variant	MODIFIER	9/14	c.1318-38A>C	NA	NA	NA	N	Miss	Miss	Miss	Miss	0.185	0.191	Miss	0.168	296,41,1,2	222,26,3,3	192,37,1,0	193,43,0,2	10128,2296,48,132	9882,2334,62,134	158,24,1,1	10695,2153,58,130	1	0	1	0	1	0	1	1	1	0	1	1
Chromosome01	28278311	T	G	Intron	Manes.01G184000	SS1	Manes.01G184000.1.v6.1	NA	na	intron_variant	MODIFIER	10/14	c.1407+12T>G	NA	NA	NA	N	0.021	0.02	0.022	0.018	0.018	0.018	Miss	0.019	68,33,363,16987	65,34,293,14262	54,26,262,11516	44,25,201,10783	68,20,217,11846	51,33,229,12352	48,15,198,9417	79,30,252,12873	0	0	0	0	1	0	0	0	0	0	0	0
Chromosome01	28278330	G	T	Intron	Manes.01G184000	SS1	Manes.01G184000.1.v6.1	NA	na	intron_variant	MODIFIER	10/14	c.1407+31G>T	NA	NA	NA	N	0.042	0.039	0.042	0.043	0.042	0.045	Miss	0.046	77,15,16605,732	56,11,13983,572	46,12,11292,494	41,12,10535,468	34,14,11552,512	55,13,12027,562	41,7,9212,406	51,10,12543,598	0	0	0	0	1	0	0	0	0	0	0	1
Chromosome01	28278342	T	A	Intron	Manes.01G184000	SS1	Manes.01G184000.1.v6.1	NA	na	intron_variant	MODIFIER	10/14	c.1407+43T>A	NA	NA	NA	Y	0.451	0.389	0.348	0.395	0.374	0.337	Miss	0.488	7767,45,189,9438	5622,43,128,8843	4072,22,117,7641	4305,19,120,6602	4475,32,152,7477	4216,31,130,8287	3449,27,98,6100	6366,37,127,6683	1	1	1	1	1	1	1	1	1	0	1	1
Chromosome01	28278351	G	T	Intron	Manes.01G184000	SS1	Manes.01G184000.1.v6.1	NA	na	intron_variant	MODIFIER	10/14	c.1407+52G>T	NA	NA	NA	N	0.024	0.029	0.029	0.029	0.023	0.025	Miss	0.027	90,29,16902,421	58,19,14134,428	33,19,11463,343	50,14,10668,314	54,19,11776,282	54,15,12258,314	35,18,9380,236	83,12,12763,357	0	0	0	0	1	0	0	0	0	0	0	0
Chromosome01	28278355	G	A	Intron	Manes.01G184000	SS1	Manes.01G184000.1.v6.1	NA	na	intron_variant	MODIFIER	10/14	c.1407+56G>A	NA	NA	NA	Y	0.462	0.396	0.355	0.401	0.381	0.344	Miss	0.498	7896,59,9203,276	5688,44,8689,219	4129,30,7503,195	4361,30,6501,153	4535,32,7353,215	4268,36,8144,195	3497,24,6004,151	6476,38,6524,180	1	1	1	1	1	1	1	1	1	0	1	1
Chromosome01	28278374	G	T	Intron	Manes.01G184000	SS1	Manes.01G184000.1.v6.1	NA	na	intron_variant	MODIFIER	10/14	c.1407+75G>T	NA	NA	NA	N	0.035	0.035	0.036	0.039	0.035	0.037	Miss	0.036	105,19,16737,605	82,26,14154,515	69,18,11488,428	65,13,10688,437	93,18,11741,426	68,14,12211,467	58,14,9450,359	80,17,12883,486	0	0	0	0	1	0	0	0	0	0	0	1
Chromosome01	28278375	G	T	Intron	Manes.01G184000	SS1	Manes.01G184000.1.v6.1	NA	na	intron_variant	MODIFIER	10/14	c.1407+76G>T	NA	NA	NA	N	0.061	0.059	0.066	0.066	0.061	0.063	Miss	0.062	200,63,16174,1058	132,47,13761,867	119,27,11093,788	126,32,10341,735	147,35,11392,744	128,45,11826,792	109,36,9114,642	135,40,12509,821	0	0	1	0	1	0	0	0	0	0	0	1
Chromosome01	28278376	G	T	Intron	Manes.01G184000	SS1	Manes.01G184000.1.v6.1	NA	na	intron_variant	MODIFIER	10/14	c.1407+77G>T	NA	NA	NA	N	0.029	0.032	0.031	0.031	0.029	0.03	Miss	0.03	101,17,16916,509	66,14,14295,475	67,8,11626,370	64,9,10851,351	69,18,11934,359	64,10,12388,384	51,7,9584,307	61,15,13107,403	0	0	0	0	1	0	0	0	0	0	0	1
Chromosome01	28278386	G	T	Intron	Manes.01G184000	SS1	Manes.01G184000.1.v6.1	NA	na	intron_variant	MODIFIER	10/14	c.1407+87G>T	NA	NA	NA	N	0.044	0.047	0.05	0.047	0.052	0.05	0.051	0.048	124,35,28225,1294	116,25,23829,1173	94,10,20425,1069	114,23,19879,985	138,24,23252,1281	122,27,23616,1254	105,23,17872,963	147,38,24765,1250	0	0	0	0	1	0	0	0	0	0	0	1
Chromosome01	28278387	G	T	Intron	Manes.01G184000	SS1	Manes.01G184000.1.v6.1	NA	na	intron_variant	MODIFIER	10/14	c.1407+88G>T	NA	NA	NA	N	0.038	0.04	0.038	0.043	0.044	0.043	0.044	0.046	117,33,28421,1109	103,20,24024,997	95,25,20658,825	106,22,19972,900	121,21,23470,1080	118,17,23823,1063	81,21,18030,833	104,28,24872,1196	0	0	0	0	1	0	0	0	0	0	0	1
Chromosome01	28278407	A	G	Intron	Manes.01G184000	SS1	Manes.01G184000.1.v6.1	NA	na	intron_variant	MODIFIER	10/14	c.1407+108A>G	NA	NA	NA	Y	0.082	0.021	0.021	0.027	0.022	0.054	0.024	0.039	26899,73,2396,304	24240,87,509,303	20832,67,436,266	20091,72,548,288	23746,99,539,297	23323,77,1328,285	18211,67,454,229	24788,78,1015,321	0	0	1	0	1	0	0	0	0	0	0	1
Chromosome01	28278417	C	T	Intron	Manes.01G184000	SS1	Manes.01G184000.1.v6.1	NA	na	intron_variant	MODIFIER	10/14	c.1407+118C>T	NA	NA	NA	Y	0.047	0.122	0.136	0.107	0.091	0.08	0.14	0.173	402,27821,52,1382	347,21734,41,3011	259,18396,51,2885	306,18427,51,2204	392,22019,69,2205	325,22673,44,1969	254,16049,50,2611	397,21276,68,4456	1	0	1	0	1	0	1	1	0	1	0	1
Chromosome01	28278474	A	G	Intron	Manes.01G184000	SS1	Manes.01G184000.1.v6.1	NA	na	intron_variant	MODIFIER	10/14	c.1407+175A>G	NA	NA	NA	N	0.011	0.012	0.012	0.012	0.015	0.013	0.013	0.014	29155,34,325,46	24721,29,302,38	21252,21,269,35	20646,19,258,42	24204,38,364,46	24589,28,319,41	18665,19,238,36	25749,28,361,48	0	0	0	0	1	0	0	0	0	0	0	1
Chromosome01	28278482	T	A	Intron	Manes.01G184000	SS1	Manes.01G184000.1.v6.1	NA	na	intron_variant	MODIFIER	10/14	c.1407+183T>A	NA	NA	NA	Y	0.949	0.99	0.988	0.983	0.984	0.981	0.976	0.992	28025,12,14,1519	24795,14,26,262	21295,3,23,260	20577,10,21,357	24232,13,15,400	24470,10,19,482	18459,14,22,463	25930,15,26,214	1	1	1	1	1	1	1	1	1	0	1	1
Chromosome01	28278515	G	A	Intron	Manes.01G184000	SS1	Manes.01G184000.1.v6.1	NA	na	intron_variant	MODIFIER	10/14	c.1408-184G>A	NA	NA	NA	Y	0.003	0.008	0.001	0.011	0.005	0.009	0.001	0.009	89,1,29382,64	195,8,24808,67	21,3,21462,70	238,4,20661,44	127,4,24442,74	212,0,24709,48	10,6,18885,46	240,7,25852,76	0	0	1	0	1	0	0	0	0	0	0	1
Chromosome01	28278674	C	A	Intron	Manes.01G184000	SS1	Manes.01G184000.1.v6.1	NA	na	intron_variant	MODIFIER	10/14	c.1408-25C>A	NA	NA	NA	Y	0.101	0.174	0.187	0.147	0.133	0.125	0.175	0.187	4144,37012,28,77	6070,28902,21,66	8475,36872,24,84	7248,41898,27,109	7078,46150,40,114	5304,37286,21,83	8527,40305,28,104	12852,55767,44,135	1	0	1	0	1	0	0	1	0	0	0	1
Chromosome01	28278710	G	T	Synonymous	Manes.01G184000	SS1	Manes.01G184000.1.v6.1	473.3	na	synonymous_variant	LOW	11/15	c.1419G>T	p.Gly473Gly	1419/2360	473/631	Y	0.151	0.119	0.161	0.138	0.16	0.17	0.128	0.143	151,98,34965,6203	182,96,30752,4164	205,112,37992,7316	242,125,42279,6790	254,147,44633,8502	163,117,35321,7211	265,136,42430,6240	298,180,58673,9791	1	0	1	0	1	0	1	1	0	0	0	1
Chromosome01	28278747	A	C	Missense	Manes.01G184000	SS1	Manes.01G184000.1.v6.1	486.1	na	missense_variant	MODERATE	11/15	c.1456A>C	p.Thr486Pro	1456/2360	486/631	N	0.019	0.021	0.019	0.019	0.003	0.005	0.02	0.019	40492,796,165,128	34314,727,156,143	44623,861,173,172	48240,915,163,196	25392,77,49,23	21643,107,44,18	47744,983,218,188	67262,1298,284,262	0	0	0	0	1	0	0	0	0	0	0	0
Chromosome01	28278748	C	A	Missense	Manes.01G184000	SS1	Manes.01G184000.1.v6.1	486.2	na	missense_variant	MODERATE	11/15	c.1457C>A	p.Thr486Lys	1457/2360	486/631	N	0.021	0.025	0.02	0.022	0.007	0.008	0.023	0.021	873,40376,123,227	876,34128,105,246	909,44579,145,213	1072,48018,153,287	184,25324,14,35	181,21597,12,37	1106,47546,168,306	1438,67134,182,357	0	0	0	0	1	0	0	0	0	0	0	0
Chromosome01	28278754	C	A	Nonsense	Manes.01G184000	SS1	Manes.01G184000.1.v6.1	488.2	na	stop_gained	HIGH	11/15	c.1463C>A	p.Ser488*	1463/2360	488/631	N	0.026	0.027	0.023	0.026	0.007	0.01	0.027	0.025	1062,40147,157,246	936,34069,150,222	1060,44387,166,249	1261,47818,197,278	187,25341,19,43	210,21558,28,50	1291,47149,219,329	1697,66848,215,374	0	0	0	0	1	0	0	0	0	0	0	1
Chromosome01	28278755	A	C	Synonymous	Manes.01G184000	SS1	Manes.01G184000.1.v6.1	488.3	na	synonymous_variant	LOW	11/15	c.1464A>C	p.Ser488Ser	1464/2360	488/631	N	0.028	0.031	0.027	0.027	0.005	0.008	0.028	0.025	39983,1160,167,289	33839,1079,176,283	44177,1209,183,283	47667,1304,229,345	25370,134,53,35	21585,167,49,44	47046,1351,247,334	66655,1714,302,452	0	0	0	0	1	0	0	0	0	0	0	1
Chromosome01	28278760	A	C	Missense	Manes.01G184000	SS1	Manes.01G184000.1.v6.1	490.2	na	missense_variant	MODERATE	11/15	c.1469A>C	p.Tyr490Ser	1469/2360	490/631	N	0.025	0.028	0.024	0.025	0.005	0.007	0.025	0.025	40285,1054,137,155	34102,973,156,186	44465,1103,143,175	47979,1244,186,229	25385,136,43,35	21601,163,41,45	47329,1215,222,247	66910,1739,198,304	0	0	0	0	1	0	0	0	0	0	0	1
Chromosome01	28278761	C	A	Nonsense	Manes.01G184000	SS1	Manes.01G184000.1.v6.1	490.3	na	stop_gained	HIGH	11/15	c.1470C>A	p.Tyr490*	1470/2360	490/631	N	0.023	0.026	0.023	0.024	0.007	0.009	0.024	0.023	965,40278,150,254	922,34063,144,293	1047,44424,137,293	1163,47957,185,357	186,25373,21,36	205,21599,18,45	1155,47321,165,377	1545,66939,220,459	0	0	0	0	1	0	0	0	0	0	0	0
Chromosome01	28278767	C	A	Missense	Manes.01G184000	SS1	Manes.01G184000.1.v6.1	492.3	na	missense_variant	MODERATE	11/15	c.1476C>A	p.Asp492Glu	1476/2360	492/631	N	0.009	0.034	0.01	0.009	0.008	0.009	0.03	0.009	161,17169,17,28	1205,33849,148,262	213,21048,27,43	208,23342,20,35	208,25214,30,41	177,20331,23,36	1447,47043,246,350	309,33397,44,53	0	0	0	0	1	0	0	0	0	0	0	1
Chromosome01	28278769	A	C	Missense	Manes.01G184000	SS1	Manes.01G184000.1.v6.1	493.2	na	missense_variant	MODERATE	11/15	c.1478A>C	p.Lys493Thr	1478/2360	493/631	N	0.012	0.044	0.012	0.011	0.011	0.011	0.041	0.01	17183,203,33,38	33437,1535,201,305	21049,252,53,42	23327,259,48,47	25199,271,51,36	20309,221,44,27	46405,1992,299,388	33429,353,71,73	0	0	0	0	1	0	0	0	0	0	0	1
Chromosome01	28278798	C	A	Missense	Manes.01G184000	SS1	Manes.01G184000.1.v6.1	503.1	na	missense_variant	MODERATE	11/15	c.1507C>A	p.Pro503Thr	1507/2360	503/631	N	0.017	0.016	0.016	0.014	0.015	0.018	0.016	0.015	289,16998,38,68	238,14359,43,67	336,20936,50,91	339,23232,54,83	384,25136,58,94	363,20092,55,103	351,22109,48,87	516,33194,86,105	0	0	0	0	1	0	0	0	0	0	0	0
Chromosome01	28278807	C	A	Missense	Manes.01G184000	SS1	Manes.01G184000.1.v6.1	506.1	na	missense_variant	MODERATE	11/15	c.1516C>A	p.His506Asn	1516/2360	506/631	N	0.021	0.022	0.022	0.019	0.021	0.021	0.023	0.021	356,16979,27,72	323,14379,24,73	470,20800,41,113	451,23094,34,137	525,24985,36,121	420,19994,32,125	506,21875,34,133	698,32959,51,150	0	0	0	0	1	0	0	0	0	0	0	1
Chromosome01	28278817	C	A	Missense	Manes.01G184000	SS1	Manes.01G184000.1.v6.1	509.2	na	missense_variant	MODERATE	11/15	c.1526C>A	p.Thr509Asn	1526/2360	509/631	N	0.022	0.023	0.022	0.023	0.022	0.023	0.025	0.024	386,16985,28,115	339,14384,26,93	475,20769,48,137	530,22999,41,157	568,24900,56,159	464,19954,36,148	552,21868,39,136	799,32757,63,236	0	0	0	0	1	0	0	0	0	0	0	1
Chromosome01	28278820	C	A	Missense	Manes.01G184000	SS1	Manes.01G184000.1.v6.1	510.2	na	missense_variant	MODERATE	11/15	c.1529C>A	p.Ala510Glu	1529/2360	510/631	N	0.026	0.026	0.027	0.025	0.025	0.026	0.025	0.025	452,16959,34,85	376,14332,47,92	568,20715,34,125	585,22956,60,132	638,24869,40,148	541,19931,56,107	550,21856,56,139	842,32728,92,208	0	0	0	0	1	0	0	0	0	0	0	1
Chromosome01	28278833	A	C	Intron	Manes.01G184000	SS1	Manes.01G184000.1.v6.1	NA	na	intron_variant	MODIFIER	11/14	c.1532+10A>C	NA	NA	NA	N	0.022	0.024	Miss	Miss	Miss	0.024	0.024	0.023	17077,380,57,62	14445,357,39,47	1195,13,1,2	1167,17,2,2	1136,17,1,2	20022,490,50,91	21944,532,56,89	32926,788,80,138	0	0	0	0	1	0	0	0	0	0	0	1
Chromosome01	28278834	A	C	Intron	Manes.01G184000	SS1	Manes.01G184000.1.v6.1	NA	na	intron_variant	MODIFIER	11/14	c.1532+11A>C	NA	NA	NA	N	0.018	0.018	Miss	Miss	Miss	0.018	0.021	0.019	17208,323,29,39	14587,269,22,33	1206,13,1,2	1177,11,4,2	1148,10,4,2	20231,377,34,39	22091,471,28,53	33186,641,63,84	0	0	0	0	1	0	0	0	0	0	0	1
Chromosome01	28278835	A	C	Intron	Manes.01G184000	SS1	Manes.01G184000.1.v6.1	NA	na	intron_variant	MODIFIER	11/14	c.1532+12A>C	NA	NA	NA	N	0.019	0.021	Miss	Miss	Miss	0.018	0.02	0.021	17158,339,30,75	14515,310,26,63	1206,15,1,6	1182,15,0,2	1154,12,2,1	20198,372,32,82	22053,451,50,89	33055,705,66,153	0	0	0	0	1	0	0	0	0	0	0	0
Chromosome01	28278838	C	A	Intron	Manes.01G184000	SS1	Manes.01G184000.1.v6.1	NA	na	intron_variant	MODIFIER	11/14	c.1532+15C>A	NA	NA	NA	N	0.038	0.039	Miss	Miss	Miss	0.039	0.038	0.04	666,16710,63,149	577,14181,39,124	19,1255,2,6	17,1229,0,8	26,1198,1,7	802,19597,59,227	851,21489,80,217	1339,32233,107,313	0	0	0	0	1	0	0	0	0	0	0	1
Chromosome01	28278839	C	A	Intron	Manes.01G184000	SS1	Manes.01G184000.1.v6.1	NA	na	intron_variant	MODIFIER	11/14	c.1532+16C>A	NA	NA	NA	N	0.047	0.045	Miss	Miss	Miss	0.045	0.048	0.047	821,16567,46,152	669,14090,43,115	21,1260,2,3	25,1222,2,10	25,1202,2,9	920,19558,50,153	1085,21296,75,180	1586,32030,109,269	0	0	0	0	1	0	0	0	0	0	0	1
Chromosome01	28278843	C	A	Intron	Manes.01G184000	SS1	Manes.01G184000.1.v6.1	NA	na	intron_variant	MODIFIER	11/14	c.1532+20C>A	NA	NA	NA	N	0.046	0.049	Miss	Miss	Miss	0.045	0.046	0.049	799,16619,32,122	722,14015,41,98	17,1278,0,5	28,1237,3,7	21,1230,3,4	915,19412,42,155	1027,21318,37,170	1637,31989,67,212	0	0	0	0	1	0	0	0	0	0	0	1
Chromosome01	28279005	T	G	Missense	Manes.01G184000	SS1	Manes.01G184000.1.v6.1	539.2	na	missense_variant	MODERATE	12/15	c.1616T>G	p.Val539Gly	1616/2360	539/631	N	0.038	0.035	0.039	0.037	0.038	0.037	0.037	0.038	138,58,958,24201	121,45,759,20976	133,58,1006,24477	169,60,1007,26101	161,66,1120,28027	131,46,849,22374	138,50,1013,26504	174,93,1339,33717	0	0	0	0	1	0	0	0	0	0	0	1
Chromosome01	28279009	T	G	Synonymous	Manes.01G184000	SS1	Manes.01G184000.1.v6.1	540.3	na	synonymous_variant	LOW	12/15	c.1620T>G	p.Val540Val	1620/2360	540/631	N	0.037	0.036	0.038	0.038	0.035	0.038	0.034	0.036	206,69,928,24157	197,66,776,20850	233,89,950,24381	255,108,1028,25935	247,85,1031,28028	175,63,877,22309	224,92,918,26479	282,123,1272,33645	0	0	0	0	1	0	0	0	0	0	0	0
Chromosome01	28279018	C	T	Synonymous	Manes.01G184000	SS1	Manes.01G184000.1.v6.1	543.3	na	synonymous_variant	LOW	12/15	c.1629C>T	p.Thr543Thr	1629/2360	543/631	Y	0.872	0.839	0.852	0.863	0.887	0.902	0.829	0.81	64,3162,524,21593	110,3446,381,17910	113,3704,531,21300	138,3634,543,22973	121,3230,602,25394	100,2248,483,20673	125,4628,546,22398	139,6783,720,28957	1	1	1	1	1	1	1	1	1	1	1	1
Chromosome01	28279020	G	T	Missense	Manes.01G184000	SS1	Manes.01G184000.1.v6.1	544.2	na	missense_variant	MODERATE	12/15	c.1631G>T	p.Gly544Val	1631/2360	544/631	N	0.022	0.023	0.022	0.022	0.023	0.023	0.021	0.023	98,22,24658,554	104,20,21235,496	129,30,24930,553	126,32,26548,595	136,20,28544,658	112,15,22852,528	132,19,26968,574	185,34,35567,829	0	0	0	0	1	0	0	0	0	0	0	1
Chromosome01	28279023	G	T	Missense	Manes.01G184000	SS1	Manes.01G184000.1.v6.1	545.2	na	missense_variant	MODERATE	12/15	c.1634G>T	p.Gly545Val	1634/2360	545/631	N	0.019	0.019	0.02	0.02	0.021	0.019	0.02	0.02	113,14,24727,477	108,17,21296,421	112,21,24991,508	132,14,26600,551	152,13,28584,601	103,14,22934,451	102,16,27015,564	178,32,35678,730	0	0	0	0	1	0	0	0	0	0	0	0
Chromosome01	28279026	T	G	Missense	Manes.01G184000	SS1	Manes.01G184000.1.v6.1	546.2	na	missense_variant	MODERATE	12/15	c.1637T>G	p.Leu546Arg	1637/2360	546/631	N	0.023	0.021	0.024	0.023	0.022	0.024	0.022	0.023	59,43,578,24638	55,28,465,21275	58,44,600,24913	85,40,619,26522	68,49,656,28551	57,33,555,22842	62,58,602,26951	73,57,845,35498	0	0	0	0	1	0	0	0	0	0	0	1
Chromosome01	28279033	G	T	Intron	Manes.01G184000	SS1	Manes.01G184000.1.v6.1	NA	na	splice_region_variant&intron_variant	LOW	12/14	c.1641+3G>T	NA	NA	NA	N	0.024	0.023	0.024	0.026	0.024	0.025	0.023	0.023	97,13,24604,602	109,23,21168,496	119,22,24848,610	152,24,26382,709	136,14,28477,705	111,19,22760,594	123,19,26923,623	169,34,35492,837	0	0	0	0	1	0	0	0	0	0	0	1
Chromosome01	28279073	G	T	Intron	Manes.01G184000	SS1	Manes.01G184000.1.v6.1	NA	na	intron_variant	MODIFIER	12/14	c.1642-42G>T	NA	NA	NA	N	0.021	0.022	0.022	0.023	0.023	0.023	0.025	0.024	103,66,40084,864	108,66,34889,789	122,81,45070,1004	150,79,48831,1140	187,94,51971,1209	141,70,42300,980	161,81,48164,1255	229,119,67497,1693	0	0	0	0	1	0	0	0	0	0	0	1
Chromosome01	28279076	T	G	Intron	Manes.01G184000	SS1	Manes.01G184000.1.v6.1	NA	na	intron_variant	MODIFIER	12/14	c.1642-39T>G	NA	NA	NA	N	0.015	0.017	0.016	0.006	0.018	0.016	0.018	0.019	178,68,637,41046	141,70,595,35038	182,111,732,45251	23,43,170,26922	300,157,967,52785	213,103,684,42489	191,133,894,48446	324,157,1308,67745	0	0	0	0	1	0	0	0	0	0	0	0
Chromosome01	28279077	G	T	Intron	Manes.01G184000	SS1	Manes.01G184000.1.v6.1	NA	na	intron_variant	MODIFIER	12/14	c.1642-38G>T	NA	NA	NA	N	0.019	0.02	0.021	0.009	0.021	0.02	0.024	0.022	159,58,40909,803	134,42,34961,707	178,66,45058,980	49,6,26872,231	219,85,52775,1130	158,52,42401,878	191,73,48226,1177	325,104,67563,1546	0	0	0	0	1	0	0	0	0	0	0	1
Chromosome01	28279079	T	G	Intron	Manes.01G184000	SS1	Manes.01G184000.1.v6.1	NA	na	intron_variant	MODIFIER	12/14	c.1642-36T>G	NA	NA	NA	N	0.015	0.017	0.016	0.007	0.019	0.016	0.016	0.019	99,83,611,41137	100,74,622,35051	95,99,753,45341	24,30,180,26934	164,135,1019,52895	107,93,706,42593	127,89,813,48638	183,149,1293,67926	0	0	0	0	1	0	0	0	0	0	0	0
Chromosome01	28279084	T	G	Intron	Manes.01G184000	SS1	Manes.01G184000.1.v6.1	NA	na	intron_variant	MODIFIER	12/14	c.1642-31T>G	NA	NA	NA	N	0.015	0.013	0.013	0.007	0.015	0.014	0.015	0.016	110,86,606,41143	86,67,473,35227	115,103,611,45457	46,49,181,26900	180,153,808,53086	109,85,586,42718	183,127,757,48608	204,138,1107,68135	0	0	0	0	1	0	0	0	0	0	0	0
Chromosome01	28279085	G	T	Intron	Manes.01G184000	SS1	Manes.01G184000.1.v6.1	NA	na	intron_variant	MODIFIER	12/14	c.1642-30G>T	NA	NA	NA	N	0.021	0.022	0.023	0.008	0.022	0.021	0.025	0.024	181,67,40821,877	156,50,34842,801	190,60,44971,1060	40,16,26889,230	286,86,52671,1194	214,58,42289,927	236,74,48113,1250	337,115,67486,1643	0	0	0	0	1	0	0	0	0	0	0	1
Chromosome01	28279092	T	G	Intron	Manes.01G184000	SS1	Manes.01G184000.1.v6.1	NA	na	intron_variant	MODIFIER	12/14	c.1642-23T>G	NA	NA	NA	N	0.018	0.018	0.02	0.02	0.021	0.019	0.025	0.022	160,117,770,40887	139,101,648,34945	215,133,899,45011	240,187,1003,48637	310,179,1128,52483	181,125,827,42354	235,206,1219,48009	314,238,1494,67539	0	0	0	0	1	0	0	0	0	0	0	1
Chromosome01	28279093	T	G	Intron	Manes.01G184000	SS1	Manes.01G184000.1.v6.1	NA	na	intron_variant	MODIFIER	12/14	c.1642-22T>G	NA	NA	NA	N	0.016	0.018	0.018	0.019	0.019	0.016	0.02	0.019	72,95,684,41080	62,90,626,35050	71,111,846,45227	120,150,969,48829	138,192,1040,52726	79,113,713,42578	112,183,996,48373	150,203,1317,67909	0	0	0	0	1	0	0	0	0	0	0	1
Chromosome01	28279101	T	G	Intron	Manes.01G184000	SS1	Manes.01G184000.1.v6.1	NA	na	intron_variant	MODIFIER	12/14	c.1642-14T>G	NA	NA	NA	N	0.015	0.018	0.017	0.018	0.02	0.016	0.022	0.018	165,109,611,41021	127,121,627,34807	179,151,779,44986	224,171,891,48793	270,210,1051,52576	161,123,685,42398	203,174,1096,48169	297,223,1258,67771	0	0	0	0	1	0	0	0	0	0	0	1
Chromosome01	28279103	T	G	Intron	Manes.01G184000	SS1	Manes.01G184000.1.v6.1	NA	na	intron_variant	MODIFIER	12/14	c.1642-12T>G	NA	NA	NA	N	0.016	0.017	0.016	0.018	0.019	0.016	0.023	0.018	97,59,663,41077	106,86,593,34897	127,83,734,45164	148,102,889,48944	184,129,1048,52748	109,88,701,42479	158,121,1159,48201	198,134,1237,67972	0	0	0	0	1	0	0	0	0	0	0	1
Chromosome01	28279107	T	G	Intron	Manes.01G184000	SS1	Manes.01G184000.1.v6.1	NA	na	splice_region_variant&intron_variant	LOW	12/14	c.1642-8T>G	NA	NA	NA	N	0.013	0.013	0.014	0.016	0.016	0.014	0.014	0.016	85,48,522,41231	59,49,472,35111	104,74,663,45282	111,87,796,49086	126,103,887,52997	89,72,596,42625	81,82,709,48760	160,131,1099,68142	0	0	0	0	1	0	0	0	0	0	0	1
Chromosome01	28279114	G	T	Intron	Manes.01G184000	SS1	Manes.01G184000.1.v6.1	NA	na	splice_acceptor_variant&intron_variant	HIGH	12/14	c.1642-1G>T	NA	NA	NA	N	0.013	0.015	0.016	0.016	0.015	0.015	0.014	0.016	134,63,41015,559	98,46,35029,530	175,63,45167,727	183,96,49024,780	199,90,53026,805	161,61,42509,655	168,62,48671,702	253,111,68057,1093	0	0	0	0	1	0	0	0	0	0	0	1
Chromosome01	28279151	G	T	Nonsense	Manes.01G184000	SS1	Manes.01G184000.1.v6.1	560.1	na	stop_gained	HIGH	13/15	c.1678G>T	p.Gly560*	1678/2360	560/631	N	0.012	0.012	0.012	0.013	0.014	0.012	0.011	0.014	86,32,41072,490	91,40,35044,429	110,49,45323,567	108,68,49197,638	143,69,53068,764	97,45,42663,534	113,63,48782,541	195,70,68177,944	0	0	0	0	1	0	0	0	0	0	0	1
Chromosome01	28280090	C	T	Intron	Manes.01G184000	SS1	Manes.01G184000.1.v6.1	NA	na	intron_variant	MODIFIER	13/14	c.1698-194C>T	NA	NA	NA	Y	0.812	0.935	0.934	0.888	0.922	0.908	0.907	0.95	88,6918,58,29898	78,2224,79,31845	79,2128,69,30095	73,3491,60,27814	90,2619,75,31129	53,2280,44,22538	56,2118,48,20637	90,1659,80,31307	1	1	1	1	1	1	1	1	1	1	1	1
Chromosome01	28280136	T	A	Intron	Manes.01G184000	SS1	Manes.01G184000.1.v6.1	NA	na	intron_variant	MODIFIER	13/14	c.1698-148T>A	NA	NA	NA	Y	0.026	0.078	0.026	0.059	0.05	0.092	0.051	0.027	975,60,124,35873	2662,76,136,31398	854,69,116,31394	1839,83,139,29436	1673,79,138,32070	2273,72,87,22521	1150,46,94,21584	888,82,140,32057	1	0	1	0	1	0	1	1	0	0	0	1
Chromosome01	28280161	G	T	Intron	Manes.01G184000	SS1	Manes.01G184000.1.v6.1	NA	na	intron_variant	MODIFIER	13/14	c.1698-123G>T	NA	NA	NA	N	0.016	0.051	0.044	0.043	0.05	0.045	0.053	0.045	73,18,18405,296	250,72,32245,1720	206,50,30782,1421	264,85,29825,1333	216,82,31990,1691	152,35,23657,1125	147,52,21485,1200	224,65,31402,1484	0	0	0	0	1	0	0	0	0	0	0	1
Chromosome01	28280163	C	A	Intron	Manes.01G184000	SS1	Manes.01G184000.1.v6.1	NA	na	intron_variant	MODIFIER	13/14	c.1698-121C>A	NA	NA	NA	Y	0.008	0.015	0.014	0.018	0.014	0.014	0.014	0.017	155,18596,4,44	527,33544,20,187	464,31786,29,172	564,30723,20,185	472,33252,37,208	343,24471,18,125	311,22436,6,123	545,32384,25,205	0	0	0	0	1	0	0	0	0	0	0	1
Chromosome01	28280176	G	T	Intron	Manes.01G184000	SS1	Manes.01G184000.1.v6.1	NA	na	intron_variant	MODIFIER	13/14	c.1698-108G>T	NA	NA	NA	N	0.007	0.019	0.018	0.018	0.018	0.016	0.019	0.018	45,6,18636,134	110,34,33505,632	122,30,31722,575	130,49,30750,574	134,48,33174,612	92,28,24442,398	78,39,22333,434	129,56,32377,597	0	0	0	0	1	0	0	0	0	0	0	1
Chromosome01	28280229	G	T	Intron	Manes.01G184000	SS1	Manes.01G184000.1.v6.1	NA	na	intron_variant	MODIFIER	13/14	c.1698-55G>T	NA	NA	NA	N	0.03	0.028	0.031	0.028	0.027	0.029	0.027	0.029	46,18,18270,559	31,14,16973,485	35,18,15694,500	44,20,15596,443	46,10,16456,449	26,16,12101,367	28,6,11086,303	30,8,16138,475	0	0	0	0	1	0	0	0	0	0	0	1
Chromosome01	28280230	G	T	Intron	Manes.01G184000	SS1	Manes.01G184000.1.v6.1	NA	na	intron_variant	MODIFIER	13/14	c.1698-54G>T	NA	NA	NA	N	0.023	0.02	0.021	0.021	0.021	0.024	0.021	0.02	65,22,18375,429	60,27,17075,347	63,26,15819,340	62,24,15680,336	49,13,16545,356	45,25,12144,295	45,19,11125,234	61,25,16230,336	0	0	0	0	1	0	0	0	0	0	0	1
Chromosome01	28280241	G	A	Intron	Manes.01G184000	SS1	Manes.01G184000.1.v6.1	NA	na	intron_variant	MODIFIER	13/14	c.1698-43G>A	NA	NA	NA	Y	0.066	0.134	0.119	0.097	0.083	0.073	0.094	0.172	1198,58,17021,626	2273,57,14641,541	1857,66,13769,567	1517,39,14050,510	1364,32,15030,542	877,35,11182,414	1036,44,9956,389	2757,67,13285,546	1	0	1	0	1	0	1	1	0	1	0	1
Chromosome01	28280363	G	T	Intron	Manes.01G184000	SS1	Manes.01G184000.1.v6.1	NA	na	intron_variant	MODIFIER	14/14	c.1737+40G>T	NA	NA	NA	Y	0.167	0.153	0.187	0.164	0.185	0.204	0.119	0.163	90,16,15123,3031	64,19,13433,2427	79,10,13064,2999	87,15,12354,2416	97,20,13356,3028	60,14,9134,2343	46,11,9713,1315	88,18,13634,2648	1	0	1	1	1	0	1	1	0	1	1	1
Chromosome01	28280365	G	T	Intron	Manes.01G184000	SS1	Manes.01G184000.1.v6.1	NA	na	intron_variant	MODIFIER	14/14	c.1737+42G>T	NA	NA	NA	N	0.066	0.065	0.065	0.068	0.066	0.067	0.062	0.064	119,16,16922,1200	107,20,14790,1025	103,14,14995,1039	114,19,13750,997	135,18,15285,1072	88,14,10691,766	77,12,10308,685	130,16,15204,1043	0	0	0	0	1	0	0	0	0	0	0	1
Chromosome01	28280367	G	T	Intron	Manes.01G184000	SS1	Manes.01G184000.1.v6.1	NA	na	intron_variant	MODIFIER	14/14	c.1737+44G>T	NA	NA	NA	Y	0.057	0.054	0.057	0.057	0.057	0.054	0.052	0.057	116,14,17103,1034	115,12,14961,859	113,16,15113,907	122,17,13897,845	117,12,15448,935	80,12,10848,620	53,12,10440,578	100,12,15356,920	0	0	0	0	1	0	0	0	0	0	0	1
Chromosome01	28280383	G	T	Intron	Manes.01G184000	SS1	Manes.01G184000.1.v6.1	NA	na	intron_variant	MODIFIER	14/14	c.1737+60G>T	NA	NA	NA	N	0.032	0.032	0.031	0.03	0.034	0.03	0.03	0.03	57,19,17603,578	54,9,15370,513	47,11,15582,500	48,4,14378,451	38,15,15860,565	32,8,11162,345	26,5,10727,336	47,15,15843,494	0	0	0	0	1	0	0	0	0	0	0	1
Chromosome01	28280387	G	T	Intron	Manes.01G184000	SS1	Manes.01G184000.1.v6.1	NA	na	intron_variant	MODIFIER	14/14	c.1737+64G>T	NA	NA	NA	N	0.038	0.035	0.032	0.034	0.037	0.032	0.031	0.033	90,18,17460,697	70,11,15317,553	50,13,15572,514	72,13,14295,504	76,5,15816,603	41,9,11130,372	50,6,10699,343	71,11,15783,536	0	0	0	0	1	0	0	0	0	0	0	1
Chromosome01	28280389	G	T	Intron	Manes.01G184000	SS1	Manes.01G184000.1.v6.1	NA	na	intron_variant	MODIFIER	14/14	c.1737+66G>T	NA	NA	NA	N	0.036	0.035	0.033	0.038	0.037	0.036	0.033	0.035	129,18,17472,650	60,12,15282,551	52,19,15501,523	65,15,14197,554	119,12,15766,605	46,12,11052,410	48,11,10637,360	59,15,15690,571	0	0	0	0	1	0	0	0	0	0	0	1
Chromosome01	28280428	A	G	Intron	Manes.01G184000	SS1	Manes.01G184000.1.v6.1	NA	na	intron_variant	MODIFIER	14/14	c.1737+105A>G	NA	NA	NA	Y	0.798	0.924	0.926	0.876	0.91	0.89	0.894	0.941	7137,39,28276,689	2318,47,28224,694	2297,40,28659,621	3586,36,25299,683	2814,47,28603,751	2407,41,19524,420	2242,19,18951,440	1851,42,29597,776	1	1	1	1	1	1	1	1	1	1	1	1
Chromosome01	28280436	A	G	Intron	Manes.01G184000	SS1	Manes.01G184000.1.v6.1	NA	na	intron_variant	MODIFIER	14/14	c.1737+113A>G	NA	NA	NA	N	0.065	0.054	0.066	0.069	0.052	0.093	0.04	0.052	33593,70,2347,139	29351,65,1682,177	29427,41,2067,78	27340,76,2012,185	18704,20,1030,41	20138,45,2077,125	20598,73,865,119	30423,48,1655,148	1	0	1	0	1	0	1	0	0	0	0	1
Chromosome01	28280725	T	C	Intron	Manes.01G184000	SS1	Manes.01G184000.1.v6.1	NA	na	intron_variant	MODIFIER	14/14	c.1738-177T>C	NA	NA	NA	N	0.006	0.021	0.026	0.031	Miss	0.037	0.041	0.06	72,209,38,35119	68,666,39,30458	61,723,26,27353	65,876,38,27352	11,127,3,3761	58,965,25,25469	53,822,24,19292	64,1677,30,26455	0	0	1	0	1	0	0	0	0	0	0	1
Chromosome01	28280747	T	C	Intron	Manes.01G184000	SS1	Manes.01G184000.1.v6.1	NA	na	intron_variant	MODIFIER	14/14	c.1738-155T>C	NA	NA	NA	Y	0.365	0.352	0.333	0.297	Miss	0.378	0.306	0.145	51,12919,8,22509	50,10989,7,20244	34,9385,7,18828	37,8423,10,19911	2,1300,0,2605	43,10032,6,16486	26,6184,7,13996	34,4092,14,24122	1	0	1	1	1	1	1	1	1	0	1	1
Chromosome01	28280781	A	C	Intron	Manes.01G184000	SS1	Manes.01G184000.1.v6.1	NA	na	intron_variant	MODIFIER	14/14	c.1738-121A>C	NA	NA	NA	N	0.004	0.003	0.007	0.004	Miss	0.008	0.006	0.003	35416,132,19,10	31281,92,13,11	28135,208,10,6	28357,105,17,12	3899,21,2,1	26421,223,18,9	20141,125,12,5	28246,77,13,13	0	0	0	0	1	0	0	0	0	0	0	1
Chromosome01	28280804	C	A	Intron	Manes.01G184000	SS1	Manes.01G184000.1.v6.1	NA	na	intron_variant	MODIFIER	14/14	c.1738-98C>A	NA	NA	NA	N	0.011	0.012	0.011	0.013	Miss	0.011	0.011	0.012	395,35094,17,116	388,30973,21,81	302,28048,16,66	360,28057,19,87	40,3868,2,14	291,26368,7,65	232,20023,10,67	351,27944,9,92	0	0	0	0	1	0	0	0	0	0	0	1
Chromosome01	28280808	C	A	Intron	Manes.01G184000	SS1	Manes.01G184000.1.v6.1	NA	na	intron_variant	MODIFIER	14/14	c.1738-94C>A	NA	NA	NA	N	0.013	0.012	0.011	0.014	Miss	0.012	0.012	0.012	461,35055,38,72	386,30934,45,106	324,28012,33,71	397,28044,34,77	35,3873,5,13	316,26325,34,66	242,19975,32,56	353,27902,51,93	0	0	0	0	1	0	0	0	0	0	0	1
Chromosome01	28280810	C	A	Intron	Manes.01G184000	SS1	Manes.01G184000.1.v6.1	NA	na	intron_variant	MODIFIER	14/14	c.1738-92C>A	NA	NA	NA	N	0.014	0.013	0.011	0.014	Miss	0.011	0.012	0.012	493,35009,30,90	392,30936,36,109	307,28036,25,73	390,28020,38,100	40,3868,4,14	292,26357,22,68	252,19983,16,68	332,27958,30,79	0	0	0	0	1	0	0	0	0	0	0	1
Chromosome01	28280815	C	A	Intron	Manes.01G184000	SS1	Manes.01G184000.1.v6.1	NA	na	intron_variant	MODIFIER	14/14	c.1738-87C>A	NA	NA	NA	N	0.016	0.018	0.016	0.018	Miss	0.016	0.016	0.018	563,34956,31,85	549,30808,36,89	447,27916,18,71	511,27958,18,67	51,3866,4,7	436,26235,20,49	331,19899,25,70	519,27775,26,87	0	0	0	0	1	0	0	0	0	0	0	1
Chromosome01	28280817	C	A	Intron	Manes.01G184000	SS1	Manes.01G184000.1.v6.1	NA	na	intron_variant	MODIFIER	14/14	c.1738-85C>A	NA	NA	NA	N	0.012	0.014	0.012	0.014	Miss	0.012	0.012	0.012	434,35072,16,105	442,30918,21,84	336,27999,19,86	387,28062,22,72	44,3864,3,14	332,26309,17,74	240,19985,18,82	339,27950,27,80	0	0	0	0	1	0	0	0	0	0	0	0
Chromosome01	28280819	A	C	Intron	Manes.01G184000	SS1	Manes.01G184000.1.v6.1	NA	na	intron_variant	MODIFIER	14/14	c.1738-83A>C	NA	NA	NA	N	0.015	0.017	0.015	0.015	Miss	0.014	0.015	0.015	34925,537,50,108	30775,528,49,108	27885,431,43,86	27969,434,50,90	3849,50,10,16	26225,384,38,76	19924,307,37,76	27843,425,44,83	0	0	0	0	1	0	0	0	0	0	0	1
Chromosome01	28280820	A	C	Intron	Manes.01G184000	SS1	Manes.01G184000.1.v6.1	NA	na	intron_variant	MODIFIER	14/14	c.1738-82A>C	NA	NA	NA	N	0.017	0.018	0.018	0.018	Miss	0.017	0.017	0.018	34877,610,45,91	30745,555,57,106	27824,501,38,78	27876,513,50,104	3834,72,7,13	26187,442,29,72	19915,342,35,53	27728,520,51,93	0	0	0	0	1	0	0	0	0	0	0	1
Chromosome01	28280821	A	C	Intron	Manes.01G184000	SS1	Manes.01G184000.1.v6.1	NA	na	intron_variant	MODIFIER	14/14	c.1738-81A>C	NA	NA	NA	N	0.016	0.018	0.016	0.019	Miss	0.016	0.016	0.018	34899,566,87,86	30780,551,71,83	27847,460,63,86	27860,528,88,83	3840,69,13,8	26193,420,68,61	19913,329,58,44	27724,509,87,81	0	0	0	0	1	0	0	0	0	0	0	1
Chromosome01	28280830	C	A	Intron	Manes.01G184000	SS1	Manes.01G184000.1.v6.1	NA	na	intron_variant	MODIFIER	14/14	c.1738-72C>A	NA	NA	NA	N	0.018	0.018	0.015	0.016	Miss	0.014	0.016	0.018	627,34850,53,120	553,30778,72,119	426,27930,37,103	459,27948,65,122	59,3853,6,14	376,26284,43,69	330,19921,45,75	501,27755,55,116	0	0	0	0	1	0	0	0	0	0	0	1
Chromosome01	28280834	C	A	Intron	Manes.01G184000	SS1	Manes.01G184000.1.v6.1	NA	na	intron_variant	MODIFIER	14/14	c.1738-68C>A	NA	NA	NA	N	0.015	0.017	0.014	0.017	Miss	0.015	0.017	0.017	531,34925,50,152	528,30797,42,155	398,27943,37,119	476,27925,47,150	48,3857,3,24	412,26223,35,103	338,19901,38,98	468,27786,37,133	0	0	0	0	1	0	0	0	0	0	0	1
Chromosome01	28280835	C	A	Intron	Manes.01G184000	SS1	Manes.01G184000.1.v6.1	NA	na	intron_variant	MODIFIER	14/14	c.1738-67C>A	NA	NA	NA	N	0.022	0.021	0.02	0.024	Miss	0.021	0.022	0.022	789,34648,70,151	652,30646,86,142	580,27744,45,128	683,27719,69,127	73,3834,8,18	556,26043,52,122	440,19809,39,87	616,27589,79,141	0	0	0	0	1	0	0	0	0	0	0	1
Chromosome01	28280839	C	A	Intron	Manes.01G184000	SS1	Manes.01G184000.1.v6.1	NA	na	intron_variant	MODIFIER	14/14	c.1738-63C>A	NA	NA	NA	N	0.016	0.017	0.015	0.019	Miss	0.015	0.017	0.016	584,34836,75,171	540,30760,75,155	437,27910,61,99	533,27904,61,113	64,3846,3,19	410,26222,58,90	349,19908,35,85	450,27791,62,127	0	0	0	0	1	0	0	0	0	0	0	1
Chromosome01	28280840	A	C	Intron	Manes.01G184000	SS1	Manes.01G184000.1.v6.1	NA	na	intron_variant	MODIFIER	14/14	c.1738-62A>C	NA	NA	NA	N	0.016	0.019	0.016	0.019	Miss	0.014	0.018	0.018	34905,562,90,111	30730,600,99,109	27913,449,56,93	27916,532,73,94	3849,54,11,19	26256,382,51,94	19885,364,49,81	27752,507,64,108	0	0	0	0	1	0	0	0	0	0	0	1
Chromosome01	28280841	A	C	Intron	Manes.01G184000	SS1	Manes.01G184000.1.v6.1	NA	na	intron_variant	MODIFIER	14/14	c.1738-61A>C	NA	NA	NA	N	0.019	0.022	0.019	0.022	Miss	0.018	0.021	0.021	34742,678,86,162	30626,679,81,152	27820,532,54,112	27779,633,66,137	3821,81,12,19	26125,485,56,118	19806,421,53,100	27629,584,83,136	0	0	0	0	1	0	0	0	0	0	0	1
Chromosome01	28280842	A	C	Intron	Manes.01G184000	SS1	Manes.01G184000.1.v6.1	NA	na	intron_variant	MODIFIER	14/14	c.1738-60A>C	NA	NA	NA	N	0.027	0.028	0.026	0.028	Miss	0.026	0.028	0.029	34364,941,146,217	30321,885,138,194	27519,730,113,161	27499,795,142,181	3779,112,18,24	25844,684,109,150	19599,573,86,123	27286,829,137,180	0	0	0	0	1	0	0	0	0	0	0	1
Chromosome01	28280844	C	A	Intron	Manes.01G184000	SS1	Manes.01G184000.1.v6.1	NA	na	intron_variant	MODIFIER	14/14	c.1738-58C>A	NA	NA	NA	N	0.026	0.026	0.024	0.027	Miss	0.025	0.013	0.029	918,34534,90,126	818,30519,71,140	668,27677,73,116	780,27669,58,118	94,3807,14,18	669,25960,56,112	134,10577,9,17	810,27458,54,113	0	0	0	0	1	0	0	0	0	0	0	1
Chromosome01	28280847	C	A	Intron	Manes.01G184000	SS1	Manes.01G184000.1.v6.1	NA	na	intron_variant	MODIFIER	14/14	c.1738-55C>A	NA	NA	NA	N	0.025	0.025	0.024	0.025	Miss	0.024	0.013	0.026	872,34405,99,145	764,30173,87,138	666,27476,55,122	703,27663,67,130	99,3804,9,20	636,26004,44,107	136,10591,6,19	722,27496,76,122	0	0	0	0	1	0	0	0	0	0	0	1
Chromosome01	28280848	A	C	Intron	Manes.01G184000	SS1	Manes.01G184000.1.v6.1	NA	na	intron_variant	MODIFIER	14/14	c.1738-54A>C	NA	NA	NA	N	0.023	0.025	0.021	0.025	Miss	0.022	0.009	0.025	34403,822,135,166	30067,780,149,167	27452,592,133,147	27564,707,135,158	3786,108,17,22	25959,585,118,131	10624,93,22,13	27460,697,124,143	0	0	0	0	1	0	0	0	0	0	0	1
Chromosome01	28280862	A	C	Intron	Manes.01G184000	SS1	Manes.01G184000.1.v6.1	NA	na	intron_variant	MODIFIER	14/14	c.1738-40A>C	NA	NA	NA	N	0.022	0.026	0.023	0.025	Miss	0.02	0.006	0.022	34649,775,64,190	30497,827,67,173	27709,640,66,136	27745,698,68,125	3802,93,9,27	26107,529,48,127	10685,63,13,20	27579,619,85,158	0	0	0	0	1	0	0	0	0	0	0	1
Chromosome01	28280863	C	A	Intron	Manes.01G184000	SS1	Manes.01G184000.1.v6.1	NA	na	intron_variant	MODIFIER	14/14	c.1738-39C>A	NA	NA	NA	N	0.025	0.024	0.022	0.025	Miss	0.023	0.011	0.026	876,34453,95,266	755,30461,105,243	627,27643,63,222	701,27663,71,206	76,3809,13,34	602,25982,71,153	114,10626,18,27	739,27423,79,191	0	0	0	0	1	0	0	0	0	0	0	1
Chromosome01	28280867	G	T	Intron	Manes.01G184000	SS1	Manes.01G184000.1.v6.1	NA	na	intron_variant	MODIFIER	14/14	c.1738-35G>T	NA	NA	NA	N	0.022	0.024	0.021	0.024	Miss	0.022	0.006	0.022	198,111,34604,775	163,112,30548,748	129,99,27731,603	186,116,27664,675	29,16,3805,82	149,85,25994,581	30,3,10683,68	161,108,27537,633	0	0	0	0	1	0	0	0	0	0	0	0
Chromosome01	28280902	G	T	Missense	Manes.01G184000	SS1	Manes.01G184000.1.v6.1	580.1	na	missense_variant&splice_region_variant	MODERATE	15/15	c.1738G>T	p.Ala580Ser	1738/2360	580/631	N	0.019	0.019	0.022	0.019	Miss	0.018	0.016	0.018	87,49,18037,345	70,44,16335,315	69,36,14601,324	78,35,14683,291	7,4,2041,33	76,35,13709,250	45,28,10476,171	64,41,14625,266	0	0	0	0	1	0	0	0	0	0	0	1
Chromosome01	28280914	G	T	Missense	Manes.01G184000	SS1	Manes.01G184000.1.v6.1	584.1	na	missense_variant	MODERATE	15/15	c.1750G>T	p.Ala584Ser	1750/2360	584/631	N	0.035	0.035	0.034	0.036	Miss	0.037	0.032	0.032	173,105,17626,632	153,93,15954,573	132,66,14298,505	134,79,14315,542	8,7,2004,68	146,72,13362,510	98,60,10233,342	143,86,14297,475	0	0	0	0	1	0	0	0	0	0	0	1
Chromosome01	28280917	G	T	Missense	Manes.01G184000	SS1	Manes.01G184000.1.v6.1	585.1	na	missense_variant	MODERATE	15/15	c.1753G>T	p.Val585Leu	1753/2360	585/631	N	0.027	0.027	0.026	0.027	Miss	0.028	0.026	0.025	74,34,17935,490	76,32,16206,458	56,16,14524,393	65,31,14575,401	7,1,2026,54	58,23,13615,386	45,24,10385,272	59,30,14552,374	0	0	0	0	1	0	0	0	0	0	0	0
Chromosome01	28280919	G	T	Synonymous	Manes.01G184000	SS1	Manes.01G184000.1.v6.1	585.3	na	synonymous_variant	LOW	15/15	c.1755G>T	p.Val585Val	1755/2360	585/631	Y	0.052	0.052	0.048	0.05	Miss	0.055	0.051	0.049	171,51,17356,943	153,43,15718,869	87,25,14163,710	121,35,14168,751	16,5,1975,92	124,46,13147,770	102,30,10063,536	121,35,14140,725	0	0	0	0	1	0	0	0	0	0	0	1
Chromosome01	28280924	C	A	Missense	Manes.01G184000	SS1	Manes.01G184000.1.v6.1	587.2	na	missense_variant	MODERATE	15/15	c.1760C>A	p.Thr587Lys	1760/2360	587/631	N	0.041	0.037	0.035	0.034	Miss	0.038	0.033	0.036	745,17589,48,159	613,15986,44,130	514,14329,24,122	505,14433,41,125	78,1976,7,26	529,13395,41,137	350,10280,21,78	531,14303,39,131	0	0	0	0	1	0	0	0	0	0	0	1
Chromosome01	28280928	C	A	Nonsense	Manes.01G184000	SS1	Manes.01G184000.1.v6.1	588.3	na	stop_gained	HIGH	15/15	c.1764C>A	p.Tyr588*	1764/2360	588/631	N	0.044	0.043	0.042	0.042	Miss	0.042	0.038	0.043	806,17525,37,161	716,15890,33,148	628,14281,26,116	628,14297,31,146	87,1982,4,14	589,13343,16,142	403,10193,26,113	630,14186,37,156	0	0	0	0	1	0	0	0	0	0	0	1
Chromosome01	28281070	C	A	ThreePrimeUTR	Manes.01G184000	SS1	Manes.01G184000.1.v6.1	NA	na	3_prime_UTR_variant	MODIFIER	15/15	c.*10C>A	NA	NA	NA	N	0.05	0.051	0.048	0.045	Miss	0.049	Miss	0.046	870,16510,42,108	773,14449,51,95	662,13188,41,92	630,13274,36,103	102,1774,4,12	645,12411,42,75	468,9370,27,73	621,12959,38,110	0	0	0	0	1	0	0	0	0	0	0	1
Chromosome01	28281072	C	A	ThreePrimeUTR	Manes.01G184000	SS1	Manes.01G184000.1.v6.1	NA	na	3_prime_UTR_variant	MODIFIER	15/15	c.*12C>A	NA	NA	NA	N	0.053	0.056	0.057	0.057	Miss	0.053	Miss	0.055	890,15897,63,110	846,14324,55,153	757,12512,42,110	787,13089,38,132	95,1771,5,23	670,11898,28,91	520,9308,31,85	746,12825,41,100	0	0	0	0	1	0	0	0	0	0	0	1
Chromosome01	28281078	C	A	ThreePrimeUTR	Manes.01G184000	SS1	Manes.01G184000.1.v6.1	NA	na	3_prime_UTR_variant	MODIFIER	15/15	c.*18C>A	NA	NA	NA	N	0.067	0.066	0.064	0.063	Miss	0.063	Miss	0.066	1112,15583,118,196	992,14088,99,180	847,12337,102,147	875,12910,94,157	120,1740,13,22	790,11692,87,143	606,9175,63,90	884,12551,129,167	0	0	0	0	1	0	0	0	0	0	0	1
Chromosome01	28281091	C	A	ThreePrimeUTR	Manes.01G184000	SS1	Manes.01G184000.1.v6.1	NA	na	3_prime_UTR_variant	MODIFIER	15/15	c.*31C>A	NA	NA	NA	N	0.03	0.031	0.031	0.029	Miss	0.027	Miss	0.03	515,16856,42,125	476,14720,60,102	431,13410,50,93	408,13485,42,91	49,1819,7,21	356,12653,31,103	309,9503,28,69	412,13169,43,111	0	0	0	0	1	0	0	0	0	0	0	1
Chromosome01	28281092	C	A	ThreePrimeUTR	Manes.01G184000	SS1	Manes.01G184000.1.v6.1	NA	na	3_prime_UTR_variant	MODIFIER	15/15	c.*32C>A	NA	NA	NA	N	0.032	0.034	0.032	0.029	Miss	0.032	Miss	0.031	552,16794,57,137	514,14640,58,143	441,13372,45,123	408,13462,45,111	55,1823,3,15	421,12576,36,112	300,9504,28,81	419,13158,53,105	0	0	0	0	1	0	0	0	0	0	0	1
Chromosome01	28281100	G	T	ThreePrimeUTR	Manes.01G184000	SS1	Manes.01G184000.1.v6.1	NA	na	3_prime_UTR_variant	MODIFIER	15/15	c.*40G>T	NA	NA	NA	N	0.044	0.046	0.046	0.045	Miss	0.041	Miss	0.043	277,36,16485,761	252,38,14367,688	206,28,13108,629	206,30,13165,620	22,2,1794,79	209,29,12389,533	133,22,9349,416	186,25,12945,579	0	0	0	0	1	0	0	0	0	0	0	1
Chromosome01	28281111	G	T	ThreePrimeUTR	Manes.01G184000	SS1	Manes.01G184000.1.v6.1	NA	na	3_prime_UTR_variant	MODIFIER	15/15	c.*51G>T	NA	NA	NA	N	0.034	0.035	0.033	0.031	Miss	0.034	Miss	0.033	168,44,16750,585	133,28,14660,527	133,32,13362,453	120,33,13425,434	17,6,1818,56	137,19,12554,442	90,24,9462,347	121,31,13135,446	0	0	0	0	1	0	0	0	0	0	0	1
Chromosome01	28281112	T	C	ThreePrimeUTR	Manes.01G184000	SS1	Manes.01G184000.1.v6.1	NA	na	3_prime_UTR_variant	MODIFIER	15/15	c.*52T>C	NA	NA	NA	Y	0.019	0.055	0.018	0.049	Miss	0.072	Miss	0.023	64,326,213,16942	63,825,171,14284	65,252,155,13505	65,674,144,13125	7,71,14,1804	49,926,153,12024	43,578,114,9184	58,306,160,13202	0	0	1	0	1	0	0	0	0	0	0	1
Chromosome01	28281132	G	T	ThreePrimeUTR	Manes.01G184000	SS1	Manes.01G184000.1.v6.1	NA	na	3_prime_UTR_variant	MODIFIER	15/15	c.*72G>T	NA	NA	NA	N	0.034	0.038	0.034	0.037	Miss	0.034	0.037	0.037	197,83,34259,1208	180,79,30348,1200	154,57,27270,955	150,59,27566,1056	29,9,3771,135	154,55,25931,913	123,45,19595,748	181,70,27249,1052	0	0	0	0	1	0	0	0	0	0	0	1
Chromosome01	28281133	T	G	ThreePrimeUTR	Manes.01G184000	SS1	Manes.01G184000.1.v6.1	NA	na	3_prime_UTR_variant	MODIFIER	15/15	c.*73T>G	NA	NA	NA	N	0.041	0.044	0.039	0.043	Miss	0.039	0.041	0.042	263,218,1451,33827	280,203,1367,29965	223,164,1088,26973	243,162,1210,27223	35,22,177,3709	180,168,1040,25683	163,118,835,19389	246,177,1188,26955	0	0	0	0	1	0	0	0	0	0	0	1
Chromosome01	28281135	T	G	ThreePrimeUTR	Manes.01G184000	SS1	Manes.01G184000.1.v6.1	NA	na	3_prime_UTR_variant	MODIFIER	15/15	c.*75T>G	NA	NA	NA	N	0.032	0.037	0.032	0.032	Miss	0.031	0.032	0.034	249,174,1120,34204	268,202,1156,30171	204,145,891,27188	225,152,919,27526	44,22,147,3731	192,126,825,25919	148,92,658,19603	225,136,972,27218	0	0	0	0	1	0	0	0	0	0	0	1
Chromosome01	28281136	G	T	ThreePrimeUTR	Manes.01G184000	SS1	Manes.01G184000.1.v6.1	NA	na	3_prime_UTR_variant	MODIFIER	15/15	c.*76G>T	NA	NA	NA	N	0.036	0.038	0.037	0.037	Miss	0.036	0.038	0.039	306,77,34079,1287	356,93,30157,1183	280,66,27034,1042	297,78,27384,1059	42,18,3735,149	272,59,25754,969	201,54,19468,770	264,80,27101,1095	0	0	0	0	1	0	0	0	0	0	0	1
Chromosome01	28281143	T	G	ThreePrimeUTR	Manes.01G184000	SS1	Manes.01G184000.1.v6.1	NA	na	3_prime_UTR_variant	MODIFIER	15/15	c.*83T>G	NA	NA	NA	N	0.027	0.03	0.029	0.032	Miss	0.026	0.029	0.03	232,136,972,34434	230,140,949,30475	183,120,811,27608	221,139,899,27564	22,18,124,3780	177,118,689,26077	142,83,589,19699	217,120,844,27375	0	0	0	0	1	0	0	0	0	0	0	1
Chromosome01	28281144	G	T	ThreePrimeUTR	Manes.01G184000	SS1	Manes.01G184000.1.v6.1	NA	na	3_prime_UTR_variant	MODIFIER	15/15	c.*84G>T	NA	NA	NA	N	0.027	0.028	0.026	0.029	Miss	0.027	0.026	0.027	292,47,34501,947	275,56,30584,890	250,28,27695,745	265,47,27693,818	42,7,3796,99	242,40,26053,722	191,35,19754,529	271,50,27470,770	0	0	0	0	1	0	0	0	0	0	0	1
Chromosome01	28281145	G	T	ThreePrimeUTR	Manes.01G184000	SS1	Manes.01G184000.1.v6.1	NA	na	3_prime_UTR_variant	MODIFIER	15/15	c.*85G>T	NA	NA	NA	N	0.024	0.028	0.024	0.026	Miss	0.024	0.026	0.027	245,56,34619,863	248,48,30643,872	194,38,27796,684	202,44,27840,732	33,8,3809,93	193,43,26175,643	153,28,19795,530	219,34,27550,756	0	0	0	0	1	0	0	0	0	0	0	1
Chromosome01	28281146	T	G	ThreePrimeUTR	Manes.01G184000	SS1	Manes.01G184000.1.v6.1	NA	na	3_prime_UTR_variant	MODIFIER	15/15	c.*86T>G	NA	NA	NA	N	0.027	0.03	0.028	0.029	Miss	0.027	0.03	0.029	226,105,964,34484	265,101,932,30506	182,109,785,27644	205,128,817,27668	22,20,117,3785	174,98,728,26047	156,70,613,19668	208,112,824,27412	0	0	0	0	1	0	0	0	0	0	0	1
Chromosome01	28281149	G	T	ThreePrimeUTR	Manes.01G184000	SS1	Manes.01G184000.1.v6.1	NA	na	3_prime_UTR_variant	MODIFIER	15/15	c.*89G>T	NA	NA	NA	N	0.023	0.026	0.023	0.024	Miss	0.023	0.024	0.028	278,47,34631,801	269,42,30666,803	246,33,27790,659	300,29,27784,694	36,9,3798,99	223,33,26163,618	171,36,19808,495	257,48,27444,794	0	0	0	0	1	0	0	0	0	0	0	1
Chromosome01	28281159	T	G	ThreePrimeUTR	Manes.01G184000	SS1	Manes.01G184000.1.v6.1	NA	na	3_prime_UTR_variant	MODIFIER	15/15	c.*99T>G	NA	NA	NA	N	0.018	0.019	0.017	0.018	Miss	0.016	0.02	0.02	192,51,622,34892	182,59,607,30932	146,46,473,28067	171,49,514,28082	16,5,86,3837	141,41,418,26451	97,31,398,19991	149,51,553,27805	0	0	0	0	1	0	0	0	0	0	0	0
Chromosome01	28281176	G	T	ThreePrimeUTR	Manes.01G184000	SS1	Manes.01G184000.1.v6.1	NA	na	3_prime_UTR_variant	MODIFIER	15/15	c.*116G>T	NA	NA	NA	N	0.018	0.021	0.02	0.019	Miss	0.018	0.021	0.018	173,56,34878,655	145,37,30930,664	116,31,28004,563	147,36,28088,546	18,5,3843,75	123,42,26383,484	92,21,19957,427	129,45,27860,507	0	0	0	0	1	0	0	0	0	0	0	1
Chromosome01	28281225	G	T	ThreePrimeUTR	Manes.01G184000	SS1	Manes.01G184000.1.v6.1	NA	na	3_prime_UTR_variant	MODIFIER	15/15	c.*165G>T	NA	NA	NA	N	0.01	0.011	0.009	0.011	Miss	0.01	0.009	0.011	94,20,35228,365	74,34,31293,350	63,17,28343,268	89,17,28368,317	8,2,3892,33	65,28,26655,278	51,10,20240,192	82,27,28107,301	0	0	0	0	0	0	0	0	0	0	0	1
Chromosome02	119083	C	A	Intron	Manes.02G001000	(GBSS1)	Manes.02G001000.3.v6.1	NA	na	intron_variant	MODIFIER	4/12	c.607-28C>A	NA	NA	NA	Y	0.013	0.023	0.038	0.021	0.016	Miss	Miss	Miss	250,18270,4,15	383,16562,7,14	519,13300,4,17	300,13928,2,15	243,15139,6,13	313,9147,4,9	250,7947,10,10	0,2,0,0	0	0	0	0	1	0	0	0	0	0	0	1
Chromosome02	119125	A	C	Synonymous	Manes.02G001000	(GBSS1)	Manes.02G001000.1.v6.1	207.3	na	synonymous_variant	LOW	5/13	c.621A>C	p.Ala207Ala	975/2957	207/608	N	0.017	0.02	0.016	0.017	0.019	Miss	Miss	Miss	18209,315,40,42	16563,344,58,62	13582,222,46,40	13974,247,48,32	15057,291,55,48	9291,154,26,24	8017,160,29,25	2,0,0,0	0	0	0	0	1	0	0	0	0	0	0	1
Chromosome02	119138	A	C	Missense	Manes.02G001000	(GBSS1)	Manes.02G001000.3.v6.1	212.1	na	missense_variant	MODERATE	5/13	c.634A>C	p.Asn212His	988/2957	212/608	N	0.018	0.02	0.02	0.02	0.019	Miss	Miss	Miss	18159,342,34,98	16535,340,38,117	13518,271,27,80	13911,279,33,89	15019,289,45,112	9271,176,18,40	8020,151,23,43	2,0,0,0	0	0	0	0	1	0	0	0	0	0	0	1
Chromosome02	119150	A	C	Missense	Manes.02G001000	(GBSS1)	Manes.02G001000.3.v6.1	216.1	na	missense_variant	MODERATE	5/13	c.646A>C	p.Ser216Arg	1000/2957	216/608	N	0.018	0.021	0.016	0.018	0.02	Miss	Miss	Miss	18176,340,66,58	16593,349,46,64	13604,226,35,42	13970,252,45,50	15059,305,58,53	9314,148,31,16	8029,147,29,30	2,0,0,0	0	0	0	0	1	0	0	0	0	0	0	1
Chromosome02	119153	A	C	Missense	Manes.02G001000	(GBSS1)	Manes.02G001000.3.v6.1	217.1	na	missense_variant	MODERATE	5/13	c.649A>C	p.Lys217Gln	1003/2957	217/608	N	0.02	0.022	0.02	0.017	0.021	Miss	Miss	Miss	18200,376,29,37	16578,381,31,38	13564,270,21,36	14019,238,24,32	15060,320,32,43	9297,166,16,19	8017,176,15,25	2,0,0,0	0	0	0	0	1	0	0	0	0	0	0	1
Chromosome02	119154	A	C	Missense	Manes.02G001000	(GBSS1)	Manes.02G001000.3.v6.1	217.2	na	missense_variant	MODERATE	5/13	c.650A>C	p.Lys217Thr	1004/2957	217/608	N	0.02	0.023	0.021	0.022	0.023	Miss	Miss	Miss	18196,368,34,44	16559,398,33,43	13544,296,24,29	13946,307,26,35	15041,358,22,35	9305,166,13,16	8001,183,21,30	2,0,0,0	0	0	0	0	1	0	0	0	0	0	0	1
Chromosome02	119155	A	C	Missense	Manes.02G001000	(GBSS1)	Manes.02G001000.3.v6.1	217.3	na	missense_variant	MODERATE	5/13	c.651A>C	p.Lys217Asn	1005/2957	217/608	N	0.026	0.029	0.026	0.028	0.028	Miss	Miss	Miss	18059,480,29,74	16422,490,53,75	13461,357,18,60	13817,404,29,66	14910,437,33,79	9232,222,10,39	7965,218,17,35	2,0,0,0	0	0	0	0	1	0	0	0	0	0	0	1
Chromosome02	119156	A	C	Missense	Manes.02G001000	(GBSS1)	Manes.02G001000.3.v6.1	218.1	na	missense_variant	MODERATE	5/13	c.652A>C	p.Asn218His	1006/2957	218/608	N	0.03	0.032	0.028	0.031	0.034	Miss	Miss	Miss	17940,563,54,94	16374,535,48,86	13419,386,32,64	13771,435,44,76	14822,519,61,67	9197,255,19,42	7929,244,16,49	2,0,0,0	0	0	0	0	1	0	0	0	0	0	0	1
Chromosome02	119157	A	C	Missense	Manes.02G001000	(GBSS1)	Manes.02G001000.3.v6.1	218.2	na	missense_variant	MODERATE	5/13	c.653A>C	p.Asn218Thr	1007/2957	218/608	N	0.031	0.035	0.031	0.031	0.035	Miss	Miss	Miss	17945,576,42,90	16313,593,45,93	13372,434,34,61	13778,442,39,66	14814,534,42,81	9191,270,13,41	7920,250,21,47	2,0,0,0	0	0	0	0	1	0	0	0	0	0	0	1
Chromosome02	119168	C	A	Missense	Manes.02G001000	(GBSS1)	Manes.02G001000.3.v6.1	222.1	na	missense_variant	MODERATE	5/13	c.664C>A	p.Pro222Thr	1018/2957	222/608	N	0.022	0.02	0.021	0.021	0.019	Miss	Miss	Miss	410,18092,41,118	347,16588,36,102	283,13511,34,89	297,13902,34,100	292,15061,43,88	178,9272,13,65	185,7975,28,55	0,2,0,0	0	0	0	0	1	0	0	0	0	0	0	1
Chromosome02	119172	A	C	Missense	Manes.02G001000	(GBSS1)	Manes.02G001000.3.v6.1	223.2	na	missense_variant&splice_region_variant	MODERATE	5/13	c.668A>C	p.Tyr223Ser	1022/2957	223/608	N	0.027	0.027	0.027	0.028	0.026	Miss	Miss	Miss	18009,504,39,113	16474,452,53,96	13445,379,31,64	13814,391,39,86	14948,403,43,90	9218,240,25,45	7956,226,20,42	2,0,0,0	0	0	0	0	1	0	0	0	0	0	0	1
Chromosome02	119181	A	C	Intron	Manes.02G001000	(GBSS1)	Manes.02G001000.3.v6.1	NA	na	splice_region_variant&intron_variant	LOW	5/12	c.670+7A>C	NA	NA	NA	N	0.021	0.023	0.021	0.019	0.021	Miss	Miss	Miss	18138,395,44,74	16570,385,41,79	13511,286,33,69	13961,272,44,63	15022,329,50,75	9303,180,21,32	8001,177,24,41	2,0,0,0	0	0	0	0	1	0	0	0	0	0	0	1
Chromosome02	119188	A	C	Intron	Manes.02G001000	(GBSS1)	Manes.02G001000.3.v6.1	NA	na	intron_variant	MODIFIER	5/12	c.670+14A>C	NA	NA	NA	N	0.019	0.022	0.021	0.022	0.023	Miss	Miss	Miss	18216,359,29,68	16598,382,34,79	13540,288,29,53	13934,314,28,68	15046,351,25,73	9331,173,8,27	8005,188,23,34	2,0,0,0	0	0	0	0	1	0	0	0	0	0	0	1
Chromosome02	119191	A	C	Intron	Manes.02G001000	(GBSS1)	Manes.02G001000.3.v6.1	NA	na	intron_variant	MODIFIER	5/12	c.670+17A>C	NA	NA	NA	N	0.031	0.035	0.033	0.032	0.032	Miss	Miss	Miss	17901,570,62,148	16297,585,46,160	13317,451,36,114	13761,448,39,103	14817,487,38,148	9208,262,14,58	7878,284,25,60	2,0,0,0	0	0	0	0	1	0	0	0	0	0	0	1
Chromosome02	119192	A	C	Intron	Manes.02G001000	(GBSS1)	Manes.02G001000.3.v6.1	NA	na	intron_variant	MODIFIER	5/12	c.670+18A>C	NA	NA	NA	N	0.048	0.049	0.044	0.05	0.047	Miss	Miss	Miss	17580,896,54,154	16032,824,73,164	13141,603,43,139	13467,713,44,128	14561,716,52,164	9078,386,19,63	7730,417,30,70	2,0,0,0	0	0	0	0	1	0	0	0	0	0	0	1
Chromosome02	119193	A	C	Intron	Manes.02G001000	(GBSS1)	Manes.02G001000.3.v6.1	NA	na	intron_variant	MODIFIER	5/12	c.670+19A>C	NA	NA	NA	N	0.061	0.062	0.063	0.059	0.063	Miss	Miss	Miss	17284,1130,86,185	15791,1047,68,188	12849,871,55,153	13331,841,57,124	14306,955,59,173	8975,458,33,80	7606,520,38,85	2,0,0,0	0	0	0	0	1	0	0	0	0	0	0	1
Chromosome02	119194	A	C	Intron	Manes.02G001000	(GBSS1)	Manes.02G001000.3.v6.1	NA	na	intron_variant	MODIFIER	5/12	c.670+20A>C	NA	NA	NA	N	0.051	0.057	0.052	0.052	0.048	Miss	Miss	Miss	17512,932,50,189	15891,967,48,194	12988,717,50,173	13401,729,37,186	14539,734,44,179	8966,453,24,103	7694,449,22,87	2,0,0,0	0	0	0	0	1	0	0	0	0	0	0	1
Chromosome02	119199	A	C	Intron	Manes.02G001000	(GBSS1)	Manes.02G001000.3.v6.1	NA	na	intron_variant	MODIFIER	5/12	c.670+25A>C	NA	NA	NA	N	0.036	0.036	0.031	0.036	0.036	Miss	Miss	Miss	17804,671,38,174	16294,604,38,166	13299,430,27,171	13658,513,32,150	14705,553,40,199	9123,302,15,101	7817,316,19,99	2,0,0,0	0	0	0	0	1	0	0	0	0	0	0	1
Chromosome02	119487	G	T	Missense	Manes.02G001000	(GBSS1)	Manes.02G001000.3.v6.1	259.1	na	missense_variant	MODERATE	7/13	c.775G>T	p.Ala259Ser	1129/2957	259/608	N	0.028	0.031	0.03	0.028	0.029	Miss	Miss	Miss	54,47,18162,525	64,54,16643,531	54,45,13474,417	68,24,13954,406	50,31,15048,455	28,16,9274,273	32,24,8052,218	0,0,2,0	0	0	0	0	1	0	0	0	0	0	0	1
Chromosome02	119490	T	G	Missense	Manes.02G001000	(GBSS1)	Manes.02G001000.3.v6.1	260.1	na	missense_variant	MODERATE	7/13	c.778T>G	p.Phe260Val	1132/2957	260/608	N	0.009	0.022	0.021	Miss	0.024	Miss	Miss	Miss	16,25,87,10147	48,85,371,16775	34,65,291,13591	12,29,71,7391	58,79,368,15072	21,44,193,9328	28,25,187,8081	0,0,0,2	0	0	0	0	1	0	0	0	0	0	0	1
Chromosome02	119491	T	G	Missense	Manes.02G001000	(GBSS1)	Manes.02G001000.3.v6.1	260.2	na	missense_variant	MODERATE	7/13	c.779T>G	p.Phe260Cys	1133/2957	260/608	N	0.011	0.026	0.025	Miss	0.025	Miss	Miss	Miss	41,25,116,10093	102,81,440,16656	69,56,351,13506	39,19,101,7344	68,61,388,15060	42,35,227,9282	42,23,199,8057	0,0,0,2	0	0	0	0	1	0	0	0	0	0	0	1
Chromosome02	119492	T	G	Missense	Manes.02G001000	(GBSS1)	Manes.02G001000.3.v6.1	260.3	na	missense_variant	MODERATE	7/13	c.780T>G	p.Phe260Leu	1134/2957	260/608	N	0.009	0.022	0.023	Miss	0.023	Miss	Miss	Miss	33,21,87,10136	78,53,370,16775	67,43,318,13556	30,19,96,7359	78,59,353,15086	43,14,185,9344	41,24,181,8075	0,0,0,2	0	0	0	0	1	0	0	0	0	0	0	1
Chromosome02	119493	T	G	Missense	Manes.02G001000	(GBSS1)	Manes.02G001000.3.v6.1	261.1	na	missense_variant	MODERATE	7/13	c.781T>G	p.Cys261Gly	1135/2957	261/608	N	0.009	0.023	0.02	Miss	0.021	Miss	Miss	Miss	28,17,88,10158	70,44,393,16778	52,31,278,13631	22,21,64,7412	66,35,322,15160	46,16,179,9347	43,14,166,8102	0,0,1,1	0	0	0	0	1	0	0	0	0	0	0	1
Chromosome02	119494	G	T	Missense	Manes.02G001000	(GBSS1)	Manes.02G001000.3.v6.1	261.2	na	missense_variant	MODERATE	7/13	c.782G>T	p.Cys261Phe	1136/2957	261/608	N	0.015	0.019	0.015	0.016	0.018	Miss	Miss	Miss	57,38,18393,289	54,27,16881,324	52,35,13692,213	44,37,14135,234	45,32,15227,279	23,18,9414,132	29,17,8155,125	0,0,2,0	0	0	0	0	1	0	0	0	0	0	0	1
Chromosome02	119506	T	G	Missense	Manes.02G001000	(GBSS1)	Manes.02G001000.3.v6.1	265.2	na	missense_variant	MODERATE	7/13	c.794T>G	p.Ile265Ser	1148/2957	265/608	N	0.019	0.021	0.018	0.019	0.02	Miss	Miss	Miss	75,48,353,18299	61,42,359,16819	30,31,252,13679	66,32,274,14081	47,34,303,15201	22,24,164,9379	29,15,162,8119	0,0,0,2	0	0	0	0	1	0	0	0	0	0	0	1
Chromosome02	119507	T	G	Missense	Manes.02G001000	(GBSS1)	Manes.02G001000.3.v6.1	265.3	na	missense_variant	MODERATE	7/13	c.795T>G	p.Ile265Met	1149/2957	265/608	N	0.015	0.016	0.014	0.017	0.016	Miss	Miss	Miss	25,32,280,18437	22,29,274,16953	21,25,197,13745	28,25,251,14149	15,24,255,15291	8,15,120,9446	14,19,122,8169	0,0,0,2	0	0	0	0	1	0	0	0	0	0	0	1
Chromosome02	119508	G	T	Missense	Manes.02G001000	(GBSS1)	Manes.02G001000.3.v6.1	266.1	na	missense_variant	MODERATE	7/13	c.796G>T	p.Ala266Ser	1150/2957	266/608	N	0.012	0.013	0.01	0.012	0.013	Miss	Miss	Miss	38,12,18507,217	41,17,17002,219	24,8,13824,134	37,7,14240,167	39,11,15334,201	22,8,9443,116	17,6,8204,97	0,0,2,0	0	0	0	0	1	0	0	0	0	0	0	0
Chromosome02	119511	T	G	Missense	Manes.02G001000	(GBSS1)	Manes.02G001000.3.v6.1	267.1	na	missense_variant	MODERATE	7/13	c.799T>G	p.Tyr267Asp	1153/2957	267/608	N	0.015	0.017	0.015	0.016	0.017	Miss	Miss	Miss	31,26,284,18436	38,34,284,16924	24,27,210,13732	27,27,232,14167	21,26,264,15276	23,17,105,9444	16,12,119,8174	0,0,0,2	0	0	0	0	1	0	0	0	0	0	0	1
Chromosome02	119517	G	T	Nonsense	Manes.02G001000	(GBSS1)	Manes.02G001000.3.v6.1	269.1	na	stop_gained	HIGH	7/13	c.805G>T	p.Gly269*	1159/2957	269/608	N	0.02	0.02	0.019	0.02	0.017	Miss	Miss	Miss	75,28,18289,376	80,25,16820,346	67,15,13642,271	61,23,14077,288	67,26,15222,269	32,20,9358,173	39,12,8118,155	0,0,2,0	0	0	0	0	1	0	0	0	0	0	0	1
Chromosome02	119518	G	T	Missense	Manes.02G001000	(GBSS1)	Manes.02G001000.3.v6.1	269.2	na	missense_variant	MODERATE	7/13	c.806G>T	p.Gly269Val	1160/2957	269/608	N	0.017	0.019	0.017	0.016	0.017	Miss	Miss	Miss	68,28,18352,323	80,23,16843,325	62,19,13686,230	61,33,14122,234	64,30,15228,263	35,7,9378,163	35,13,8115,161	0,0,2,0	0	0	0	0	1	0	0	0	0	0	0	1
Chromosome02	119529	T	G	Missense	Manes.02G001000	(GBSS1)	Manes.02G001000.3.v6.1	273.1	na	missense_variant	MODERATE	7/13	c.817T>G	p.Phe273Val	1171/2957	273/608	N	0.012	0.019	0.011	0.012	0.013	Miss	Miss	Miss	34,36,232,18471	49,61,319,16839	23,27,148,13790	23,49,176,14197	35,52,200,15298	11,16,88,9457	17,19,84,8204	0,0,0,2	0	0	0	0	1	0	0	0	0	0	0	1
Chromosome02	119530	T	G	Missense	Manes.02G001000	(GBSS1)	Manes.02G001000.3.v6.1	273.2	na	missense_variant	MODERATE	7/13	c.818T>G	p.Phe273Cys	1172/2957	273/608	N	0.012	0.017	0.012	0.013	0.013	Miss	Miss	Miss	19,35,220,18500	41,56,294,16882	13,28,173,13774	19,31,184,14212	18,29,202,15336	13,17,108,9434	13,16,97,8199	0,0,0,2	0	0	0	0	1	0	0	0	0	0	0	1
Chromosome02	119538	T	G	Missense	Manes.02G001000	(GBSS1)	Manes.02G001000.3.v6.1	276.1	na	missense_variant	MODERATE	7/13	c.826T>G	p.Phe276Val	1180/2957	276/608	N	0.011	0.015	0.012	0.014	0.013	Miss	Miss	Miss	31,33,210,18497	28,37,258,16943	20,26,174,13770	35,36,207,14160	33,40,209,15299	15,18,105,9434	22,24,135,8143	0,0,0,2	0	0	0	0	1	0	0	0	0	0	0	1
Chromosome02	3607016	A	G	Synonymous	Manes.02G046900	SS2	Manes.02G046900.1.v6.1	73.3	na	synonymous_variant	LOW	1/8	c.219A>G	p.Gln73Gln	322/2695	73/751	N	0.132	0.151	0.13	0.142	0.139	0.117	0.181	0.109	17341,405,2645,188	14556,420,2595,188	16985,402,2527,167	17717,478,2931,243	21813,540,3517,291	21160,436,2817,216	14109,452,3108,271	21543,425,2629,227	1	0	0	0	0	0	0	0	0	0	0	0
Chromosome02	3608499	A	C	Missense	Manes.02G046900	SS2	Manes.02G046900.1.v6.1	126.1	na	missense_variant	MODERATE	2/8	c.376A>C	p.Asn126His	479/2695	126/751	N	0.014	0.014	0.012	0.014	0.013	0.011	0.012	0.014	26557,387,19,17	17919,254,14,18	19688,240,23,18	16665,234,21,22	11545,156,12,13	19194,223,12,21	11795,147,13,13	17598,253,22,20	0	0	0	0	1	0	0	0	0	0	0	0
Chromosome02	3608503	C	A	Nonsense	Manes.02G046900	SS2	Manes.02G046900.1.v6.1	127.2	na	stop_gained	HIGH	2/8	c.380C>A	p.Ser127*	483/2695	127/751	N	0.019	0.018	0.018	0.018	0.019	0.017	0.017	0.018	501,26391,19,68	334,17801,20,53	366,19540,20,48	298,16597,10,37	218,11474,7,28	331,19078,11,37	197,11725,7,38	312,17511,19,52	0	0	0	0	1	0	0	0	0	0	0	0
Chromosome02	3608515	C	A	Nonsense	Manes.02G046900	SS2	Manes.02G046900.1.v6.1	131.2	na	stop_gained	HIGH	2/8	c.392C>A	p.Ser131*	495/2695	131/751	N	0.024	0.025	0.024	0.025	0.021	0.024	0.021	0.027	639,26255,20,73	453,17676,14,65	471,19426,14,61	424,16472,13,37	243,11443,9,32	457,18946,5,48	249,11676,8,40	476,17352,12,57	0	0	0	0	1	0	0	0	0	0	0	1
Chromosome02	3608516	A	C	Synonymous	Manes.02G046900	SS2	Manes.02G046900.1.v6.1	131.3	na	synonymous_variant	LOW	2/8	c.393A>C	p.Ser131Ser	496/2695	131/751	N	0.018	0.02	0.018	0.018	0.016	0.017	0.017	0.021	26387,489,42,69	17740,361,32,76	19510,359,44,60	16544,311,44,48	11482,185,24,35	19029,323,45,59	11705,200,25,43	17431,381,35,49	0	0	0	0	1	0	0	0	0	0	0	0
Chromosome02	3608530	A	C	Missense	Manes.02G046900	SS2	Manes.02G046900.1.v6.1	136.2	na	missense_variant	MODERATE	2/8	c.407A>C	p.Asn136Thr	510/2695	136/751	N	0.022	0.024	0.01	0.025	0.021	0.021	0.021	0.024	26174,597,72,154	17630,429,54,111	10181,100,28,19	16380,415,56,101	11380,243,41,69	18906,409,55,96	11621,249,35,66	17302,420,56,117	0	0	0	0	1	0	0	0	0	0	0	1
Chromosome02	3608535	C	A	Missense	Manes.02G046900	SS2	Manes.02G046900.1.v6.1	138.1	na	missense_variant	MODERATE	2/8	c.412C>A	p.His138Asn	515/2695	138/751	N	0.029	0.031	0.013	0.028	0.03	0.029	0.03	Miss	777,25931,48,219	568,17475,24,135	132,10145,5,31	466,16310,25,127	351,11269,23,83	555,18710,28,148	351,11499,20,91	118,9084,9,22	0	0	0	0	1	0	0	0	0	0	0	1
Chromosome02	3608536	A	C	Missense	Manes.02G046900	SS2	Manes.02G046900.1.v6.1	138.2	na	missense_variant	MODERATE	2/8	c.413A>C	p.His138Pro	516/2695	138/751	N	0.031	0.032	0.006	0.033	0.031	0.028	0.028	Miss	25889,821,96,172	17418,578,77,129	10213,59,29,16	16189,546,61,133	11248,361,38,86	18735,535,67,105	11527,336,41,58	9164,40,21,8	0	0	0	0	1	0	0	0	0	0	0	1
Chromosome02	3608537	C	A	Missense	Manes.02G046900	SS2	Manes.02G046900.1.v6.1	138.3	na	missense_variant	MODERATE	2/8	c.414C>A	p.His138Gln	517/2695	138/751	N	0.028	0.027	0.01	0.028	0.026	0.025	0.026	Miss	760,25928,82,209	485,17540,54,135	105,10185,10,29	470,16313,35,123	305,11300,36,93	490,18794,43,128	310,11522,28,104	111,9104,7,22	0	0	0	0	1	0	0	0	0	0	0	1
Chromosome02	3608538	C	A	Missense	Manes.02G046900	SS2	Manes.02G046900.1.v6.1	139.1	na	missense_variant	MODERATE	2/8	c.415C>A	p.Gln139Lys	518/2695	139/751	N	0.029	0.029	0.019	0.028	0.029	0.029	0.026	Miss	766,25971,46,196	523,17530,28,148	199,10090,9,39	463,16343,37,108	340,11285,17,91	552,18748,39,130	312,11557,20,75	128,9098,6,25	0	0	0	0	1	0	0	0	0	0	0	1
Chromosome02	3608539	A	C	Missense	Manes.02G046900	SS2	Manes.02G046900.1.v6.1	139.2	na	missense_variant	MODERATE	2/8	c.416A>C	p.Gln139Pro	519/2695	139/751	Y	0.021	0.023	0.006	0.024	0.022	0.021	0.02	Miss	26236,575,83,95	17700,421,50,59	10239,60,23,14	16429,411,53,59	11416,259,28,29	18950,397,58,60	11687,241,20,23	9184,44,18,11	0	0	0	0	1	0	0	0	0	0	0	0
Chromosome02	3608552	C	A	Synonymous	Manes.02G046900	SS2	Manes.02G046900.1.v6.1	143.3	na	synonymous_variant	LOW	2/8	c.429C>A	p.Gly143Gly	532/2695	143/751	N	0.023	Miss	0.023	Miss	Miss	Miss	Miss	Miss	308,13288,2,62	181,8990,7,22	237,10019,12,25	174,8482,6,27	105,5944,4,20	209,9601,6,25	115,6024,2,25	177,9012,4,26	0	0	0	0	1	0	0	0	0	0	0	1
Chromosome02	3608553	C	A	Missense	Manes.02G046900	SS2	Manes.02G046900.1.v6.1	144.1	na	missense_variant	MODERATE	2/8	c.430C>A	p.Pro144Thr	533/2695	144/751	Y	0.044	Miss	0.042	Miss	Miss	Miss	Miss	Miss	591,12908,49,111	395,8670,50,82	422,9726,41,104	363,8214,30,82	237,5754,24,57	397,9309,28,104	225,5873,14,54	400,8700,33,83	0	0	0	0	1	0	0	0	0	0	0	1
Chromosome02	3608559	C	A	Missense	Manes.02G046900	SS2	Manes.02G046900.1.v6.1	146.1	na	missense_variant	MODERATE	2/8	c.436C>A	p.Leu146Ile	539/2695	146/751	N	0.021	Miss	0.019	Miss	Miss	Miss	Miss	Miss	285,13316,8,33	181,8952,16,27	199,10054,13,31	161,8485,5,35	111,5928,7,13	186,9594,7,21	98,6047,4,19	168,8991,15,17	0	0	0	0	1	0	0	0	0	0	0	0
Chromosome02	3608577	C	A	Missense	Manes.02G046900	SS2	Manes.02G046900.1.v6.1	152.1	na	missense_variant	MODERATE	2/8	c.454C>A	p.His152Asn	557/2695	152/751	N	0.023	Miss	0.023	Miss	Miss	Miss	Miss	Miss	309,13260,17,58	185,8920,16,47	234,9995,19,47	190,8441,20,44	119,5898,6,30	228,9520,19,46	136,5992,10,29	206,8941,18,30	0	0	0	0	1	0	0	0	0	0	0	1
Chromosome02	3608582	A	C	Synonymous	Manes.02G046900	SS2	Manes.02G046900.1.v6.1	153.3	na	synonymous_variant	LOW	2/8	c.459A>C	p.Ser153Ser	562/2695	153/751	N	0.02	Miss	0.021	Miss	Miss	Miss	Miss	Miss	13294,267,24,68	8965,164,19,36	10007,218,27,44	8447,184,14,52	5905,117,14,20	9576,169,23,53	5999,125,18,24	8951,183,25,34	0	0	0	0	1	0	0	0	0	0	0	0
Chromosome02	3608583	A	C	Missense	Manes.02G046900	SS2	Manes.02G046900.1.v6.1	154.1	na	missense_variant	MODERATE	2/8	c.460A>C	p.Thr154Pro	563/2695	154/751	N	0.019	Miss	0.019	Miss	Miss	Miss	Miss	Miss	13306,261,33,53	8976,166,17,26	10043,190,31,33	8484,174,15,27	5909,112,11,23	9593,174,18,38	6034,107,9,18	8977,182,12,22	0	0	0	0	1	0	0	0	0	0	0	0
Chromosome02	3608599	C	A	Nonsense	Manes.02G046900	SS2	Manes.02G046900.1.v6.1	159.2	na	stop_gained	HIGH	2/8	c.476C>A	p.Ser159*	579/2695	159/751	N	0.033	Miss	0.03	Miss	Miss	Miss	Miss	Miss	450,13067,33,108	297,8804,24,68	309,9878,33,76	268,8360,23,58	199,5808,12,43	318,9399,27,70	206,5902,11,50	288,8817,18,76	0	0	0	0	1	0	0	0	0	0	0	1
Chromosome02	3608600	A	C	Synonymous	Manes.02G046900	SS2	Manes.02G046900.1.v6.1	159.3	na	synonymous_variant	LOW	2/8	c.477A>C	p.Ser159Ser	580/2695	159/751	N	0.025	Miss	0.027	Miss	Miss	Miss	Miss	Miss	13200,340,52,66	8867,231,43,56	9916,276,53,53	8400,234,46,31	5867,141,28,28	9500,245,32,39	5996,124,28,21	8881,230,44,45	0	0	0	0	1	0	0	0	0	0	0	1
Chromosome02	3608602	A	C	Missense	Manes.02G046900	SS2	Manes.02G046900.1.v6.1	160.2	na	missense_variant	MODERATE	2/8	c.479A>C	p.Glu160Ala	582/2695	160/751	N	0.034	Miss	0.031	Miss	Miss	Miss	Miss	Miss	13061,465,47,85	8792,308,46,51	9862,319,44,75	8321,292,44,55	5809,183,27,44	9412,321,35,64	5912,202,18,39	8785,322,40,53	0	0	0	0	1	0	0	0	0	0	0	1
Chromosome02	3608603	A	C	Missense	Manes.02G046900	SS2	Manes.02G046900.1.v6.1	160.3	na	missense_variant	MODERATE	2/8	c.480A>C	p.Glu160Asp	583/2695	160/751	N	0.029	Miss	0.03	Miss	Miss	Miss	Miss	Miss	13160,390,37,71	8879,241,29,50	9908,302,32,60	8359,252,39,63	5868,149,15,32	9514,258,19,42	5948,172,17,33	8888,250,15,50	0	0	0	0	1	0	0	0	0	0	0	1
Chromosome02	3608604	A	C	Missense	Manes.02G046900	SS2	Manes.02G046900.1.v6.1	161.1	na	missense_variant	MODERATE	2/8	c.481A>C	p.Thr161Pro	584/2695	161/751	N	0.022	Miss	0.018	Miss	Miss	Miss	Miss	Miss	13279,299,34,45	8970,184,19,27	10063,188,22,30	8486,175,27,27	5902,133,15,12	9596,192,26,22	5993,126,26,25	8935,205,37,26	0	0	0	0	1	0	0	0	0	0	0	0
Chromosome02	3608605	C	A	Missense	Manes.02G046900	SS2	Manes.02G046900.1.v6.1	161.2	na	missense_variant	MODERATE	2/8	c.482C>A	p.Thr161Asn	585/2695	161/751	N	0.031	Miss	0.033	Miss	Miss	Miss	Miss	Miss	425,13122,31,78	266,8859,18,55	333,9880,23,66	262,8353,31,69	181,5824,14,44	269,9501,24,41	174,5946,14,36	275,8875,16,35	0	0	0	0	1	0	0	0	0	0	0	0
Chromosome02	3608608	C	A	Missense	Manes.02G046900	SS2	Manes.02G046900.1.v6.1	162.2	na	missense_variant	MODERATE	2/8	c.485C>A	p.Ala162Glu	588/2695	162/751	N	0.036	Miss	0.036	Miss	Miss	Miss	Miss	Miss	490,13086,26,53	315,8826,18,39	366,9866,18,52	318,8332,19,45	206,5829,9,21	330,9442,22,42	199,5925,19,28	304,8840,20,36	0	0	0	0	1	0	0	0	0	0	0	1
Chromosome02	3608849	T	G	Missense	Manes.02G046900	SS2	Manes.02G046900.1.v6.1	242.3	na	missense_variant	MODERATE	2/8	c.726T>G	p.Ser242Arg	829/2695	242/751	N	0.041	0.042	0.042	0.043	0.043	0.039	0.042	0.043	103,70,1088,25732	62,45,766,17302	86,69,831,18937	75,55,721,16008	50,35,493,11095	77,69,747,18503	38,31,494,11331	74,61,766,16940	0	0	0	0	1	0	0	0	0	0	0	1
Chromosome02	3608852	T	G	Missense	Manes.02G046900	SS2	Manes.02G046900.1.v6.1	243.3	na	missense_variant	MODERATE	2/8	c.729T>G	p.Asp243Glu	832/2695	243/751	N	0.028	0.027	0.027	0.029	0.027	0.025	0.027	0.027	127,87,760,25994	97,61,479,17539	112,76,542,19197	103,61,480,16220	80,46,309,11236	83,67,490,18752	59,36,315,11486	98,65,485,17193	0	0	0	0	1	0	0	0	0	0	0	1
Chromosome02	3608853	T	G	Missense	Manes.02G046900	SS2	Manes.02G046900.1.v6.1	244.1	na	missense_variant	MODERATE	2/8	c.730T>G	p.Ser244Ala	833/2695	244/751	N	0.023	0.022	0.023	0.026	0.025	0.023	0.025	0.024	122,63,609,26175	86,43,403,17647	110,56,458,19302	91,56,436,16281	54,36,290,11295	69,57,438,18828	59,34,292,11511	102,61,427,17254	0	0	0	0	1	0	0	0	0	0	0	1
Chromosome02	3608855	T	G	Synonymous	Manes.02G046900	SS2	Manes.02G046900.1.v6.1	244.3	na	synonymous_variant	LOW	2/8	c.732T>G	p.Ser244Ser	835/2695	244/751	N	0.024	0.024	0.022	0.025	0.024	0.023	0.023	0.023	121,76,630,26144	84,57,430,17609	89,60,441,19329	65,59,421,16314	52,24,276,11325	80,62,447,18798	47,40,275,11533	77,56,400,17308	0	0	0	0	1	0	0	0	0	0	0	1
Chromosome02	3608857	T	G	Missense	Manes.02G046900	SS2	Manes.02G046900.1.v6.1	245.2	na	missense_variant	MODERATE	2/8	c.734T>G	p.Met245Arg	837/2695	245/751	N	0.022	0.023	0.023	0.024	0.025	0.021	0.022	0.024	116,81,588,26181	81,43,423,17630	98,52,451,19316	74,56,407,16320	64,29,289,11291	100,48,404,18834	65,34,256,11537	96,55,425,17259	0	0	0	0	1	0	0	0	0	0	0	0
Chromosome02	3608861	T	G	Synonymous	Manes.02G046900	SS2	Manes.02G046900.1.v6.1	246.3	na	synonymous_variant	LOW	2/8	c.738T>G	p.Thr246Thr	841/2695	246/751	N	0.023	0.024	0.022	0.023	0.026	0.021	0.022	0.027	101,69,605,26200	75,48,441,17612	83,59,441,19336	71,55,392,16339	47,39,305,11281	81,74,412,18820	50,42,265,11537	83,60,477,17207	0	0	0	0	1	0	0	0	0	0	0	0
Chromosome02	3608869	T	G	Missense	Manes.02G046900	SS2	Manes.02G046900.1.v6.1	249.2	na	missense_variant	MODERATE	2/8	c.746T>G	p.Met249Arg	849/2695	249/751	N	0.019	0.023	0.02	0.022	0.022	0.018	0.021	0.022	78,66,507,26338	65,55,412,17641	64,45,403,19409	63,49,362,16374	40,42,253,11332	69,58,345,18911	39,33,254,11570	64,58,383,17329	0	0	0	0	1	0	0	0	0	0	0	1
Chromosome02	3608879	T	G	Synonymous	Manes.02G046900	SS2	Manes.02G046900.1.v6.1	252.3	na	synonymous_variant	LOW	2/8	c.756T>G	p.Pro252Pro	859/2695	252/751	N	0.028	0.03	0.028	0.03	0.03	0.028	0.026	0.029	176,107,755,25931	137,71,531,17427	107,98,560,19147	126,80,495,16145	84,59,349,11178	130,92,527,18631	75,54,311,11454	118,90,510,17114	0	0	0	0	1	0	0	0	0	0	0	1
Chromosome02	3608882	T	G	Synonymous	Manes.02G046900	SS2	Manes.02G046900.1.v6.1	253.3	na	synonymous_variant	LOW	2/8	c.759T>G	p.Pro253Pro	862/2695	253/751	N	0.026	0.027	0.026	0.025	0.028	0.026	0.026	0.024	86,73,694,26105	71,46,489,17547	82,52,507,19263	49,50,426,16314	55,39,319,11255	55,45,495,18780	41,40,309,11496	73,45,431,17271	0	0	0	0	1	0	0	0	0	0	0	1
Chromosome02	3608883	T	G	Missense	Manes.02G046900	SS2	Manes.02G046900.1.v6.1	254.1	na	missense_variant	MODERATE	2/8	c.760T>G	p.Leu254Val	863/2695	254/751	N	0.027	0.026	0.027	0.027	0.025	0.024	0.026	0.028	54,49,724,26133	53,30,463,17608	48,41,532,19282	47,38,455,16299	39,21,296,11312	43,39,469,18823	30,16,302,11538	45,37,502,17235	0	0	0	0	1	0	0	0	0	0	0	1
Chromosome02	3609000	T	C	Intron	Manes.02G046900	SS2	Manes.02G046900.1.v6.1	NA	na	intron_variant	MODIFIER	2/7	c.826+51T>C	NA	NA	NA	N	0.007	0.008	0.009	0.009	0.01	0.008	0.009	0.009	66,445,104,61473	55,466,73,55231	49,533,103,61016	61,514,87,55171	56,515,64,51163	48,474,68,56461	43,356,50,39692	48,519,76,55084	0	0	1	0	1	0	0	0	0	1	0	1
Chromosome02	3609072	G	T	Missense	Manes.02G046900	SS2	Manes.02G046900.1.v6.1	279.2	na	missense_variant	MODERATE	3/8	c.836G>T	p.Gly279Val	939/2695	279/751	N	0.012	0.014	0.012	0.014	0.015	0.013	0.014	0.015	98,58,34325,434	134,87,36355,520	138,82,40249,485	136,100,37498,535	158,109,38710,607	120,62,36128,459	113,64,27287,382	138,89,36418,545	0	0	0	0	1	0	0	0	0	0	0	0
Chromosome02	3609310	T	G	Intron	Manes.02G046900	SS2	Manes.02G046900.1.v6.1	NA	na	intron_variant	MODIFIER	3/7	c.891+183T>G	NA	NA	NA	N	0.045	0.05	0.051	0.049	0.051	0.055	0.047	0.055	156,25,761,16005	205,52,901,17195	249,57,1001,18530	203,42,928,17950	216,45,997,18649	186,53,1001,17134	129,34,648,13025	220,48,1028,17591	0	0	0	0	1	0	0	0	0	0	0	0
Chromosome02	3609313	G	T	Intron	Manes.02G046900	SS2	Manes.02G046900.1.v6.1	NA	na	intron_variant	MODIFIER	3/7	c.891+186G>T	NA	NA	NA	Y	0.093	0.097	0.101	0.099	0.095	0.099	0.093	0.094	441,50,14935,1532	545,46,16064,1718	690,76,17134,1928	586,65,16593,1828	673,60,17375,1829	568,59,16027,1756	389,34,12146,1242	650,59,16475,1718	0	0	0	0	1	0	0	0	0	0	0	1
Chromosome02	3609314	G	T	Intron	Manes.02G046900	SS2	Manes.02G046900.1.v6.1	NA	na	intron_variant	MODIFIER	3/7	c.891+187G>T	NA	NA	NA	Y	0.104	0.111	0.116	0.111	0.112	0.112	0.105	0.112	291,95,14860,1730	360,123,15899,1994	448,123,17033,2242	373,117,16518,2070	396,135,17233,2170	374,110,15912,2015	253,104,12035,1418	426,118,16297,2059	0	0	0	0	1	0	0	0	0	0	0	1
Chromosome02	3609318	G	T	Intron	Manes.02G046900	SS2	Manes.02G046900.1.v6.1	NA	na	intron_variant	MODIFIER	3/7	c.891+191G>T	NA	NA	NA	N	0.082	0.095	0.103	0.101	0.101	0.097	0.092	0.098	283,89,15253,1358	340,89,16252,1697	422,139,17316,1980	355,106,16770,1878	424,109,17436,1966	401,92,16176,1737	258,64,12260,1243	421,107,16570,1805	0	0	0	0	1	0	0	0	0	0	0	1
Chromosome02	3609325	G	T	Intron	Manes.02G046900	SS2	Manes.02G046900.1.v6.1	NA	na	intron_variant	MODIFIER	3/7	c.891+198G>T	NA	NA	NA	N	0.092	0.103	0.106	0.102	0.104	0.1	0.098	0.106	330,25,15089,1533	360,26,16088,1848	470,41,17278,2059	404,41,16773,1906	464,45,17398,2023	423,36,16127,1801	313,23,12172,1315	448,40,16436,1959	0	0	0	0	1	0	0	0	0	0	0	1
Chromosome02	3609326	T	G	Intron	Manes.02G046900	SS2	Manes.02G046900.1.v6.1	NA	na	intron_variant	MODIFIER	3/7	c.891+199T>G	NA	NA	NA	N	0.038	0.039	0.043	0.043	0.044	0.041	0.04	0.044	151,35,636,16161	160,49,704,17409	238,64,836,18723	204,57,803,18075	206,35,857,18841	184,42,746,17415	139,36,544,13112	204,40,818,17820	0	0	0	0	1	0	0	0	0	0	0	0
Chromosome02	3609327	G	T	Intron	Manes.02G046900	SS2	Manes.02G046900.1.v6.1	NA	na	intron_variant	MODIFIER	3/7	c.891+200G>T	NA	NA	NA	N	0.1	0.11	0.116	0.109	0.112	0.108	0.104	0.114	497,48,14797,1642	634,55,15698,1950	697,56,16897,2212	682,58,16385,2014	705,68,17008,2151	644,58,15792,1907	455,39,11948,1388	684,54,16092,2070	0	0	0	0	1	0	0	0	0	0	0	1
Chromosome02	3609329	G	T	Intron	Manes.02G046900	SS2	Manes.02G046900.1.v6.1	NA	na	intron_variant	MODIFIER	3/7	c.891+202G>T	NA	NA	NA	N	0.105	0.116	0.128	0.111	0.119	0.115	0.114	0.118	340,39,14850,1750	393,50,15842,2072	459,61,16858,2473	451,55,16554,2069	452,54,17104,2310	409,66,15871,2062	310,34,11940,1539	418,59,16245,2181	0	0	0	0	1	0	0	0	0	0	0	1
Chromosome02	3609331	A	T	Intron	Manes.02G046900	SS2	Manes.02G046900.1.v6.1	NA	na	intron_variant	MODIFIER	3/7	c.892-201A>T	NA	NA	NA	N	0.068	0.079	0.086	0.082	0.084	0.079	0.074	0.085	15627,87,118,1142	16664,119,124,1438	17869,131,167,1686	17337,96,147,1552	17984,123,166,1655	16720,103,144,1433	12639,83,99,1003	17058,115,145,1575	0	0	0	0	1	0	0	0	0	0	0	1
Chromosome02	3609334	G	T	Intron	Manes.02G046900	SS2	Manes.02G046900.1.v6.1	NA	na	intron_variant	MODIFIER	3/7	c.892-198G>T	NA	NA	NA	N	0.072	0.087	0.094	0.087	0.093	0.09	0.084	0.095	183,21,15568,1212	229,40,16526,1566	243,34,17649,1838	246,44,17178,1631	274,44,17789,1815	242,43,16491,1628	169,27,12484,1140	258,34,16844,1760	0	0	0	0	1	0	0	0	0	0	0	1
Chromosome02	3609338	T	G	Intron	Manes.02G046900	SS2	Manes.02G046900.1.v6.1	NA	na	intron_variant	MODIFIER	3/7	c.892-194T>G	NA	NA	NA	N	0.025	0.028	0.028	0.029	0.027	0.026	0.027	0.028	157,30,415,16327	146,30,502,17681	190,42,540,19042	154,39,545,18371	170,28,524,19206	163,35,468,17738	150,33,362,13269	186,50,519,18146	0	0	0	0	1	0	0	0	0	0	0	0
Chromosome02	3609339	G	T	Intron	Manes.02G046900	SS2	Manes.02G046900.1.v6.1	NA	na	intron_variant	MODIFIER	3/7	c.892-193G>T	NA	NA	NA	N	0.068	0.073	0.081	0.077	0.077	0.076	0.071	0.078	410,39,15355,1129	472,56,16539,1301	582,58,17627,1546	479,52,17142,1433	553,64,17838,1480	490,44,16512,1365	351,44,12488,951	506,49,16921,1431	0	0	0	0	1	0	0	0	0	0	0	1
Chromosome02	3609342	A	T	Intron	Manes.02G046900	SS2	Manes.02G046900.1.v6.1	NA	na	intron_variant	MODIFIER	3/7	c.892-190A>T	NA	NA	NA	N	0.058	0.063	0.061	0.062	0.062	0.066	0.057	0.064	15740,123,122,961	16955,106,169,1134	18314,125,172,1197	17642,123,193,1164	18384,147,190,1208	16921,117,170,1193	12826,82,141,779	17410,123,173,1198	0	0	0	0	1	0	0	0	0	0	0	0
Chromosome02	3609408	G	T	Intron	Manes.02G046900	SS2	Manes.02G046900.1.v6.1	NA	na	intron_variant	MODIFIER	3/7	c.892-124G>T	NA	NA	NA	N	0.019	0.02	0.021	0.021	0.021	0.019	0.02	0.022	160,34,33985,675	156,44,36139,728	149,36,39866,853	156,30,37277,795	181,31,38576,809	160,19,35914,681	101,10,27189,548	157,37,36204,804	0	0	0	0	1	0	0	0	0	0	0	0
Chromosome02	3609466	A	G	Intron	Manes.02G046900	SS2	Manes.02G046900.1.v6.1	NA	na	intron_variant	MODIFIER	3/7	c.892-66A>G	NA	NA	NA	N	0.009	0.007	0.009	0.008	0.008	0.008	0.009	0.009	53947,47,480,101	62977,68,466,105	66483,56,622,128	63338,64,517,138	66550,85,549,128	61601,58,504,117	46717,48,424,77	57171,67,513,100	0	0	1	0	1	0	0	0	0	1	0	1
Chromosome02	3609495	T	G	Intron	Manes.02G046900	SS2	Manes.02G046900.1.v6.1	NA	na	intron_variant	MODIFIER	3/7	c.892-37T>G	NA	NA	NA	Y	0.119	0.165	0.097	0.115	0.12	0.117	0.105	0.125	47,35,6458,48038	56,78,10491,53071	50,94,6540,60692	60,90,7386,56610	55,103,8102,59141	46,84,7308,54913	56,62,4937,42295	75,78,7243,50512	1	0	1	0	1	0	1	1	0	1	0	1
Chromosome02	3609586	A	C	Missense	Manes.02G046900	SS2	Manes.02G046900.1.v6.1	316.1	na	missense_variant	MODERATE	4/8	c.946A>C	p.Lys316Gln	1049/2695	316/751	N	0.026	0.028	0.03	0.027	0.028	0.027	0.03	0.032	18887,498,54,68	24798,706,76,125	24181,743,74,86	23785,655,82,96	25474,724,83,118	23310,636,70,90	17814,556,54,72	19176,628,68,85	0	0	0	0	1	0	0	0	0	0	0	1
Chromosome02	3609587	A	C	Missense	Manes.02G046900	SS2	Manes.02G046900.1.v6.1	316.2	na	missense_variant	MODERATE	4/8	c.947A>C	p.Lys316Thr	1050/2695	316/751	N	0.023	0.026	0.022	0.027	0.026	0.025	0.026	0.027	18954,453,46,55	24866,651,102,86	24362,554,82,87	23769,651,103,97	25540,685,102,72	23345,604,87,70	17900,476,59,63	19260,535,92,72	0	0	0	0	1	0	0	0	0	0	0	1
Chromosome02	3609619	A	C	Intron	Manes.02G046900	SS2	Manes.02G046900.1.v6.1	NA	na	intron_variant	MODIFIER	4/7	c.969+10A>C	NA	NA	NA	N	0.018	0.016	0.016	0.024	0.018	0.017	0.016	0.018	19058,343,65,46	25163,401,102,57	24512,407,102,62	23784,582,152,98	25756,473,124,61	23545,409,117,56	18073,299,84,52	19459,365,77,63	0	0	0	0	1	0	0	0	0	0	0	1
Chromosome02	3609628	A	C	Intron	Manes.02G046900	SS2	Manes.02G046900.1.v6.1	NA	na	intron_variant	MODIFIER	4/7	c.969+19A>C	NA	NA	NA	N	0.015	0.016	0.017	0.017	0.018	0.016	0.018	0.019	19163,294,28,26	25213,421,51,39	24567,430,53,32	24096,425,66,42	25834,482,53,49	23635,386,64,36	18100,339,42,37	19505,374,48,35	0	0	0	0	1	0	0	0	0	0	0	0
Chromosome02	3609641	C	A	Intron	Manes.02G046900	SS2	Manes.02G046900.1.v6.1	NA	na	intron_variant	MODIFIER	4/7	c.969+32C>A	NA	NA	NA	N	0.021	0.01	0.018	0.027	0.025	0.01	Miss	Miss	226,10795,11,16	146,14168,14,22	239,13118,13,19	341,12460,10,16	330,12971,14,15	124,12252,10,13	148,9072,7,15	167,9734,7,10	0	0	1	0	1	0	0	0	0	0	0	1
Chromosome02	3609693	T	A	Intron	Manes.02G046900	SS2	Manes.02G046900.1.v6.1	NA	na	intron_variant	MODIFIER	4/7	c.970-28T>A	NA	NA	NA	Y	0.878	0.806	0.898	0.871	0.867	0.872	Miss	Miss	9598,95,13,1330	11419,141,37,2752	11886,121,29,1349	11050,104,33,1632	11409,112,32,1755	10666,132,30,1561	8046,84,11,1079	8504,98,22,1289	1	1	1	1	1	1	1	1	1	1	1	1
Chromosome02	3609855	A	C	Intron	Manes.02G046900	SS2	Manes.02G046900.1.v6.1	NA	na	intron_variant	MODIFIER	5/7	c.1080+24A>C	NA	NA	NA	N	Miss	0.251	0.257	0.263	0.255	0.25	Miss	0.26	350,27,3,8	7849,2633,227,732	7988,2766,243,748	7975,2841,253,753	8986,3081,241,847	8049,2680,229,766	6317,2220,167,600	6870,2414,190,611	1	0	0	0	1	0	0	1	0	0	0	1
Chromosome02	3609857	C	A	Intron	Manes.02G046900	SS2	Manes.02G046900.1.v6.1	NA	na	intron_variant	MODIFIER	5/7	c.1080+26C>A	NA	NA	NA	N	Miss	0.206	0.21	0.209	0.212	0.215	Miss	0.205	36,353,4,12	2224,8551,146,459	2330,8748,163,506	2341,8872,135,492	2649,9836,149,522	2393,8743,132,470	1843,6988,114,374	1969,7626,124,376	1	0	0	0	1	0	0	0	0	0	0	1
Chromosome02	3609859	A	T	Intron	Manes.02G046900	SS2	Manes.02G046900.1.v6.1	NA	na	intron_variant	MODIFIER	5/7	c.1080+28A>T	NA	NA	NA	N	Miss	0.258	0.271	0.266	0.273	0.27	Miss	0.27	304,7,3,24	8062,147,287,2796	8196,132,265,3043	8413,130,249,3051	9046,166,275,3392	8192,172,239,3036	6461,134,214,2434	7050,156,219,2603	1	0	0	0	1	0	0	1	0	0	0	1
Chromosome02	3609862	G	T	Intron	Manes.02G046900	SS2	Manes.02G046900.1.v6.1	NA	na	intron_variant	MODIFIER	5/7	c.1080+31G>T	NA	NA	NA	N	Miss	0.07	0.068	0.067	0.064	0.064	Miss	0.064	3,0,297,67	83,82,10433,782	110,76,10702,776	106,76,10731,776	109,68,12090,824	101,77,10750,739	75,59,8516,608	91,59,9250,631	1	0	0	0	1	0	0	0	0	0	0	1
Chromosome02	3609864	C	T	Intron	Manes.02G046900	SS2	Manes.02G046900.1.v6.1	NA	na	intron_variant	MODIFIER	5/7	c.1080+33C>T	NA	NA	NA	N	Miss	0.248	0.249	0.237	0.242	0.242	Miss	0.24	322,5953,192,2002	379,8069,235,2663	416,8247,261,2734	414,8356,273,2594	456,9399,302,2997	423,8308,254,2657	327,6620,209,2090	339,7172,231,2262	1	0	0	0	1	0	0	0	0	0	0	1
Chromosome02	3609867	C	A	Intron	Manes.02G046900	SS2	Manes.02G046900.1.v6.1	NA	na	intron_variant	MODIFIER	5/7	c.1080+36C>A	NA	NA	NA	Y	Miss	0.177	0.183	0.178	0.178	0.174	Miss	0.173	1410,6660,85,324	1919,8905,105,440	2029,9044,123,486	1995,9204,104,441	2239,10309,105,495	1932,9189,114,414	1509,7323,76,355	1655,7931,77,365	1	0	0	0	1	0	0	0	0	0	0	1
Chromosome02	3609869	C	A	Intron	Manes.02G046900	SS2	Manes.02G046900.1.v6.1	NA	na	intron_variant	MODIFIER	5/7	c.1080+38C>A	NA	NA	NA	N	Miss	0.155	0.161	0.155	0.157	0.159	Miss	0.152	1278,6667,80,442	1664,9042,83,566	1762,9208,116,581	1707,9295,110,629	1949,10432,138,592	1740,9235,121,547	1391,7318,90,436	1431,7964,101,524	1	0	0	0	1	0	0	0	0	0	0	1
Chromosome02	3609870	A	T	Intron	Manes.02G046900	SS2	Manes.02G046900.1.v6.1	NA	na	intron_variant	MODIFIER	5/7	c.1080+39A>T	NA	NA	NA	N	Miss	0.264	0.257	0.263	0.257	0.261	Miss	0.256	6027,160,164,2129	8033,198,248,2888	8282,234,291,2871	8321,221,254,2965	9361,231,288,3230	8272,212,260,2921	6476,177,177,2422	7164,196,212,2469	1	0	0	0	1	0	0	1	0	0	0	1
Chromosome02	3609872	T	G	Intron	Manes.02G046900	SS2	Manes.02G046900.1.v6.1	NA	na	intron_variant	MODIFIER	5/7	c.1080+41T>G	NA	NA	NA	N	Miss	0.114	0.119	0.112	0.113	0.115	Miss	0.118	68,31,1004,7385	93,46,1278,9951	87,52,1377,10162	96,69,1303,10294	99,33,1465,11475	115,61,1322,10163	82,35,968,8162	90,55,1169,8729	0	0	0	0	1	0	0	0	0	0	0	1
Chromosome02	3609877	C	T	Intron	Manes.02G046900	SS2	Manes.02G046900.1.v6.1	NA	na	intron_variant	MODIFIER	5/7	c.1080+46C>T	NA	NA	NA	N	Miss	0.186	0.193	0.186	0.185	0.187	Miss	0.181	192,6599,103,1613	225,8995,123,2050	245,9139,134,2185	262,9269,143,2111	266,10336,164,2343	239,9181,158,2113	218,7278,108,1670	210,7964,103,1764	1	0	0	0	1	0	0	0	0	0	0	1
Chromosome02	3609881	A	T	Intron	Manes.02G046900	SS2	Manes.02G046900.1.v6.1	NA	na	intron_variant	MODIFIER	5/7	c.1080+50A>T	NA	NA	NA	N	Miss	0.279	0.297	0.292	0.288	0.282	Miss	0.288	5823,163,115,2410	7941,211,177,3067	7968,206,186,3363	8044,230,201,3312	9034,209,199,3658	8117,217,171,3188	6424,161,147,2559	6941,188,133,2812	1	0	0	0	1	0	0	1	0	0	0	1
Chromosome02	3609885	A	T	Intron	Manes.02G046900	SS2	Manes.02G046900.1.v6.1	NA	na	intron_variant	MODIFIER	5/7	c.1080+54A>T	NA	NA	NA	N	Miss	0.219	0.223	0.227	0.218	0.224	Miss	0.215	6460,128,134,1790	8624,160,182,2420	8799,155,204,2531	8836,174,204,2591	9967,180,189,2786	8786,160,209,2539	6961,135,160,2039	7671,148,155,2104	1	0	0	0	1	0	0	0	0	0	0	1
Chromosome02	3609888	A	T	Intron	Manes.02G046900	SS2	Manes.02G046900.1.v6.1	NA	na	intron_variant	MODIFIER	5/7	c.1080+57A>T	NA	NA	NA	N	Miss	0.283	0.292	0.294	0.286	0.291	Miss	0.292	5767,156,198,2400	7842,229,247,3088	7920,269,262,3270	7846,239,282,3272	8965,259,297,3588	7887,261,295,3244	6313,203,247,2546	6827,218,200,2822	1	0	0	0	1	1	0	1	0	0	0	1
Chromosome02	3609891	C	T	Intron	Manes.02G046900	SS2	Manes.02G046900.1.v6.1	NA	na	intron_variant	MODIFIER	5/7	c.1080+60C>T	NA	NA	NA	N	Miss	0.113	0.111	0.113	0.108	0.113	Miss	0.107	181,7302,81,952	232,9780,117,1245	239,10097,94,1267	219,10137,114,1293	228,11411,116,1379	227,10029,126,1281	185,8021,92,984	190,8769,82,1046	0	0	0	0	1	0	0	0	0	0	0	0
Chromosome02	3609894	A	C	Intron	Manes.02G046900	SS2	Manes.02G046900.1.v6.1	NA	na	intron_variant	MODIFIER	5/7	c.1080+63A>C	NA	NA	NA	N	Miss	0.364	0.35	0.376	0.368	0.368	Miss	0.365	5061,2812,199,435	6645,3807,244,671	7012,3779,251,670	6778,4086,247,654	7673,4464,252,723	6813,3974,237,641	5453,3155,185,510	5916,3397,205,576	1	0	0	0	1	1	0	1	0	0	0	1
Chromosome02	3609896	C	T	Intron	Manes.02G046900	SS2	Manes.02G046900.1.v6.1	NA	na	intron_variant	MODIFIER	5/7	c.1080+65C>T	NA	NA	NA	N	Miss	0.136	0.138	0.131	0.132	0.139	Miss	0.135	129,7197,141,1069	170,9572,164,1502	174,9791,172,1574	193,9910,167,1495	194,11034,203,1678	170,9767,196,1571	148,7767,142,1227	154,8436,166,1313	0	0	0	0	1	0	0	0	0	0	0	1
Chromosome02	3609898	T	G	Intron	Manes.02G046900	SS2	Manes.02G046900.1.v6.1	NA	na	intron_variant	MODIFIER	5/7	c.1080+67T>G	NA	NA	NA	N	Miss	0.164	0.166	0.166	0.163	0.171	Miss	0.171	45,41,1433,7014	67,48,1852,9448	56,64,1922,9664	69,66,1936,9693	69,62,2116,10887	59,75,1979,9595	40,45,1476,7713	47,37,1704,8281	0	0	0	0	1	0	0	0	0	0	0	1
Chromosome02	3609899	G	T	Intron	Manes.02G046900	SS2	Manes.02G046900.1.v6.1	NA	na	intron_variant	MODIFIER	5/7	c.1080+68G>T	NA	NA	NA	N	Miss	0.153	0.159	0.159	0.156	0.155	Miss	0.15	45,33,7203,1251	67,36,9577,1731	72,43,9749,1847	75,46,9796,1847	80,46,10978,2023	69,38,9788,1791	53,35,7777,1425	57,38,8477,1497	0	0	0	0	1	0	0	0	0	0	0	1
Chromosome02	3609900	T	G	Intron	Manes.02G046900	SS2	Manes.02G046900.1.v6.1	NA	na	intron_variant	MODIFIER	5/7	c.1080+69T>G	NA	NA	NA	N	Miss	0.173	0.173	0.171	0.169	0.173	Miss	0.168	55,52,1401,7021	68,62,1946,9305	60,102,1993,9549	88,79,1980,9611	96,79,2186,10757	58,77,1999,9545	58,57,1542,7634	57,74,1669,8270	0	0	0	0	1	0	0	0	0	0	0	1
Chromosome02	3609906	C	T	Intron	Manes.02G046900	SS2	Manes.02G046900.1.v6.1	NA	na	intron_variant	MODIFIER	5/7	c.1080+75C>T	NA	NA	NA	N	Miss	0.221	0.234	0.233	0.222	0.229	Miss	0.223	191,6333,114,1870	236,8558,153,2434	239,8629,208,2636	297,8641,201,2618	314,9790,219,2788	246,8702,167,2578	195,6912,150,2050	201,7537,168,2158	1	0	0	0	1	0	0	1	0	0	0	1
Chromosome02	3609909	C	T	Intron	Manes.02G046900	SS2	Manes.02G046900.1.v6.1	NA	na	intron_variant	MODIFIER	5/7	c.1080+78C>T	NA	NA	NA	N	Miss	0.187	0.201	0.202	0.192	0.192	Miss	0.193	268,6558,122,1565	335,8859,155,2040	324,8957,185,2254	333,8989,173,2275	383,10146,171,2416	347,9041,146,2148	270,7157,146,1729	267,7791,143,1864	1	0	0	0	1	0	0	0	0	0	0	1
Chromosome02	3609910	T	A	Intron	Manes.02G046900	SS2	Manes.02G046900.1.v6.1	NA	na	intron_variant	MODIFIER	5/7	c.1080+79T>A	NA	NA	NA	N	Miss	0.072	0.075	0.077	0.074	0.075	Miss	0.074	632,50,161,7675	795,56,220,10318	861,56,214,10592	879,80,259,10556	953,84,232,11846	852,57,224,10550	653,49,176,8417	722,58,221,9070	0	0	0	0	1	0	0	0	0	0	0	1
Chromosome02	3609912	C	A	Intron	Manes.02G046900	SS2	Manes.02G046900.1.v6.1	NA	na	intron_variant	MODIFIER	5/7	c.1080+81C>A	NA	NA	NA	N	Miss	0.117	0.126	0.125	0.12	0.122	Miss	0.117	990,7267,102,164	1290,9746,111,237	1426,9921,124,259	1422,9992,117,244	1531,11209,118,283	1379,9966,102,264	1160,7838,94,207	1136,8594,96,231	0	0	0	0	1	0	0	0	0	0	0	1
Chromosome02	3609915	C	T	Intron	Manes.02G046900	SS2	Manes.02G046900.1.v6.1	NA	na	intron_variant	MODIFIER	5/7	c.1080+84C>T	NA	NA	NA	N	Miss	0.2	0.212	0.208	0.2	0.208	Miss	0.192	128,6606,138,1672	165,8883,169,2220	165,9020,201,2420	160,9064,238,2376	166,10244,221,2554	166,9041,202,2368	142,7277,160,1779	132,7927,196,1879	1	0	0	0	1	0	0	0	0	0	0	1
Chromosome02	3609921	A	T	Intron	Manes.02G046900	SS2	Manes.02G046900.1.v6.1	NA	na	intron_variant	MODIFIER	5/7	c.1080+90A>T	NA	NA	NA	N	0.376	0.372	0.375	0.376	0.367	0.38	0.382	0.378	11068,321,917,6664	14610,440,1293,8637	14154,446,1241,8500	13850,416,1265,8363	15213,474,1250,8809	13569,406,1182,8325	10457,322,874,6451	11349,338,961,6883	1	0	0	0	1	1	1	1	0	0	0	1
Chromosome02	3609923	C	T	Intron	Manes.02G046900	SS2	Manes.02G046900.1.v6.1	NA	na	intron_variant	MODIFIER	5/7	c.1080+92C>T	NA	NA	NA	N	0.244	0.239	0.231	0.239	0.237	0.24	0.241	0.231	362,13742,615,4429	457,18229,765,5734	465,17928,772,5377	464,17467,692,5481	458,18913,764,5881	437,17193,642,5419	350,13192,518,4182	392,14419,547,4321	1	0	0	0	1	0	0	0	0	0	0	1
Chromosome02	3609925	A	T	Intron	Manes.02G046900	SS2	Manes.02G046900.1.v6.1	NA	na	intron_variant	MODIFIER	5/7	c.1080+94A>T	NA	NA	NA	N	Miss	0.263	0.269	0.269	0.301	0.303	Miss	0.262	6172,80,185,2122	8150,109,245,2911	8317,121,252,3055	8383,132,234,3084	17227,286,985,7410	15624,291,884,6777	6635,82,188,2427	7221,101,220,2561	1	0	0	0	1	0	0	1	0	0	0	1
Chromosome02	3609927	T	G	Intron	Manes.02G046900	SS2	Manes.02G046900.1.v6.1	NA	na	intron_variant	MODIFIER	5/7	c.1080+96T>G	NA	NA	NA	N	Miss	0.02	0.017	0.015	0.015	0.015	Miss	0.018	22,8,132,8468	18,15,226,11237	22,18,199,11571	20,13,182,11699	17,20,201,13011	25,12,179,11576	14,13,161,9208	17,8,178,9963	0	0	0	0	1	0	0	0	0	0	0	0
Chromosome02	3609928	T	G	Intron	Manes.02G046900	SS2	Manes.02G046900.1.v6.1	NA	na	intron_variant	MODIFIER	5/7	c.1080+97T>G	NA	NA	NA	N	Miss	0.018	0.015	0.017	0.016	0.017	Miss	0.015	20,5,179,8443	27,6,205,11310	30,23,174,11632	21,15,206,11733	20,15,213,13008	34,11,196,11564	15,13,179,9228	21,9,153,10032	0	0	0	0	1	0	0	0	0	0	0	0
Chromosome02	3609932	A	T	Intron	Manes.02G046900	SS2	Manes.02G046900.1.v6.1	NA	na	intron_variant	MODIFIER	5/7	c.1080+101A>T	NA	NA	NA	N	0.228	0.186	0.223	0.227	0.184	0.178	0.226	0.223	13403,478,1240,3961	8946,253,334,2038	17444,682,1475,5013	16919,636,1488,4979	10317,260,321,2324	9276,224,308,2002	12847,487,1130,3743	13872,497,1274,3988	1	0	0	0	1	0	0	0	0	0	0	1
Chromosome02	3609934	C	T	Intron	Manes.02G046900	SS2	Manes.02G046900.1.v6.1	NA	na	intron_variant	MODIFIER	5/7	c.1080+103C>T	NA	NA	NA	N	0.187	0.176	0.173	0.177	0.174	0.173	0.177	0.174	327,14588,789,3365	387,19505,1089,4177	390,19295,984,4034	398,18665,968,4014	399,20240,1046,4270	378,18407,929,3856	289,14203,686,3049	336,15355,696,3229	1	0	0	0	1	0	0	0	0	0	0	1
Chromosome02	3609935	T	G	Intron	Manes.02G046900	SS2	Manes.02G046900.1.v6.1	NA	na	intron_variant	MODIFIER	5/7	c.1080+104T>G	NA	NA	NA	N	0.046	0.047	0.045	0.046	0.047	0.045	0.043	0.043	82,54,861,18062	102,69,1176,23840	84,69,1108,23458	84,69,1088,22823	102,99,1203,24586	75,60,1061,22389	65,58,781,17335	72,62,841,18623	0	0	0	0	1	0	0	0	0	0	0	0
Chromosome02	3609936	T	G	Intron	Manes.02G046900	SS2	Manes.02G046900.1.v6.1	NA	na	intron_variant	MODIFIER	5/7	c.1080+105T>G	NA	NA	NA	N	0.187	0.182	0.184	0.182	0.182	0.178	0.184	0.178	86,34,3552,15435	145,63,4533,20419	125,60,4514,19992	140,82,4348,19507	137,66,4688,21070	126,62,4161,19262	101,44,3331,14756	110,46,3472,16012	1	0	1	0	1	0	0	0	0	0	0	1
Chromosome02	3609938	A	T	Intron	Manes.02G046900	SS2	Manes.02G046900.1.v6.1	NA	na	intron_variant	MODIFIER	5/7	c.1080+107A>T	NA	NA	NA	N	0.227	0.223	0.228	0.23	0.228	0.229	0.241	0.233	13928,199,911,4085	18403,264,1201,5275	17985,226,1148,5313	17472,250,1158,5222	18911,227,1208,5599	17229,223,1059,5126	13030,179,886,4143	14245,185,913,4319	1	0	0	0	1	0	0	1	0	0	0	1
Chromosome02	3609942	C	T	Intron	Manes.02G046900	SS2	Manes.02G046900.1.v6.1	NA	na	intron_variant	MODIFIER	5/7	c.1080+111C>T	NA	NA	NA	N	0.163	0.16	0.158	0.156	0.161	0.159	0.159	0.16	387,15246,537,2977	509,20087,771,3817	477,19859,655,3724	445,19432,661,3586	491,20846,676,3990	405,18990,680,3581	308,14663,527,2766	406,15738,552,2987	0	0	0	0	1	0	0	0	0	0	0	1
Chromosome02	3609944	T	G	Intron	Manes.02G046900	SS2	Manes.02G046900.1.v6.1	NA	na	intron_variant	MODIFIER	5/7	c.1080+113T>G	NA	NA	NA	N	0.03	0.034	0.031	0.031	0.031	0.029	0.032	0.031	94,23,578,18429	91,51,860,24181	108,44,754,23711	107,56,732,23217	103,43,790,25061	96,48,691,22780	73,33,573,17596	103,36,609,18929	0	0	0	0	1	0	0	0	0	0	0	0
Chromosome02	3609946	A	G	Intron	Manes.02G046900	SS2	Manes.02G046900.1.v6.1	NA	na	intron_variant	MODIFIER	5/7	c.1080+115A>G	NA	NA	NA	N	0.164	0.166	0.163	0.164	0.168	0.159	0.164	0.163	15520,135,3049,443	20335,216,4038,581	20014,195,3895,574	19510,196,3818,589	20985,203,4233,562	19239,200,3647,532	14797,144,2906,406	15954,159,3100,448	0	0	0	0	1	0	0	0	0	0	0	1
Chromosome02	3609947	G	A	Intron	Manes.02G046900	SS2	Manes.02G046900.1.v6.1	NA	na	intron_variant	MODIFIER	5/7	c.1080+116G>A	NA	NA	NA	N	0.079	0.072	0.075	0.074	0.076	0.074	0.077	0.076	1468,46,17118,524	1766,53,22690,663	1800,64,22194,654	1744,58,21681,630	1913,68,23355,645	1697,55,21260,606	1363,25,16366,498	1446,44,17677,493	0	0	0	0	1	0	0	0	0	0	0	0
Chromosome02	3609949	A	G	Intron	Manes.02G046900	SS2	Manes.02G046900.1.v6.1	NA	na	intron_variant	MODIFIER	5/7	c.1080+118A>G	NA	NA	NA	N	0.079	0.081	0.079	0.082	0.084	0.079	0.083	0.079	17273,97,1491,286	22598,184,1986,396	22273,136,1912,395	21663,164,1925,375	23331,138,2135,377	21363,126,1822,364	16363,106,1475,304	17741,108,1525,287	0	0	0	0	1	0	0	0	0	0	0	1
Chromosome02	3609950	G	T	Intron	Manes.02G046900	SS2	Manes.02G046900.1.v6.1	NA	na	intron_variant	MODIFIER	5/7	c.1080+119G>T	NA	NA	NA	N	0.099	0.096	0.097	0.095	0.096	0.095	0.097	0.1	109,39,17121,1878	132,34,22596,2412	120,51,22160,2385	138,28,21677,2282	130,47,23332,2481	101,37,21290,2245	87,26,16380,1768	101,25,17595,1951	0	0	0	0	1	0	0	0	0	0	0	1
Chromosome02	3609952	T	G	Intron	Manes.02G046900	SS2	Manes.02G046900.1.v6.1	NA	na	intron_variant	MODIFIER	5/7	c.1080+121T>G	NA	NA	NA	N	0.162	0.159	0.16	0.161	0.154	0.154	0.155	0.158	190,52,3069,15827	205,68,3966,20927	219,87,3894,20516	205,80,3841,19994	223,84,3957,21714	200,69,3599,19792	148,60,2795,15260	157,53,3082,16394	1	0	0	0	1	0	0	0	0	0	0	1
Chromosome02	3609955	A	T	Intron	Manes.02G046900	SS2	Manes.02G046900.1.v6.1	NA	na	intron_variant	MODIFIER	5/7	c.1080+124A>T	NA	NA	NA	N	0.105	0.105	0.106	0.104	0.104	0.106	0.108	0.105	16439,182,586,1937	21629,245,772,2527	21242,242,707,2522	20752,238,723,2418	22346,263,803,2597	20351,220,677,2407	15615,192,557,1897	16894,197,623,1978	0	0	0	0	1	0	0	0	0	0	0	1
Chromosome02	3609956	T	G	Intron	Manes.02G046900	SS2	Manes.02G046900.1.v6.1	NA	na	intron_variant	MODIFIER	5/7	c.1080+125T>G	NA	NA	NA	N	0.161	0.161	0.157	0.157	0.159	0.157	0.156	0.16	162,63,3047,15872	165,76,4023,20920	199,82,3827,20604	200,88,3752,20088	209,60,4089,21652	143,102,3671,19744	115,63,2822,15262	148,62,3116,16364	0	0	0	0	1	0	0	0	0	0	0	1
Chromosome02	3609958	C	A	Intron	Manes.02G046900	SS2	Manes.02G046900.1.v6.1	NA	na	intron_variant	MODIFIER	5/7	c.1080+127C>A	NA	NA	NA	N	0.1	0.1	0.102	0.102	0.099	0.101	0.102	0.102	1851,16639,337,318	2428,21835,486,431	2430,21414,481,388	2381,20898,451,388	2491,22587,523,410	2304,20587,415,351	1800,15854,319,277	1940,17094,357,284	0	0	0	0	1	0	0	0	0	0	0	1
Chromosome02	3609959	A	T	Intron	Manes.02G046900	SS2	Manes.02G046900.1.v6.1	NA	na	intron_variant	MODIFIER	5/7	c.1080+128A>T	NA	NA	NA	N	0.14	0.142	0.136	0.137	0.138	0.141	0.14	0.144	15790,261,527,2567	20630,379,762,3417	20476,305,707,3226	19875,362,724,3165	21469,357,757,3429	19554,289,617,3199	15062,237,516,2445	16157,264,542,2714	0	0	0	0	1	0	0	0	0	0	0	1
Chromosome02	3609960	T	G	Intron	Manes.02G046900	SS2	Manes.02G046900.1.v6.1	NA	na	intron_variant	MODIFIER	5/7	c.1080+129T>G	NA	NA	NA	N	0.023	0.026	0.025	0.026	0.026	0.023	0.023	0.025	74,38,445,18585	121,48,647,24368	146,61,607,23903	146,55,614,23311	117,55,660,25180	102,58,537,22958	76,39,422,17719	106,47,482,19038	0	0	0	0	1	0	0	0	0	0	0	0
Chromosome02	3609962	A	G	Intron	Manes.02G046900	SS2	Manes.02G046900.1.v6.1	NA	na	intron_variant	MODIFIER	5/7	c.1080+131A>G	NA	NA	NA	N	0.156	0.154	0.152	0.155	0.152	0.141	0.154	0.147	15657,216,2886,378	20719,238,3765,469	20378,219,3654,458	19765,236,3639,487	21445,237,3851,478	19720,232,3249,454	15011,172,2729,344	16310,183,2801,386	0	0	1	0	1	0	0	0	0	0	0	1
Chromosome02	3609965	C	T	Intron	Manes.02G046900	SS2	Manes.02G046900.1.v6.1	NA	na	intron_variant	MODIFIER	5/7	c.1080+134C>T	NA	NA	NA	N	0.107	0.109	0.107	0.102	0.109	0.105	0.109	0.104	242,16480,445,1971	307,21656,557,2662	279,21317,545,2567	277,20917,558,2372	294,22400,589,2727	265,20480,506,2402	195,15752,376,1935	228,17061,400,1988	0	0	0	0	1	0	0	0	0	0	0	1
Chromosome02	3609966	T	G	Intron	Manes.02G046900	SS2	Manes.02G046900.1.v6.1	NA	na	intron_variant	MODIFIER	5/7	c.1080+135T>G	NA	NA	NA	N	0.04	0.041	0.038	0.038	0.037	0.035	0.038	0.036	32,24,767,18313	38,60,1020,24053	32,55,939,23686	46,55,923,23097	39,91,958,24919	28,55,825,22739	31,42,685,17501	21,52,699,18902	0	0	0	0	1	0	0	0	0	0	0	1
Chromosome02	3609967	T	G	Intron	Manes.02G046900	SS2	Manes.02G046900.1.v6.1	NA	na	intron_variant	MODIFIER	5/7	c.1080+136T>G	NA	NA	NA	N	0.208	0.204	0.201	0.197	0.208	0.195	0.201	0.196	79,53,3950,15052	78,71,5098,19924	72,86,4939,19618	88,84,4721,19228	84,93,5381,20450	76,83,4591,18898	61,48,3652,14498	64,72,3835,15699	1	0	0	0	1	0	0	1	0	0	0	1
Chromosome02	3609970	T	G	Intron	Manes.02G046900	SS2	Manes.02G046900.1.v6.1	NA	na	intron_variant	MODIFIER	5/7	c.1080+139T>G	NA	NA	NA	N	0.204	0.199	0.196	0.196	0.195	0.201	0.204	0.197	68,84,3878,15108	81,127,4957,20014	80,126,4797,19709	91,151,4670,19206	82,161,5022,20740	83,112,4707,18759	56,106,3682,14406	49,107,3835,15672	1	0	0	0	1	0	0	1	0	0	0	1
Chromosome02	3609973	C	G	Intron	Manes.02G046900	SS2	Manes.02G046900.1.v6.1	NA	na	intron_variant	MODIFIER	5/7	c.1080+142C>G	NA	NA	NA	N	0.12	0.121	0.12	0.119	0.123	0.119	0.121	0.117	273,16450,2234,174	346,21602,2981,240	324,21289,2896,199	341,20752,2813,232	362,22272,3111,253	288,20393,2763,213	230,15708,2156,166	268,16974,2246,169	0	0	0	0	1	0	0	0	0	0	0	1
Chromosome02	3609975	C	G	Intron	Manes.02G046900	SS2	Manes.02G046900.1.v6.1	NA	na	intron_variant	MODIFIER	5/7	c.1080+144C>G	NA	NA	NA	N	0.173	0.169	0.167	0.168	0.168	0.169	0.174	0.165	270,15330,3215,256	339,20276,4124,336	327,19967,3992,318	322,19409,3909,358	339,20897,4228,351	304,19029,3862,349	208,14592,3070,275	249,15927,3145,247	1	0	0	0	1	0	0	0	0	0	0	1
Chromosome02	3609981	G	T	Intron	Manes.02G046900	SS2	Manes.02G046900.1.v6.1	NA	na	intron_variant	MODIFIER	5/7	c.1080+150G>T	NA	NA	NA	N	0.086	0.08	0.079	0.081	0.079	0.082	0.082	0.077	79,16,17355,1631	111,21,22972,2010	109,32,22538,1943	91,18,22002,1939	113,24,23721,2048	94,25,21532,1914	100,18,16594,1489	76,22,17996,1497	0	0	0	0	1	0	0	0	0	0	0	1
Chromosome02	3609982	T	G	Intron	Manes.02G046900	SS2	Manes.02G046900.1.v6.1	NA	na	intron_variant	MODIFIER	5/7	c.1080+151T>G	NA	NA	NA	N	0.149	0.141	0.152	0.151	0.145	0.154	0.153	0.147	64,47,2819,16161	71,69,3515,21459	58,53,3718,20816	61,66,3620,20318	86,67,3744,22010	82,73,3606,19871	60,42,2779,15329	50,43,2865,16633	1	0	0	0	1	0	0	0	0	0	0	1
Chromosome02	3610719	T	C	Intron	Manes.02G046900	SS2	Manes.02G046900.1.v6.1	NA	na	intron_variant	MODIFIER	5/7	c.1081-105T>C	NA	NA	NA	N	0.013	0.013	0.014	0.013	0.013	0.013	0.013	0.013	13,701,5,53483	27,671,11,52761	19,765,16,54258	12,643,10,49414	14,741,10,54696	16,678,6,52122	13,536,10,39743	14,588,5,43436	0	0	0	0	1	0	0	0	0	0	0	1
Chromosome02	3610800	C	A	Intron	Manes.02G046900	SS2	Manes.02G046900.1.v6.1	NA	na	intron_variant	MODIFIER	5/7	c.1081-24C>A	NA	NA	NA	N	0.015	0.016	0.015	0.015	0.016	0.013	0.014	0.015	802,53191,29,298	843,52293,34,334	812,53955,41,302	763,49074,43,261	864,54306,45,295	703,51909,38,239	544,39548,35,199	659,43210,30,249	0	0	0	0	1	0	0	0	0	0	0	0
Chromosome02	3610997	C	A	Intron	Manes.02G046900	SS2	Manes.02G046900.1.v6.1	NA	na	intron_variant	MODIFIER	6/7	c.1125+129C>A	NA	NA	NA	N	0.038	0.035	0.034	0.034	0.033	Miss	0.031	0.033	1065,27274,81,194	979,27071,84,178	942,26718,107,175	849,23946,71,181	906,26327,78,181	27,468,2,5	616,19244,56,129	719,20831,67,119	0	0	0	0	1	0	0	0	0	0	0	1
Chromosome02	3611001	C	A	Intron	Manes.02G046900	SS2	Manes.02G046900.1.v6.1	NA	na	intron_variant	MODIFIER	6/7	c.1125+133C>A	NA	NA	NA	Y	0.021	0.021	0.022	0.02	0.021	Miss	0.02	0.02	594,27837,66,113	601,27532,72,98	610,27117,79,121	500,24371,62,101	577,26749,82,86	23,510,3,6	405,19510,51,75	433,21175,53,75	0	0	0	0	1	0	0	0	0	0	0	0
Chromosome02	3611004	G	T	Intron	Manes.02G046900	SS2	Manes.02G046900.1.v6.1	NA	na	intron_variant	MODIFIER	6/7	c.1125+136G>T	NA	NA	NA	Y	0.12	0.107	0.176	0.131	0.114	Miss	0.162	0.102	348,22,24862,3396	342,25,24965,2978	355,21,22708,4856	328,36,21460,3221	342,26,24010,3089	25,1,464,60	241,21,16577,3196	271,21,19262,2180	1	0	1	0	1	0	1	1	0	1	0	1
Chromosome02	3611010	G	T	Intron	Manes.02G046900	SS2	Manes.02G046900.1.v6.1	NA	na	intron_variant	MODIFIER	6/7	c.1125+142G>T	NA	NA	NA	N	0.021	0.021	0.021	0.021	0.023	Miss	0.02	0.021	119,22,27889,601	145,23,27554,603	163,32,27158,585	120,26,24369,535	116,27,26730,625	5,5,530,21	79,23,19536,405	99,19,21140,458	0	0	0	0	1	0	0	0	0	0	0	1
Chromosome02	3611018	C	A	Intron	Manes.02G046900	SS2	Manes.02G046900.1.v6.1	NA	na	intron_variant	MODIFIER	6/7	c.1125+150C>A	NA	NA	NA	N	0.041	0.04	0.041	0.04	0.039	Miss	0.038	0.04	1155,27103,79,220	1121,26911,76,201	1134,26518,64,217	988,23746,66,188	1050,26104,64,223	34,534,2,5	764,19087,53,143	864,20646,46,165	0	0	0	0	1	0	0	0	0	0	0	1
Chromosome02	3611031	T	G	Intron	Manes.02G046900	SS2	Manes.02G046900.1.v6.1	NA	na	intron_variant	MODIFIER	6/7	c.1125+163T>G	NA	NA	NA	N	0.015	0.016	0.017	0.017	0.016	Miss	0.015	0.017	99,66,438,28003	94,106,447,27591	109,102,463,27248	89,75,429,24408	88,73,439,26882	0,1,13,551	60,67,302,19602	84,72,361,21197	0	0	0	0	1	0	0	0	0	0	0	1
Chromosome02	3611040	C	A	Intron	Manes.02G046900	SS2	Manes.02G046900.1.v6.1	NA	na	intron_variant	MODIFIER	6/7	c.1125+172C>A	NA	NA	NA	N	0.016	0.017	0.016	0.016	0.016	0.015	0.015	0.016	461,28030,29,99	482,27610,28,122	431,27334,29,102	408,24505,20,98	450,26876,28,114	387,25583,19,90	304,19659,18,64	349,21258,20,92	0	0	0	0	1	0	0	0	0	0	0	0
Chromosome02	3611070	T	G	Intron	Manes.02G046900	SS2	Manes.02G046900.1.v6.1	NA	na	intron_variant	MODIFIER	6/7	c.1125+202T>G	NA	NA	NA	N	0.034	0.038	0.034	0.038	0.039	0.036	0.037	0.04	433,197,1818,51824	451,262,2011,50811	421,253,1871,52570	451,233,1899,47533	522,308,2147,52348	389,258,1867,50395	352,189,1489,38260	365,240,1720,41801	0	0	0	0	1	0	0	0	0	0	0	1
Chromosome02	3611071	G	T	Intron	Manes.02G046900	SS2	Manes.02G046900.1.v6.1	NA	na	intron_variant	MODIFIER	6/7	c.1125+203G>T	NA	NA	NA	N	0.017	0.019	0.018	0.02	0.021	0.018	0.019	0.02	241,50,53040,942	304,52,52156,1012	268,48,53779,1012	277,60,48772,994	291,73,53788,1163	277,42,51636,939	226,44,39255,766	220,45,42991,864	0	0	0	0	1	0	0	0	0	0	0	0
Chromosome02	3611076	T	G	Intron	Manes.02G046900	SS2	Manes.02G046900.1.v6.1	NA	na	intron_variant	MODIFIER	6/7	c.1125+208T>G	NA	NA	NA	N	0.022	0.023	0.023	0.025	0.026	0.024	0.024	0.024	183,145,1166,52792	195,139,1245,51886	213,158,1278,53473	207,168,1226,48503	257,167,1441,53595	209,179,1260,51243	181,125,978,39003	213,134,1071,42684	0	0	0	0	1	0	0	0	0	0	0	0
Chromosome02	3611155	A	G	Intron	Manes.02G046900	SS2	Manes.02G046900.1.v6.1	NA	na	intron_variant	MODIFIER	6/7	c.1125+287A>G	NA	NA	NA	N	0.013	0.013	0.013	0.014	0.013	0.013	0.013	0.013	53331,25,717,30	52644,36,685,40	54245,33,709,41	49275,34,696,33	54586,31,732,46	52025,24,689,27	39646,23,532,32	43404,23,584,48	0	0	1	0	1	0	0	0	0	0	0	1
Chromosome02	3611403	T	G	Intron	Manes.02G046900	SS2	Manes.02G046900.1.v6.1	NA	na	intron_variant	MODIFIER	6/7	c.1126-149T>G	NA	NA	NA	Y	0.017	0.009	0.006	0.01	0.006	0.011	0.001	0	22,10,586,33140	25,22,274,29998	21,9,132,22803	9,6,104,10225	33,20,152,26349	19,12,294,25555	11,13,19,15699	26,31,15,30957	0	0	1	0	1	0	0	0	0	0	0	1
Chromosome02	3611457	G	C	Intron	Manes.02G046900	SS2	Manes.02G046900.1.v6.1	NA	na	intron_variant	MODIFIER	6/7	c.1126-95G>C	NA	NA	NA	N	0.007	0.002	0.003	0.013	0.006	0.002	0.005	0.027	46,223,33490,81	60,51,30189,65	37,75,22835,46	18,138,10181,20	50,162,26307,61	58,49,25758,47	29,77,15620,26	57,839,30108,61	0	0	1	0	1	0	0	0	0	0	0	1
Chromosome02	3611475	C	A	Intron	Manes.02G046900	SS2	Manes.02G046900.1.v6.1	NA	na	intron_variant	MODIFIER	6/7	c.1126-77C>A	NA	NA	NA	N	0.012	0.015	0.013	0.014	0.013	0.013	0.013	0.014	421,33295,31,100	449,29801,28,102	307,22606,30,68	141,10158,19,43	353,26126,38,75	344,25468,25,80	209,15489,19,42	420,30531,44,100	0	0	0	0	0	0	0	0	0	0	0	1
Chromosome02	3611514	A	C	Intron	Manes.02G046900	SS2	Manes.02G046900.1.v6.1	NA	na	intron_variant	MODIFIER	6/7	c.1126-38A>C	NA	NA	NA	N	0.017	0.019	0.016	0.02	0.018	0.016	0.02	0.017	33099,556,52,151	29599,574,59,176	22532,358,43,101	10084,209,24,49	25974,468,53,118	25363,401,45,118	15354,306,41,63	30349,539,65,148	0	0	0	0	1	0	0	0	0	0	0	1
Chromosome02	3611520	G	T	Intron	Manes.02G046900	SS2	Manes.02G046900.1.v6.1	NA	na	intron_variant	MODIFIER	6/7	c.1126-32G>T	NA	NA	NA	N	0.023	0.023	0.023	0.02	0.02	0.02	0.022	0.022	74,98,32927,762	95,102,29521,695	69,78,22367,530	26,40,10089,211	73,99,25909,539	70,72,25278,508	51,71,15291,349	80,127,30231,671	0	0	0	0	1	0	0	0	0	0	0	0
Chromosome02	3611523	A	C	Intron	Manes.02G046900	SS2	Manes.02G046900.1.v6.1	NA	na	intron_variant	MODIFIER	6/7	c.1126-29A>C	NA	NA	NA	N	0.029	0.036	0.032	0.039	0.037	0.033	0.032	0.032	32460,984,72,345	28902,1087,104,324	22035,728,53,228	9803,395,40,128	25289,959,75,296	24694,849,84,295	15071,497,42,150	29686,974,109,345	0	0	0	0	1	0	0	0	0	0	0	1
Chromosome02	3611590	G	T	Synonymous	Manes.02G046900	SS2	Manes.02G046900.1.v6.1	388.3	na	synonymous_variant	LOW	7/8	c.1164G>T	p.Gly388Gly	1267/2695	388/751	N	0.012	0.014	0.014	Miss	Miss	0.012	Miss	Miss	38,21,18312,226	30,14,15905,223	20,5,11807,165	12,4,5433,79	3,0,293,3	23,14,13886,175	14,4,7997,84	3,0,285,5	0	0	0	0	1	0	0	0	0	0	0	0
Chromosome02	3611759	G	T	Intron	Manes.02G046900	SS2	Manes.02G046900.1.v6.1	NA	na	intron_variant	MODIFIER	7/7	c.1299+34G>T	NA	NA	NA	N	0.058	0.055	0.054	Miss	0.052	0.056	Miss	0.055	272,26,12921,799	245,22,12106,707	137,14,9646,555	77,3,4055,254	194,22,10836,593	164,21,10100,596	117,9,6487,394	187,16,13313,772	0	0	0	0	1	0	0	0	0	0	0	1
Chromosome02	3611763	G	T	Intron	Manes.02G046900	SS2	Manes.02G046900.1.v6.1	NA	na	intron_variant	MODIFIER	7/7	c.1299+38G>T	NA	NA	NA	N	0.054	0.049	0.046	Miss	0.05	0.052	Miss	0.046	219,10,13031,750	187,15,12213,625	114,7,9765,475	56,5,4078,255	163,11,10914,572	130,8,10193,564	77,13,6564,375	148,18,13464,650	0	0	0	0	1	0	0	0	0	0	0	1
Chromosome02	3611767	G	T	Intron	Manes.02G046900	SS2	Manes.02G046900.1.v6.1	NA	na	intron_variant	MODIFIER	7/7	c.1299+42G>T	NA	NA	NA	N	0.049	0.045	0.04	Miss	0.039	0.044	Miss	0.042	140,15,13210,676	133,24,12346,581	74,14,9853,410	42,3,4166,191	87,15,11059,453	102,7,10288,477	57,4,6647,313	108,9,13591,600	0	0	0	0	1	0	0	0	0	0	0	1
Chromosome02	3611777	G	T	Intron	Manes.02G046900	SS2	Manes.02G046900.1.v6.1	NA	na	intron_variant	MODIFIER	7/7	c.1299+52G>T	NA	NA	NA	N	0.066	0.062	0.061	Miss	0.061	0.063	Miss	0.058	78,25,12997,913	64,19,12163,805	51,14,9646,629	29,6,4086,269	74,16,10861,706	59,11,10146,678	41,5,6557,423	73,13,13382,829	0	0	0	0	1	0	0	0	0	0	0	1
Chromosome02	3611778	T	G	Intron	Manes.02G046900	SS2	Manes.02G046900.1.v6.1	NA	na	intron_variant	MODIFIER	7/7	c.1299+53T>G	NA	NA	NA	N	0.023	0.022	0.024	Miss	0.023	0.02	Miss	0.019	68,37,324,13589	79,27,285,12666	54,22,249,10013	25,15,94,4256	60,40,266,11275	55,40,220,10579	36,24,156,6803	66,38,271,13917	0	0	0	0	1	0	0	0	0	0	0	0
Chromosome02	3611779	G	T	Intron	Manes.02G046900	SS2	Manes.02G046900.1.v6.1	NA	na	intron_variant	MODIFIER	7/7	c.1299+54G>T	NA	NA	NA	N	0.065	0.061	0.055	Miss	0.059	0.059	Miss	0.049	127,40,12952,895	96,16,12163,787	97,17,9659,565	37,5,4099,251	91,17,10851,678	88,23,10145,639	39,9,6543,430	98,24,13483,689	0	0	0	0	1	0	0	0	0	0	0	1
Chromosome02	3611780	T	G	Intron	Manes.02G046900	SS2	Manes.02G046900.1.v6.1	NA	na	intron_variant	MODIFIER	7/7	c.1299+55T>G	NA	NA	NA	N	0.019	0.019	0.02	Miss	0.02	0.02	Miss	0.018	70,41,267,13641	58,41,244,12727	41,23,205,10069	20,15,74,4282	52,44,230,11306	68,30,213,10585	28,19,122,6855	51,37,260,13952	0	0	0	0	1	0	0	0	0	0	0	0
Chromosome02	3611789	G	T	Intron	Manes.02G046900	SS2	Manes.02G046900.1.v6.1	NA	na	intron_variant	MODIFIER	7/7	c.1299+64G>T	NA	NA	NA	N	0.038	0.038	0.039	Miss	0.032	0.039	Miss	0.037	225,46,13223,529	182,34,12356,494	89,25,9820,396	50,10,4170,166	127,32,11101,372	120,20,10306,419	78,12,6661,275	157,30,13593,516	0	0	0	0	1	0	0	0	0	0	0	1
Chromosome02	3611800	A	T	Intron	Manes.02G046900	SS2	Manes.02G046900.1.v6.1	NA	na	intron_variant	MODIFIER	7/7	c.1299+75A>T	NA	NA	NA	N	0.032	0.034	0.022	Miss	0.03	0.028	Miss	0.021	13428,58,88,446	12482,83,66,435	10013,46,56,230	4226,22,20,129	11162,54,59,343	10471,57,61,302	6734,41,44,213	13848,74,73,303	0	0	0	0	1	0	0	0	0	0	0	0
Chromosome02	3611803	G	T	Intron	Manes.02G046900	SS2	Manes.02G046900.1.v6.1	NA	na	intron_variant	MODIFIER	7/7	c.1299+78G>T	NA	NA	NA	N	0.029	0.027	0.022	Miss	0.025	0.028	Miss	0.019	51,48,13514,400	44,29,12620,349	27,17,10072,227	15,10,4258,113	32,22,11277,287	49,20,10527,300	25,16,6833,164	43,18,13963,272	0	0	0	0	1	0	0	0	0	0	0	0
Chromosome02	3611812	A	T	Intron	Manes.02G046900	SS2	Manes.02G046900.1.v6.1	NA	na	intron_variant	MODIFIER	7/7	c.1299+87A>T	NA	NA	NA	N	0.033	0.029	0.02	Miss	0.024	0.026	Miss	0.019	13410,33,42,457	12598,37,56,381	10119,25,31,205	4246,10,16,122	11212,24,40,277	10578,32,39,279	6798,31,29,195	14002,39,42,272	0	0	0	0	1	0	0	0	0	0	0	0
Chromosome02	3611815	C	T	Intron	Manes.02G046900	SS2	Manes.02G046900.1.v6.1	NA	na	intron_variant	MODIFIER	7/7	c.1299+90C>T	NA	NA	NA	N	0.034	0.028	0.019	Miss	0.027	0.027	Miss	0.019	51,13358,76,474	45,12576,66,368	54,10110,33,195	18,4232,26,126	49,11182,61,313	39,10544,61,289	28,6780,45,190	53,13967,49,272	0	0	0	0	1	0	0	0	0	0	0	0
Chromosome02	3611817	G	T	Intron	Manes.02G046900	SS2	Manes.02G046900.1.v6.1	NA	na	intron_variant	MODIFIER	7/7	c.1299+92G>T	NA	NA	NA	N	0.038	0.036	0.026	Miss	0.033	0.033	Miss	0.027	20,7,13377,535	25,4,12564,465	17,3,10102,271	6,2,4241,151	20,3,11207,382	20,8,10546,363	13,1,6784,251	25,7,13932,386	0	0	0	0	1	0	0	0	0	0	0	1
Chromosome02	3611823	T	G	Intron	Manes.02G046900	SS2	Manes.02G046900.1.v6.1	NA	na	intron_variant	MODIFIER	7/7	c.1299+98T>G	NA	NA	NA	N	0.036	0.038	0.033	Miss	0.038	0.036	0.038	0.034	123,119,1052,27965	125,103,1007,25218	83,73,673,19947	55,36,324,8473	120,86,894,22639	99,74,809,21836	63,48,515,13211	119,93,981,27600	0	0	0	0	1	0	0	0	0	0	0	0
Chromosome02	3611825	T	G	Intron	Manes.02G046900	SS2	Manes.02G046900.1.v6.1	NA	na	intron_variant	MODIFIER	7/7	c.1299+100T>G	NA	NA	NA	N	0.039	0.036	0.031	Miss	0.037	0.035	0.038	0.032	307,162,1174,29110	259,143,978,26155	163,102,652,20522	86,47,345,8854	188,127,896,23393	182,108,828,22696	137,76,541,13660	203,121,922,28234	0	0	0	0	1	0	0	0	0	0	0	1
Chromosome02	3611828	T	G	Intron	Manes.02G046900	SS2	Manes.02G046900.1.v6.1	NA	na	intron_variant	MODIFIER	7/7	c.1299+103T>G	NA	NA	NA	N	0.044	0.042	0.037	Miss	0.04	0.041	0.041	0.036	259,79,1361,29622	217,71,1155,26543	132,52,800,20692	79,27,384,8993	157,54,998,23707	161,64,970,22967	108,35,596,13873	164,47,1050,28502	0	0	0	0	1	0	0	0	0	0	0	1
Chromosome02	3611829	T	G	Intron	Manes.02G046900	SS2	Manes.02G046900.1.v6.1	NA	na	intron_variant	MODIFIER	7/7	c.1299+104T>G	NA	NA	NA	N	0.035	0.033	0.03	Miss	0.03	0.032	0.032	0.027	295,97,1080,29825	215,89,908,26746	130,54,636,20832	73,26,306,9063	176,89,745,23886	177,74,767,23135	111,46,463,13973	165,80,785,28730	0	0	0	0	1	0	0	0	0	0	0	0
Chromosome02	3611830	G	T	Intron	Manes.02G046900	SS2	Manes.02G046900.1.v6.1	NA	na	intron_variant	MODIFIER	7/7	c.1299+105G>T	NA	NA	NA	N	0.042	0.041	0.034	Miss	0.038	0.038	0.04	0.033	494,106,29376,1301	337,78,26404,1126	218,52,20668,718	134,23,8928,364	286,78,23586,934	348,59,22827,912	193,37,13784,574	282,58,28427,982	0	0	0	0	1	0	0	0	0	0	0	1
Chromosome02	3611837	T	G	Intron	Manes.02G046900	SS2	Manes.02G046900.1.v6.1	NA	na	intron_variant	MODIFIER	7/7	c.1299+112T>G	NA	NA	NA	N	0.026	0.025	0.022	Miss	0.025	0.025	0.026	0.022	257,81,811,30086	217,86,693,26863	135,44,478,20989	80,24,281,9063	184,61,614,23991	169,77,591,23257	115,39,374,14039	186,83,655,28778	0	0	0	0	1	0	0	0	0	0	0	0
Chromosome02	3611838	T	G	Intron	Manes.02G046900	SS2	Manes.02G046900.1.v6.1	NA	na	intron_variant	MODIFIER	7/7	c.1299+113T>G	NA	NA	NA	N	0.021	0.025	0.02	Miss	0.02	0.023	0.02	0.021	166,58,666,30320	143,45,683,27117	107,35,433,21061	42,20,212,9190	110,40,500,24197	103,67,553,23497	52,22,286,14197	117,49,622,28894	0	0	0	0	1	0	0	0	0	0	0	0
Chromosome02	3611839	T	G	Intron	Manes.02G046900	SS2	Manes.02G046900.1.v6.1	NA	na	intron_variant	MODIFIER	7/7	c.1299+114T>G	NA	NA	NA	N	0.029	0.028	0.022	Miss	0.027	0.027	0.028	0.023	189,63,897,30222	160,68,772,27031	89,45,472,21089	52,11,295,9118	128,62,664,24136	121,51,659,23424	83,25,408,14113	131,50,690,28889	0	0	0	0	1	0	0	0	0	0	0	1
Chromosome02	3611840	T	G	Intron	Manes.02G046900	SS2	Manes.02G046900.1.v6.1	NA	na	intron_variant	MODIFIER	7/7	c.1299+115T>G	NA	NA	NA	N	0.028	0.029	0.026	Miss	0.026	0.027	0.028	0.026	223,91,880,30210	189,90,804,26922	135,46,567,20966	64,25,267,9132	153,67,643,24198	175,72,643,23337	115,43,406,14086	166,80,779,28756	0	0	0	0	1	0	0	0	0	0	0	1
Chromosome02	3611860	T	G	Intron	Manes.02G046900	SS2	Manes.02G046900.1.v6.1	NA	na	intron_variant	MODIFIER	7/7	c.1299+135T>G	NA	NA	NA	N	0.042	0.039	0.034	Miss	0.039	0.037	0.042	0.028	279,157,1295,29411	205,138,1060,26325	140,103,723,20766	78,62,431,8937	193,147,966,23718	191,125,879,22904	116,77,601,13873	148,120,819,28525	0	0	0	0	1	0	0	0	0	0	0	0
Chromosome02	3611863	A	G	Intron	Manes.02G046900	SS2	Manes.02G046900.1.v6.1	NA	na	intron_variant	MODIFIER	7/7	c.1299+138A>G	NA	NA	NA	N	0.034	0.028	0.017	Miss	0.02	0.026	0.023	0.029	28424,112,992,259	24742,90,708,203	20377,66,343,113	8635,39,216,74	23093,109,478,156	21446,81,581,156	13387,52,310,91	28618,114,858,205	0	0	0	0	1	0	0	0	0	0	0	0
Chromosome02	3611866	T	G	Intron	Manes.02G046900	SS2	Manes.02G046900.1.v6.1	NA	na	intron_variant	MODIFIER	7/7	c.1299+141T>G	NA	NA	NA	N	0.078	0.098	0.054	Miss	0.066	0.097	0.08	0.03	58,49,2234,26381	80,57,2657,24546	43,53,1128,19686	20,20,753,8231	40,56,1569,22384	59,51,2271,21227	35,38,1110,12712	52,59,805,25778	1	0	1	0	1	0	0	0	0	0	0	1
Chromosome02	3611867	G	T	Intron	Manes.02G046900	SS2	Manes.02G046900.1.v6.1	NA	na	intron_variant	MODIFIER	7/7	c.1299+142G>T	NA	NA	NA	N	0.02	0.036	0.019	Miss	0.018	0.038	0.021	0.017	160,47,29485,604	92,31,26675,1002	89,24,20942,406	50,19,9057,182	113,30,24155,455	79,22,23072,904	60,27,13922,302	70,22,26083,451	0	0	0	0	1	0	0	0	0	0	0	1
Chromosome02	3611870	G	T	Intron	Manes.02G046900	SS2	Manes.02G046900.1.v6.1	NA	na	intron_variant	MODIFIER	7/7	c.1299+145G>T	NA	NA	NA	N	0.022	0.016	0.021	Miss	0.02	0.016	0.017	0.016	137,79,30517,691	77,52,26501,438	68,40,21077,447	32,18,9166,176	117,47,24248,492	81,45,22992,371	66,29,14155,243	88,34,28604,477	0	0	0	0	1	0	0	0	0	0	0	0
Chromosome02	3611871	G	T	Intron	Manes.02G046900	SS2	Manes.02G046900.1.v6.1	NA	na	intron_variant	MODIFIER	7/7	c.1299+146G>T	NA	NA	NA	N	0.024	0.025	0.019	Miss	0.022	0.023	0.018	0.021	196,80,30404,743	190,69,27048,699	86,40,20998,409	39,17,9087,175	135,55,24110,540	162,47,23478,556	78,27,14015,264	154,59,28929,614	0	0	0	0	1	0	0	0	0	0	0	1
Chromosome02	3611872	G	T	Intron	Manes.02G046900	SS2	Manes.02G046900.1.v6.1	NA	na	intron_variant	MODIFIER	7/7	c.1299+147G>T	NA	NA	NA	N	0.034	0.035	0.025	Miss	0.029	0.035	0.029	0.031	318,125,29694,1050	312,128,26608,957	150,50,20684,541	70,29,8886,271	162,102,23750,706	242,104,23049,847	91,56,13744,407	217,97,28542,918	0	0	0	0	1	0	0	0	0	0	0	1
Chromosome02	3611876	G	T	Intron	Manes.02G046900	SS2	Manes.02G046900.1.v6.1	NA	na	intron_variant	MODIFIER	7/7	c.1299+151G>T	NA	NA	NA	N	0.017	0.018	0.017	Miss	0.016	0.017	0.016	0.016	99,49,30706,546	91,36,27350,512	55,32,21257,361	27,15,9283,174	87,37,24482,404	72,33,23735,407	45,12,14356,235	76,48,29182,463	0	0	0	0	1	0	0	0	0	0	0	1
Chromosome02	3611885	G	T	Intron	Manes.02G046900	SS2	Manes.02G046900.1.v6.1	NA	na	intron_variant	MODIFIER	7/7	c.1299+160G>T	NA	NA	NA	N	0.014	0.017	0.014	Miss	0.014	0.013	0.014	0.014	60,34,30875,450	59,27,27446,483	41,17,21349,301	22,16,9332,135	43,28,24594,350	45,15,23870,325	27,16,14404,205	55,37,29286,405	0	0	0	0	1	0	0	0	0	0	0	1
Chromosome02	3612701	C	T	Intron	Manes.02G046900	SS2	Manes.02G046900.1.v6.1	NA	na	splice_region_variant&intron_variant	LOW	7/7	c.1300-7C>T	NA	NA	NA	N	0.008	0.024	0.005	0.003	0.005	0.008	0.013	0.001	121,33970,5,266	95,23589,6,577	90,29408,2,160	103,33594,4,85	114,34156,3,170	113,32326,7,256	92,24973,1,332	135,36026,3,49	0	0	1	0	1	0	0	0	0	0	0	1
Chromosome02	3612734	T	C	Synonymous	Manes.02G046900	SS2	Manes.02G046900.1.v6.1	442.3	na	synonymous_variant	LOW	8/8	c.1326T>C	p.Ser442Ser	1429/2695	442/751	N	0.012	0.011	0.013	0.011	0.013	0.014	0.013	0.013	42,414,57,33862	34,274,34,23952	30,375,57,29219	46,383,42,33335	33,459,54,33928	44,445,68,32164	30,332,39,25016	49,452,57,35673	0	0	0	0	1	0	0	0	0	0	0	1
Chromosome02	3612786	A	C	Missense	Manes.02G046900	SS2	Manes.02G046900.1.v6.1	460.1	na	missense_variant	MODERATE	8/8	c.1378A>C	p.Ile460Leu	1481/2695	460/751	N	0.033	0.034	0.033	0.035	0.036	0.034	0.036	0.037	32849,1136,180,252	23220,814,97,198	28346,953,148,262	32189,1174,179,306	32798,1241,173,280	31201,1105,164,287	24158,915,131,231	34434,1321,182,329	0	0	0	0	1	0	0	0	0	0	0	1
Chromosome02	3612804	A	C	Missense	Manes.02G046900	SS2	Manes.02G046900.1.v6.1	466.1	na	missense_variant	MODERATE	8/8	c.1396A>C	p.Asn466His	1499/2695	466/751	N	0.024	0.032	0.03	0.03	0.033	0.03	0.033	0.035	33433,830,55,110	23371,781,68,111	28602,870,77,140	32562,1024,85,170	33093,1134,82,193	31541,989,68,135	24418,835,58,124	34721,1267,104,178	0	0	0	0	1	0	0	0	0	0	0	1
Chromosome02	3612805	A	C	Missense	Manes.02G046900	SS2	Manes.02G046900.1.v6.1	466.2	na	missense_variant	MODERATE	8/8	c.1397A>C	p.Asn466Thr	1500/2695	466/751	N	0.022	0.028	0.024	0.027	0.026	0.027	0.027	0.03	33451,738,68,168	23401,667,67,197	28701,707,79,202	32606,919,88,240	33270,895,105,233	31558,861,96,240	24505,690,65,176	34830,1073,105,262	0	0	0	0	1	0	0	0	0	0	0	1
Chromosome02	3612807	A	C	Missense	Manes.02G046900	SS2	Manes.02G046900.1.v6.1	467.1	na	missense_variant	MODERATE	8/8	c.1399A>C	p.Ile467Leu	1502/2695	467/751	N	0.026	0.029	0.024	0.028	0.028	0.027	0.028	0.03	33280,873,74,201	23440,692,62,139	28734,716,70,170	32595,956,94,212	33312,942,66,186	31586,879,84,206	24487,710,64,175	34876,1068,101,222	0	0	0	0	1	0	0	0	0	0	0	0
Chromosome02	3612815	A	C	Synonymous	Manes.02G046900	SS2	Manes.02G046900.1.v6.1	469.3	na	synonymous_variant	LOW	8/8	c.1407A>C	p.Ala469Ala	1510/2695	469/751	N	0.007	0.024	0.023	0.026	0.028	0.023	0.025	0.027	19031,137,42,28	23521,587,82,149	28774,676,92,153	32656,859,147,199	33228,967,112,204	31730,755,101,174	24551,640,89,154	34945,959,134,229	0	0	0	0	1	0	0	0	0	0	0	0
Chromosome02	3612825	A	C	Missense	Manes.02G046900	SS2	Manes.02G046900.1.v6.1	473.1	na	missense_variant	MODERATE	8/8	c.1417A>C	p.Lys473Gln	1520/2695	473/751	N	0.011	0.04	0.04	0.043	0.04	0.04	0.041	0.043	18946,203,38,64	23032,964,91,253	28135,1177,93,296	31927,1436,136,366	32627,1357,127,394	31019,1284,125,345	24056,1036,85,240	34191,1549,138,386	0	0	0	0	1	0	0	0	0	0	0	1
Chromosome02	3612826	A	C	Missense	Manes.02G046900	SS2	Manes.02G046900.1.v6.1	473.2	na	missense_variant	MODERATE	8/8	c.1418A>C	p.Lys473Thr	1521/2695	473/751	N	0.013	0.042	0.039	0.042	0.047	0.04	0.043	0.046	18884,251,51,67	22956,1018,144,223	28132,1144,169,264	31905,1398,226,336	32409,1604,195,299	31002,1301,184,287	23973,1065,141,250	34053,1653,221,337	0	0	0	0	1	0	0	0	0	0	0	1
Chromosome02	3613065	T	G	Missense	Manes.02G046900	SS2	Manes.02G046900.1.v6.1	553.1	na	missense_variant	MODERATE	8/8	c.1657T>G	p.Leu553Val	1760/2695	553/751	N	0.044	0.039	0.04	0.043	0.036	0.039	0.042	0.04	68,58,672,14700	47,43,422,10286	65,58,535,12827	76,60,669,14886	75,59,586,15561	71,57,613,14983	53,44,496,11359	90,58,710,16924	0	0	0	0	1	0	0	0	0	0	0	1
Chromosome02	3613066	T	G	Nonsense	Manes.02G046900	SS2	Manes.02G046900.1.v6.1	553.2	na	stop_gained	HIGH	8/8	c.1658T>G	p.Leu553*	1761/2695	553/751	N	0.031	0.033	0.031	0.036	0.036	0.03	0.034	0.033	62,30,479,14927	37,15,358,10386	55,8,417,13002	65,20,561,15046	53,31,586,15611	43,22,475,15182	46,22,403,11482	78,25,583,17095	0	0	0	0	1	0	0	0	0	0	0	1
Chromosome02	3613079	C	T	Synonymous	Manes.02G046900	SS2	Manes.02G046900.1.v6.1	557.3	na	synonymous_variant	LOW	8/8	c.1671C>T	p.Leu557Leu	1774/2695	557/751	Y	0.151	0.106	0.091	0.102	0.138	0.133	0.104	0.14	124,12903,162,2302	101,9446,100,1125	140,12001,140,1203	138,13876,109,1576	164,13779,136,2205	110,13428,136,2068	101,10521,113,1222	119,15048,178,2441	1	0	1	0	1	0	1	1	0	0	0	1
Chromosome02	3613080	G	T	Missense	Manes.02G046900	SS2	Manes.02G046900.1.v6.1	558.1	na	missense_variant	MODERATE	8/8	c.1672G>T	p.Gly558Cys	1775/2695	558/751	N	0.021	0.023	0.021	0.021	0.02	0.022	0.019	0.02	59,28,15072,330	41,18,10470,242	49,23,13124,283	60,25,15277,335	55,36,15865,325	63,41,15288,349	41,25,11660,229	62,25,17337,360	0	0	0	0	1	0	0	0	0	0	0	1
Chromosome02	3613081	G	T	Missense	Manes.02G046900	SS2	Manes.02G046900.1.v6.1	558.2	na	missense_variant	MODERATE	8/8	c.1673G>T	p.Gly558Val	1776/2695	558/751	N	0.02	0.018	0.02	0.02	0.018	0.019	0.018	0.019	29,28,15128,301	31,13,10528,198	38,20,13148,272	40,31,15313,314	53,17,15917,295	40,24,15372,304	32,17,11690,216	50,24,17364,345	0	0	0	0	1	0	0	0	0	0	0	0
Chromosome02	3613082	T	G	Synonymous	Manes.02G046900	SS2	Manes.02G046900.1.v6.1	558.3	na	synonymous_variant	LOW	8/8	c.1674T>G	p.Gly558Gly	1777/2695	558/751	N	0.023	0.021	0.023	0.024	0.022	0.022	0.022	0.024	23,29,361,15072	12,29,226,10503	18,19,305,13132	22,28,376,15272	25,33,356,15868	18,41,350,15329	28,18,263,11646	28,39,429,17283	0	0	0	0	1	0	0	0	0	0	0	0
Chromosome02	3613129	T	G	Missense	Manes.02G046900	SS2	Manes.02G046900.1.v6.1	574.2	na	missense_variant	MODERATE	8/8	c.1721T>G	p.Leu574Trp	1824/2695	574/751	N	0.033	0.035	0.031	0.033	0.033	0.03	0.031	0.032	100,59,1123,32978	79,40,832,23168	76,68,912,28472	104,97,1112,32369	81,79,1127,33037	81,75,972,31421	64,65,783,24414	106,86,1149,34818	0	0	0	0	1	0	0	0	0	0	0	0
Chromosome02	3613133	T	G	Missense	Manes.02G046900	SS2	Manes.02G046900.1.v6.1	575.3	na	missense_variant	MODERATE	8/8	c.1725T>G	p.Asp575Glu	1828/2695	575/751	N	0.048	0.05	0.045	0.048	0.047	0.012	0.049	0.048	219,70,1629,32335	155,63,1192,22691	200,62,1312,27962	254,88,1594,31733	221,84,1602,32403	34,25,195,15578	174,55,1233,23855	240,93,1711,34103	0	0	0	0	1	0	0	0	0	0	0	1
Chromosome02	3613134	T	G	Missense	Manes.02G046900	SS2	Manes.02G046900.1.v6.1	576.1	na	missense_variant	MODERATE	8/8	c.1726T>G	p.Tyr576Asp	1829/2695	576/751	Y	0.036	0.041	0.036	0.038	0.038	0.034	0.037	0.037	132,65,1231,32836	99,63,977,22971	104,50,1053,28339	126,73,1271,32204	121,64,1311,32829	109,51,1099,31289	74,46,928,24279	131,66,1315,34653	0	0	0	0	1	0	0	0	0	0	0	0
Chromosome02	3613136	T	G	Nonsense	Manes.02G046900	SS2	Manes.02G046900.1.v6.1	576.3	na	stop_gained	HIGH	8/8	c.1728T>G	p.Tyr576*	1831/2695	576/751	N	0.049	0.052	0.045	0.052	0.051	0.044	0.05	0.048	226,90,1653,32296	177,69,1237,22640	228,85,1325,27912	238,106,1730,31601	238,103,1723,32278	215,82,1423,30828	163,63,1268,23843	271,130,1731,34045	0	0	0	0	1	0	0	0	0	0	0	1
Chromosome02	3613145	T	G	Synonymous	Manes.02G046900	SS2	Manes.02G046900.1.v6.1	579.3	na	synonymous_variant	LOW	8/8	c.1737T>G	p.Gly579Gly	1840/2695	579/751	N	0.048	0.051	0.049	0.048	0.046	0.043	0.052	0.045	156,132,1628,32343	110,95,1230,22674	130,118,1422,27795	153,141,1590,31811	166,140,1575,32450	138,128,1393,30884	109,108,1309,23805	151,153,1610,34239	0	0	0	0	1	0	0	0	0	0	0	1
Chromosome02	3613147	T	G	Missense	Manes.02G046900	SS2	Manes.02G046900.1.v6.1	580.2	na	missense_variant	MODERATE	8/8	c.1739T>G	p.Val580Gly	1842/2695	580/751	N	0.033	0.037	0.034	0.035	0.033	0.034	0.033	0.034	181,111,1115,32828	128,101,887,22999	154,105,984,28263	184,145,1180,32179	208,149,1117,32848	152,122,1086,31182	129,104,825,24265	189,157,1231,34572	0	0	0	0	1	0	0	0	0	0	0	1
Chromosome02	3613151	T	G	Missense	Manes.02G046900	SS2	Manes.02G046900.1.v6.1	581.3	na	missense_variant	MODERATE	8/8	c.1743T>G	p.Asp581Glu	1846/2695	581/751	N	0.031	0.036	0.03	0.034	0.032	0.029	0.035	0.031	214,123,1066,32859	150,100,864,22979	169,124,888,28336	230,142,1122,32215	193,138,1075,32925	164,136,938,31312	166,94,879,24200	250,163,1123,34625	0	0	0	0	1	0	0	0	0	0	0	1
Chromosome02	3613156	T	G	Missense	Manes.02G046900	SS2	Manes.02G046900.1.v6.1	583.2	na	missense_variant	MODERATE	8/8	c.1748T>G	p.Ile583Arg	1851/2695	583/751	N	0.011	0.013	0.01	0.011	0.012	0.011	0.011	0.012	124,96,945,88822	104,72,658,48630	102,85,744,71424	105,88,868,74885	134,88,884,71022	110,79,799,74371	95,63,643,56125	130,98,969,77749	0	0	0	0	1	0	0	0	0	0	0	0
Chromosome02	3613160	T	G	Synonymous	Manes.02G046900	SS2	Manes.02G046900.1.v6.1	584.3	na	synonymous_variant	LOW	8/8	c.1752T>G	p.Ala584Ala	1855/2695	584/751	N	0.011	0.014	0.012	0.014	0.014	0.011	0.013	0.014	149,127,1056,92196	132,117,726,49959	123,118,887,72573	166,183,1087,75535	147,146,1026,72018	134,125,857,75442	120,103,756,56728	161,156,1091,78917	0	0	0	0	1	0	0	0	0	0	0	1
Chromosome02	3613169	T	G	Missense	Manes.02G046900	SS2	Manes.02G046900.1.v6.1	587.3	na	missense_variant	MODERATE	8/8	c.1761T>G	p.Ile587Met	1864/2695	587/751	N	0.009	0.011	0.009	0.011	0.012	0.009	0.011	0.011	121,124,853,92538	94,73,563,50316	114,84,700,73130	118,136,836,76157	135,122,882,72439	114,96,706,75955	92,85,622,57183	99,128,847,79582	0	0	0	0	1	0	0	0	0	0	0	1
Chromosome02	3613173	T	G	Missense	Manes.02G046900	SS2	Manes.02G046900.1.v6.1	589.1	na	missense_variant	MODERATE	8/8	c.1765T>G	p.Trp589Gly	1868/2695	589/751	N	0.01	0.014	0.01	0.012	0.012	0.01	0.011	0.011	156,146,917,92668	114,106,716,50290	111,105,754,73388	139,137,886,75899	157,133,885,72762	118,107,772,76299	108,110,656,57352	161,131,923,79781	0	0	0	0	1	0	0	0	0	0	0	0
Chromosome02	3613299	A	C	Missense	Manes.02G046900	SS2	Manes.02G046900.1.v6.1	631.1	na	missense_variant	MODERATE	8/8	c.1891A>C	p.Lys631Gln	1994/2695	631/751	N	0.018	0.02	0.019	0.019	0.019	0.004	0.019	0.006	56267,1041,128,235	25506,517,62,103	41556,797,118,179	40503,789,131,199	36746,722,91,160	21777,80,47,36	30423,601,92,139	22534,138,41,29	0	0	0	0	1	0	0	0	0	0	0	0
Chromosome02	3613316	A	C	Synonymous	Manes.02G046900	SS2	Manes.02G046900.1.v6.1	636.3	na	synonymous_variant	LOW	8/8	c.1908A>C	p.Ile636Ile	2011/2695	636/751	N	0.005	0.026	0.023	0.026	0.026	0.005	0.026	0.007	29031,159,46,17	25309,665,142,96	41342,989,212,142	40223,1054,215,152	36495,957,195,119	21794,112,37,23	30174,796,168,125	22565,159,57,22	0	0	0	0	1	0	0	0	0	0	0	1
Chromosome02	3613317	A	C	Missense	Manes.02G046900	SS2	Manes.02G046900.1.v6.1	637.1	na	missense_variant	MODERATE	8/8	c.1909A>C	p.Thr637Pro	2012/2695	637/751	N	0.006	0.027	0.026	0.028	0.026	0.006	0.028	0.008	29006,165,43,37	25252,692,136,127	41209,1092,194,187	40107,1158,196,185	36437,968,185,174	21774,130,41,28	30070,864,161,169	22524,176,65,40	0	0	0	0	1	0	0	0	0	0	0	1
Chromosome02	3613318	C	A	Missense	Manes.02G046900	SS2	Manes.02G046900.1.v6.1	637.2	na	missense_variant	MODERATE	8/8	c.1910C>A	p.Thr637Asn	2013/2695	637/751	N	0.007	0.021	0.02	0.02	0.021	0.007	0.022	0.008	199,29014,22,35	536,25397,127,145	827,41437,187,229	830,40398,189,239	785,36570,181,230	160,21743,37,34	673,30236,162,192	180,22560,26,39	0	0	0	0	1	0	0	0	0	0	0	0
Chromosome02	3613321	C	A	Missense	Manes.02G046900	SS2	Manes.02G046900.1.v6.1	638.2	na	missense_variant	MODERATE	8/8	c.1913C>A	p.Ala638Asp	2016/2695	638/751	N	0.009	0.024	0.023	0.025	0.025	0.009	0.024	0.011	268,28964,19,46	629,25302,124,150	987,41242,215,221	1029,40165,187,261	931,36417,176,200	192,21714,21,37	729,30178,157,177	240,22495,20,36	0	0	0	0	1	0	0	0	0	0	0	1
Chromosome02	3613368	C	T	Synonymous	Manes.02G046900	SS2	Manes.02G046900.1.v6.1	654.1	na	synonymous_variant	LOW	8/8	c.1960C>T	p.Leu654Leu	2063/2695	654/751	Y	0.037	0.054	0.044	0.061	0.059	0.073	0.072	0.049	385,27589,72,1065	153,12204,34,697	265,20310,64,928	274,19654,68,1275	228,17717,57,1105	243,19555,64,1541	184,14349,36,1117	241,20327,57,1041	0	0	1	0	1	0	0	0	0	0	0	1
Chromosome02	3613374	C	A	Missense	Manes.02G046900	SS2	Manes.02G046900.1.v6.1	656.1	na	missense_variant	MODERATE	8/8	c.1966C>A	p.Gln656Lys	2069/2695	656/751	N	0.026	0.026	0.024	0.027	0.024	0.025	0.023	0.025	741,28110,98,167	337,12641,29,92	516,20924,57,94	565,20550,62,114	449,18502,61,112	539,20675,63,125	363,15207,44,81	540,20969,58,110	0	0	0	0	1	0	0	0	0	0	0	1
Chromosome02	3613379	A	C	Missense	Manes.02G046900	SS2	Manes.02G046900.1.v6.1	657.3	na	missense_variant	MODERATE	8/8	c.1971A>C	p.Leu657Phe	2074/2695	657/751	N	0.017	0.018	0.018	0.017	0.016	0.017	0.016	0.018	28430,499,60,131	12747,233,43,72	21037,385,60,110	20757,360,65,96	18667,303,55,91	20884,354,58,107	15345,256,29,62	21082,390,75,130	0	0	0	0	1	0	0	0	0	0	0	0
Chromosome02	3613381	A	C	Missense	Manes.02G046900	SS2	Manes.02G046900.1.v6.1	658.2	na	missense_variant	MODERATE	8/8	c.1973A>C	p.Tyr658Ser	2076/2695	658/751	N	0.018	0.018	0.019	0.019	0.018	0.017	0.017	0.015	28442,516,55,109	12755,229,43,70	21046,397,55,95	20712,391,61,112	18647,338,41,93	20902,352,58,97	15315,261,47,71	21179,331,62,107	0	0	0	0	1	0	0	0	0	0	0	0
Chromosome02	3613502	A	C	Synonymous	Manes.02G046900	SS2	Manes.02G046900.1.v6.1	698.3	na	synonymous_variant	LOW	8/8	c.2094A>C	p.Ser698Ser	2197/2695	698/751	Y	0.082	0.091	0.094	0.114	0.102	0.095	0.103	0.097	23003,2061,218,163	10240,1029,83,67	16738,1745,156,108	16253,2097,197,130	14907,1684,147,113	16719,1753,181,136	12230,1407,106,77	16684,1782,171,118	1	0	1	0	1	0	0	0	0	1	0	1
Chromosome02	3613510	T	G	Missense	Manes.02G046900	SS2	Manes.02G046900.1.v6.1	701.2	na	missense_variant	MODERATE	8/8	c.2102T>G	p.Leu701Arg	2205/2695	701/751	N	0.082	0.092	0.087	0.085	0.083	0.084	0.085	0.083	266,229,2304,25923	94,96,1197,11803	178,179,1827,19059	167,175,1716,18549	155,143,1532,16928	178,170,1737,18940	132,111,1305,14071	204,185,1755,19379	0	0	0	0	1	0	0	0	0	0	0	1
Chromosome02	3613517	T	G	Missense	Manes.02G046900	SS2	Manes.02G046900.1.v6.1	703.3	na	missense_variant	MODERATE	8/8	c.2109T>G	p.His703Gln	2212/2695	703/751	N	0.071	0.067	0.069	0.068	0.069	0.069	0.067	Miss	470,88,2009,26163	211,48,869,12062	363,98,1435,19358	326,89,1373,18798	309,81,1267,17101	292,100,1416,19217	234,57,1020,14313	81,13,272,5038	0	0	0	0	1	0	0	0	0	0	0	1
Chromosome02	3613521	T	G	Missense	Manes.02G046900	SS2	Manes.02G046900.1.v6.1	705.1	na	missense_variant	MODERATE	8/8	c.2113T>G	p.Leu705Val	2216/2695	705/751	N	0.046	0.045	0.045	0.043	0.043	0.045	0.044	0.045	328,48,1299,27060	142,19,591,12443	217,34,941,20043	249,42,873,19431	216,39,798,17702	265,48,929,19792	189,23,672,14727	227,36,951,20289	0	0	0	0	1	0	0	0	0	0	0	1
Chromosome02	3613522	T	G	Nonsense	Manes.02G046900	SS2	Manes.02G046900.1.v6.1	705.2	na	stop_gained	HIGH	8/8	c.2114T>G	p.Leu705*	2217/2695	705/751	N	0.027	0.024	0.026	0.024	0.022	0.025	0.023	0.026	115,45,765,27808	52,19,313,12809	87,32,548,20568	101,22,487,19995	84,19,417,18235	83,19,514,20416	78,21,351,15162	93,18,552,20840	0	0	0	0	1	0	0	0	0	0	0	1
Chromosome02	3613530	T	G	Missense	Manes.02G046900	SS2	Manes.02G046900.1.v6.1	708.1	na	missense_variant	MODERATE	8/8	c.2122T>G	p.Cys708Gly	2225/2695	708/751	N	0.026	0.027	0.024	0.025	0.027	0.026	0.026	0.024	107,59,752,27817	47,29,357,12758	60,33,510,20620	76,44,519,19959	50,49,508,18158	49,35,534,20402	41,31,400,15147	69,60,519,20862	0	0	0	0	1	0	0	0	0	0	0	0
Chromosome02	3613534	T	G	Missense	Manes.02G046900	SS2	Manes.02G046900.1.v6.1	709.2	na	missense_variant	MODERATE	8/8	c.2126T>G	p.Leu709Trp	2229/2695	709/751	N	0.027	0.025	0.027	0.026	0.024	0.027	0.022	0.026	120,45,773,27795	60,23,324,12788	100,47,560,20530	95,48,531,19916	93,45,442,18183	74,44,563,20341	58,27,349,15182	101,45,557,20806	0	0	0	0	1	0	0	0	0	0	0	1
Chromosome02	3613544	C	A	Nonsense	Manes.02G046900	SS2	Manes.02G046900.1.v6.1	712.3	na	stop_gained	HIGH	8/8	c.2136C>A	p.Tyr712*	2239/2695	712/751	N	0.02	0.021	0.02	0.02	0.018	0.02	0.019	0.021	581,27961,81,67	280,12851,24,36	431,20696,56,54	405,20068,66,49	334,18324,45,57	421,20501,62,36	289,15257,45,25	440,20954,66,43	0	0	0	0	1	0	0	0	0	0	0	1
Chromosome02	3613547	A	G	Synonymous	Manes.02G046900	SS2	Manes.02G046900.1.v6.1	713.3	na	synonymous_variant	LOW	8/8	c.2139A>G	p.Arg713Arg	2242/2695	713/751	N	0.036	0.046	0.042	0.045	0.044	0.045	0.044	0.045	27342,177,1031,142	12400,98,600,92	20079,149,880,124	19380,161,921,125	17684,162,805,103	19776,156,934,146	14733,122,671,92	20257,147,960,131	0	0	0	0	1	0	0	0	0	0	0	1
Chromosome02	3613551	T	G	Missense	Manes.02G046900	SS2	Manes.02G046900.1.v6.1	715.1	na	missense_variant	MODERATE	8/8	c.2143T>G	p.Tyr715Asp	2246/2695	715/751	N	0.031	0.033	0.034	0.03	0.029	0.032	0.031	0.031	258,68,882,27484	123,33,433,12592	201,47,714,20264	193,58,612,19727	161,32,547,18010	174,43,661,20139	122,22,484,14981	230,72,648,20547	0	0	0	0	1	0	0	0	0	0	0	1
Chromosome02	3613553	C	A	Nonsense	Manes.02G046900	SS2	Manes.02G046900.1.v6.1	715.3	na	stop_gained	HIGH	8/8	c.2145C>A	p.Tyr715*	2248/2695	715/751	N	0.036	0.037	0.036	0.033	0.033	0.035	0.033	0.036	1033,27488,105,68	488,12637,37,24	763,20360,52,53	676,19814,54,44	612,18056,37,46	729,20162,60,61	510,15022,38,40	777,20618,55,45	0	0	0	0	1	0	0	0	0	0	0	1
Chromosome02	3613560	A	G	Missense	Manes.02G046900	SS2	Manes.02G046900.1.v6.1	718.1	na	missense_variant	MODERATE	8/8	c.2152A>G	p.Ser718Gly	2255/2695	718/751	N	0.062	0.065	0.066	0.064	0.062	0.066	0.063	0.064	26405,248,1756,309	12064,140,833,171	19445,204,1383,218	18869,229,1296,203	17225,183,1141,221	19221,226,1352,232	14355,141,960,159	19712,210,1350,236	0	0	0	0	1	0	0	0	0	0	0	1
Chromosome02	3613573	T	G	Missense	Manes.02G046900	SS2	Manes.02G046900.1.v6.1	722.2	na	missense_variant	MODERATE	8/8	c.2165T>G	p.Leu722Arg	2268/2695	722/751	N	0.055	0.062	0.057	0.059	0.058	0.058	0.059	0.056	224,320,3061,52445	118,140,1538,23417	201,238,2339,38645	197,244,2378,38175	170,189,1883,30343	195,280,2360,38443	154,155,1761,28333	218,278,2293,38815	0	0	0	0	1	0	0	0	0	0	0	1
Chromosome02	3613578	A	G	Missense	Manes.02G046900	SS2	Manes.02G046900.1.v6.1	724.1	na	missense_variant	MODERATE	8/8	c.2170A>G	p.Arg724Gly	2273/2695	724/751	N	0.054	0.09	0.025	0.066	0.069	0.061	0.062	0.06	53841,203,3079,237	23401,144,2316,143	20666,73,532,80	38373,188,2730,169	30548,155,2278,157	39184,198,2541,169	28887,119,1900,134	39857,185,2531,194	0	0	0	0	1	0	0	0	0	0	0	1
Chromosome02	3613583	A	G	Synonymous	Manes.02G046900	SS2	Manes.02G046900.1.v6.1	725.3	na	synonymous_variant	LOW	8/8	c.2175A>G	p.Arg725Arg	2278/2695	725/751	N	0.054	0.065	0.021	0.059	0.057	0.051	0.059	0.057	53666,352,3048,312	23945,212,1678,171	20740,98,439,91	38452,323,2430,271	30847,242,1856,197	39508,232,2132,208	28833,242,1799,192	39810,330,2389,243	0	0	0	0	1	0	0	0	0	0	0	1
Chromosome02	3613588	T	G	Missense	Manes.02G046900	SS2	Manes.02G046900.1.v6.1	727.2	na	missense_variant	MODERATE	8/8	c.2180T>G	p.Met727Arg	2283/2695	727/751	N	0.046	0.058	0.027	0.046	0.048	0.043	0.049	0.055	700,151,2601,53926	369,85,1487,24068	249,62,570,20504	492,116,1897,38970	433,112,1552,31041	471,126,1782,39724	415,97,1506,29040	606,105,2331,39741	0	0	0	0	1	0	0	0	0	0	0	1
Chromosome02	3613600	T	G	Missense	Manes.02G046900	SS2	Manes.02G046900.1.v6.1	731.2	na	missense_variant	MODERATE	8/8	c.2192T>G	p.Leu731Arg	2295/2695	731/751	N	0.057	0.064	0.058	0.058	0.06	0.057	0.057	0.056	370,558,3203,53264	242,283,1635,23846	290,482,2417,39257	254,463,2354,38422	241,411,2233,34685	289,450,2339,39026	200,318,1749,28801	294,445,2365,39674	0	0	0	0	1	0	0	0	0	0	0	1
Chromosome02	3613605	T	G	Missense	Manes.02G046900	SS2	Manes.02G046900.1.v6.1	733.1	na	missense_variant	MODERATE	8/8	c.2197T>G	p.Trp733Gly	2300/2695	733/751	N	0.035	0.048	0.039	0.038	0.039	0.036	0.037	0.038	130,251,2007,55007	94,126,1241,24532	136,196,1628,40455	107,174,1578,39607	103,193,1437,35820	105,198,1520,40256	79,144,1148,29683	92,194,1597,40867	0	0	0	0	1	0	0	0	0	0	0	1
Chromosome02	3613613	T	G	Missense	Manes.02G046900	SS2	Manes.02G046900.1.v6.1	735.3	na	missense_variant	MODERATE	8/8	c.2205T>G	p.His735Gln	2308/2695	735/751	N	0.038	0.047	0.039	0.039	0.038	0.039	0.041	0.042	425,94,2176,54701	214,56,1222,24514	330,94,1639,40383	296,88,1587,39495	273,92,1411,35800	293,99,1608,40108	224,88,1273,29488	336,107,1778,40564	0	0	0	0	1	0	0	0	0	0	0	1
Chromosome02	3613616	T	G	Synonymous	Manes.02G046900	SS2	Manes.02G046900.1.v6.1	736.3	na	synonymous_variant	LOW	8/8	c.2208T>G	p.Ala736Ala	2311/2695	736/751	N	0.023	0.026	0.023	0.023	0.023	0.024	0.025	0.025	101,142,1331,55781	47,60,665,25231	79,147,968,41252	82,132,959,40302	58,122,875,36515	64,127,994,40919	57,94,759,30153	70,139,1046,41528	0	0	0	0	1	0	0	0	0	0	0	1
Chromosome02	3613619	T	G	Synonymous	Manes.02G046900	SS2	Manes.02G046900.1.v6.1	737.3	na	synonymous_variant	LOW	8/8	c.2211T>G	p.Ala737Ala	2314/2695	737/751	N	0.025	0.029	0.025	0.025	0.025	0.022	0.027	0.026	164,177,1404,55622	76,63,740,25116	110,131,1069,41124	95,135,1023,40219	96,133,939,36397	100,146,941,40915	78,99,835,30056	117,145,1102,41403	0	0	0	0	1	0	0	0	0	0	0	1
Chromosome02	3613621	A	G	Missense	Manes.02G046900	SS2	Manes.02G046900.1.v6.1	738.2	na	missense_variant	MODERATE	8/8	c.2213A>G	p.Glu738Gly	2316/2695	738/751	N	0.029	0.035	0.03	0.031	0.033	0.029	0.033	0.031	55452,107,1656,146	24963,53,902,76	40940,92,1280,121	39952,94,1271,148	36130,90,1240,113	40664,91,1225,118	29864,85,1008,108	41192,110,1319,143	0	0	0	0	1	0	0	0	0	0	0	1
Chromosome02	3613667	A	G	ThreePrimeUTR	Manes.02G046900	SS2	Manes.02G046900.1.v6.1	NA	na	3_prime_UTR_variant	MODIFIER	8/8	c.*3A>G	NA	NA	NA	N	0.01	0.008	0.009	0.009	0.009	0.009	0.009	0.01	56718,68,556,32	25717,31,211,18	41966,37,394,23	41001,48,363,35	37108,61,345,33	41630,40,362,32	30690,40,289,29	42245,42,408,33	0	0	1	0	1	0	0	0	0	0	0	1
Chromosome02	6203474	A	C	ThreePrimeUTR	Manes.02G082800	SS-H2	Manes.02G082800.1.v6.1	NA	Y	3_prime_UTR_variant	MODIFIER	16/16	c.*37T>G	NA	NA	NA	N	0.012	0.013	0.013	Miss	0.012	0.012	0.013	0.014	34290,410,24,68	33276,444,26,68	27290,369,18,54	1,0,0,0	29738,373,34,55	25220,299,13,46	20599,266,17,35	28207,394,21,66	0	0	0	0	1	0	0	0	0	0	0	1
Chromosome02	6203475	A	C	ThreePrimeUTR	Manes.02G082800	SS-H2	Manes.02G082800.1.v6.1	NA	Y	3_prime_UTR_variant	MODIFIER	16/16	c.*36T>G	NA	NA	NA	N	0.012	0.013	0.011	Miss	0.011	0.013	0.012	0.012	34301,401,35,58	33291,432,39,51	27350,308,24,49	1,0,0,0	29782,344,39,37	25201,320,29,29	20599,259,30,28	28261,346,33,51	0	0	0	0	1	0	0	0	0	0	0	1
Chromosome02	6203493	A	C	ThreePrimeUTR	Manes.02G082800	SS-H2	Manes.02G082800.1.v6.1	NA	Y	3_prime_UTR_variant	MODIFIER	16/16	c.*18T>G	NA	NA	NA	Y	0.012	0.013	0.015	Miss	0.013	0.014	0.012	0.015	34277,433,46,70	33263,447,62,63	27246,404,49,61	1,0,0,0	29691,387,68,59	25149,345,55,47	20588,251,35,43	28158,441,47,72	0	0	0	0	1	0	0	0	0	0	0	1
Chromosome02	6203495	A	C	ThreePrimeUTR	Manes.02G082800	SS-H2	Manes.02G082800.1.v6.1	NA	Y	3_prime_UTR_variant	MODIFIER	16/16	c.*16T>G	NA	NA	NA	N	0.015	0.017	0.014	Miss	0.016	0.015	0.016	0.016	34153,524,34,114	33087,572,64,111	27250,391,42,77	1,0,0,0	29557,474,51,125	25110,370,47,79	20496,327,31,61	28082,466,58,109	0	0	0	0	1	0	0	0	0	0	0	0
Chromosome02	6203501	C	A	ThreePrimeUTR	Manes.02G082800	SS-H2	Manes.02G082800.1.v6.1	NA	Y	3_prime_UTR_variant	MODIFIER	16/16	c.*10G>T	NA	NA	NA	N	0.017	0.019	0.019	Miss	0.019	0.016	0.02	0.017	604,33993,39,180	649,33014,36,146	520,27104,38,110	0,1,0,0	557,29483,41,125	403,25088,21,99	424,20407,27,65	480,28094,40,113	0	0	0	0	1	0	0	0	0	0	0	1
Chromosome02	6203502	C	A	ThreePrimeUTR	Manes.02G082800	SS-H2	Manes.02G082800.1.v6.1	NA	Y	3_prime_UTR_variant	MODIFIER	16/16	c.*9G>T	NA	NA	NA	N	0.013	0.015	0.014	Miss	0.015	0.013	0.014	0.014	442,34265,24,92	506,33210,22,107	398,27265,15,96	0,1,0,0	443,29637,18,110	332,25185,18,80	302,20551,17,53	394,28224,17,92	0	0	0	0	1	0	0	0	0	0	0	1
Chromosome02	6203509	C	A	ThreePrimeUTR	Manes.02G082800	SS-H2	Manes.02G082800.1.v6.1	NA	Y	3_prime_UTR_variant	MODIFIER	16/16	c.*2G>T	NA	NA	NA	N	0.015	0.017	0.016	Miss	0.016	0.014	0.017	0.016	534,34190,20,95	565,33155,32,94	450,27228,21,69	0,1,0,0	496,29612,18,80	363,25183,11,53	348,20522,14,42	453,28170,19,84	0	0	0	0	1	0	0	0	0	0	0	1
Chromosome02	6203512	C	A	Nonsense	Manes.02G082800	SS-H2	Manes.02G082800.2.v6.1	609.2	Y	stop_lost	HIGH	16/16	c.1826G>T	p.Ter609Leuext*?	2003/2387	609/608	N	0.016	0.016	0.015	Miss	0.014	0.014	0.015	0.015	564,34146,13,114	537,33186,20,107	421,27277,12,61	0,1,0,0	423,29661,14,112	369,25155,13,72	322,20529,12,65	435,28187,10,94	0	0	0	0	1	0	0	0	0	0	0	1
Chromosome02	6203520	C	A	Synonymous	Manes.02G082800	SS-H2	Manes.02G082800.1.v6.1	606.3	Y	synonymous_variant	LOW	16/16	c.1818G>T	p.Val606Val	1995/2387	606/608	Y	0.022	0.025	0.023	Miss	0.024	0.023	0.022	0.022	770,33904,22,143	826,32865,28,141	629,27006,27,114	0,1,0,0	710,29359,30,119	585,24927,21,84	462,20351,22,84	634,27948,24,123	0	0	0	0	1	0	0	0	0	0	0	1
Chromosome02	6203522	C	A	Missense	Manes.02G082800	SS-H2	Manes.02G082800.2.v6.1	606.1	Y	missense_variant	MODERATE	16/16	c.1816G>T	p.Val606Leu	1993/2387	606/608	N	0.021	0.021	0.021	Miss	0.021	0.02	0.021	0.02	734,33973,20,112	716,32988,28,130	569,27087,25,98	0,1,0,0	629,29457,29,106	518,25004,19,85	428,20400,19,76	577,28009,23,125	0	0	0	0	1	0	0	0	0	0	0	1
Chromosome02	6203523	C	A	Missense	Manes.02G082800	SS-H2	Manes.02G082800.2.v6.1	605.3	Y	missense_variant	MODERATE	16/16	c.1815G>T	p.Arg605Ser	1992/2387	605/608	Y	0.045	0.046	0.048	Miss	0.032	0.037	0.038	0.041	1543,32993,70,234	1540,31998,56,267	1330,26200,41,206	0,1,0,0	946,29002,53,220	932,24479,33,182	779,19960,37,147	1176,27316,45,192	0	0	1	0	1	0	0	0	0	0	0	1
Chromosome02	6203524	C	A	Missense	Manes.02G082800	SS-H2	Manes.02G082800.2.v6.1	605.2	Y	missense_variant	MODERATE	16/16	c.1814G>T	p.Arg605Met	1991/2387	605/608	N	0.018	0.02	0.018	Miss	0.019	0.018	0.018	0.02	630,34045,18,145	676,32987,25,169	491,27130,14,143	0,1,0,0	572,29489,20,140	452,25052,16,106	376,20450,12,85	567,28005,18,138	0	0	0	0	1	0	0	0	0	0	0	1
Chromosome02	6203527	A	C	Missense	Manes.02G082800	SS-H2	Manes.02G082800.2.v6.1	604.2	Y	missense_variant	MODERATE	16/16	c.1811T>G	p.Ile604Ser	1988/2387	604/608	N	0.019	0.022	0.019	Miss	0.02	0.018	0.019	0.02	34001,652,72,119	32947,733,60,124	27079,527,47,129	1,0,0,0	29431,596,71,122	25041,457,47,81	20424,389,36,71	28007,568,55,98	0	0	0	0	1	0	0	0	0	0	0	1
Chromosome02	6203529	C	A	Synonymous	Manes.02G082800	SS-H2	Manes.02G082800.1.v6.1	603.3	Y	synonymous_variant	LOW	16/16	c.1809G>T	p.Ser603Ser	1986/2387	603/608	N	0.018	0.018	0.018	Miss	0.017	0.017	0.017	0.017	624,33986,42,187	601,32993,48,220	488,27113,33,144	0,1,0,0	513,29505,30,167	432,25026,36,131	362,20428,20,116	475,28078,37,138	0	0	0	0	1	0	0	0	0	0	0	1
Chromosome02	6203531	A	C	Missense	Manes.02G082800	SS-H2	Manes.02G082800.2.v6.1	603.1	Y	missense_variant	MODERATE	16/16	c.1807T>G	p.Ser603Ala	1984/2387	603/608	N	0.021	0.023	0.022	Miss	0.02	0.019	0.022	0.023	33842,743,51,209	32781,775,70,231	26962,609,70,143	1,0,0,0	29338,614,77,189	24951,478,45,151	20304,459,49,112	27878,648,56,151	0	0	0	0	1	0	0	0	0	0	0	1
Chromosome02	6203534	C	A	Missense	Manes.02G082800	SS-H2	Manes.02G082800.2.v6.1	602.1	Y	missense_variant	MODERATE	16/16	c.1804G>T	p.Asp602Tyr	1981/2387	602/608	N	0.016	0.018	0.017	Miss	0.017	0.016	0.018	0.017	572,34148,26,110	599,33110,31,129	461,27214,20,100	0,1,0,0	500,29599,20,105	416,25135,11,81	372,20461,13,84	488,28127,16,111	0	0	0	0	1	0	0	0	0	0	0	1
Chromosome02	6203535	A	C	Nonsense	Manes.02G082800	SS-H2	Manes.02G082800.2.v6.1	601.3	Y	stop_gained	HIGH	16/16	c.1803T>G	p.Tyr601*	1980/2387	601/608	Y	0.019	0.019	0.018	Miss	0.019	0.018	0.02	0.019	33994,652,77,124	33021,627,109,116	27104,510,77,104	1,0,0,0	29418,566,106,136	25031,459,71,75	20376,406,77,69	28025,529,90,96	0	0	0	0	1	0	0	0	0	0	0	1
Chromosome02	6203537	A	C	Missense	Manes.02G082800	SS-H2	Manes.02G082800.2.v6.1	601.1	Y	missense_variant	MODERATE	16/16	c.1801T>G	p.Tyr601Asp	1978/2387	601/608	N	0.02	0.021	0.021	Miss	0.019	0.019	0.019	0.02	34022,683,35,101	33042,694,36,105	27106,579,24,86	1,0,0,0	29513,582,36,98	25066,486,25,56	20433,398,34,64	28042,575,38,81	0	0	0	0	1	0	0	0	0	0	0	1
Chromosome02	6203538	A	C	Missense	Manes.02G082800	SS-H2	Manes.02G082800.2.v6.1	600.3	Y	missense_variant	MODERATE	16/16	c.1800T>G	p.Ile600Met	1977/2387	600/608	N	0.022	0.023	0.022	Miss	0.021	0.021	0.023	0.021	33937,778,23,104	32940,767,31,131	27051,611,32,101	1,0,0,0	29457,635,28,109	24991,538,30,78	20350,483,19,71	28025,588,27,95	0	0	0	0	1	0	0	0	0	0	0	1
Chromosome02	6203544	A	C	Missense	Manes.02G082800	SS-H2	Manes.02G082800.2.v6.1	598.3	Y	missense_variant	MODERATE	16/16	c.1794T>G	p.Ile598Met	1971/2387	598/608	N	0.018	0.019	0.005	Miss	0.018	0.017	0.018	0.018	34025,629,20,182	33018,625,33,209	13861,71,3,30	1,0,0,0	29518,528,25,153	25049,444,19,130	20426,369,22,112	28038,527,17,160	0	0	0	0	1	0	0	0	0	0	0	1
Chromosome02	6203772	G	T	Intron	Manes.02G082800	SS-H2	Manes.02G082800.6.v6.1	NA	na	intron_variant	MODIFIER	15/15	c.1715-149C>A	NA	NA	NA	N	0.017	0.018	0.016	Miss	0.015	0.019	0.016	0.018	125,9,17840,300	106,9,17258,316	79,5,13606,224	0,0,1,0	77,6,14812,233	87,5,12700,245	59,5,10328,173	98,6,13998,257	0	0	0	0	1	0	0	0	0	0	0	1
Chromosome02	6203774	G	T	Intron	Manes.02G082800	SS-H2	Manes.02G082800.6.v6.1	NA	na	intron_variant	MODIFIER	15/15	c.1715-151C>A	NA	NA	NA	N	0.019	0.021	0.019	Miss	0.022	0.017	0.018	0.02	127,13,17794,343	97,17,17202,369	95,10,13547,266	0,0,1,0	90,4,14706,327	87,8,12714,225	72,5,10296,191	98,12,13973,278	0	0	0	0	1	0	0	0	0	0	0	1
Chromosome02	6203812	G	T	Intron	Manes.02G082800	SS-H2	Manes.02G082800.6.v6.1	NA	na	intron_variant	MODIFIER	15/15	c.1715-189C>A	NA	NA	NA	N	0.022	0.022	0.022	Miss	0.021	0.021	0.02	0.022	186,27,33640,748	170,28,32537,722	150,21,26775,591	0,0,1,0	139,25,29200,641	119,12,24736,524	98,23,20244,417	154,27,27716,627	0	0	0	0	1	0	0	0	0	0	0	0
Chromosome02	6203814	G	T	Intron	Manes.02G082800	SS-H2	Manes.02G082800.6.v6.1	NA	na	intron_variant	MODIFIER	15/15	c.1715-191C>A	NA	NA	NA	N	0.016	0.017	0.017	Miss	0.017	0.016	0.017	0.016	190,33,33822,555	225,39,32628,552	160,35,26869,465	0,0,1,0	197,30,29264,502	157,24,24791,414	115,20,20276,360	155,24,27879,460	0	0	0	0	1	0	0	0	0	0	0	0
Chromosome02	6203815	T	G	Intron	Manes.02G082800	SS-H2	Manes.02G082800.6.v6.1	NA	na	intron_variant	MODIFIER	15/15	c.1715-192A>C	NA	NA	NA	N	0.021	0.023	0.022	Miss	0.023	0.022	0.022	0.021	138,84,715,33657	161,101,768,32414	111,82,588,26751	0,0,0,1	123,72,679,29112	109,78,548,24642	83,52,445,20187	109,70,597,27739	0	0	0	0	1	0	0	0	0	0	0	1
Chromosome02	6203816	G	T	Intron	Manes.02G082800	SS-H2	Manes.02G082800.6.v6.1	NA	na	intron_variant	MODIFIER	15/15	c.1715-193C>A	NA	NA	NA	N	0.021	0.021	0.021	Miss	0.021	0.024	0.022	0.022	175,35,33661,736	203,38,32503,700	186,31,26740,582	0,0,1,0	204,26,29124,638	138,25,24610,605	112,25,20183,457	171,31,27696,618	0	0	0	0	1	0	0	0	0	0	0	1
Chromosome02	6203817	T	G	Intron	Manes.02G082800	SS-H2	Manes.02G082800.6.v6.1	NA	na	intron_variant	MODIFIER	15/15	c.1715-194A>C	NA	NA	NA	N	0.017	0.018	0.016	Miss	0.019	0.016	0.017	0.018	201,75,570,33758	171,66,602,32608	137,73,445,26886	0,0,0,1	158,63,578,29198	127,61,411,24779	117,44,355,20266	163,65,516,27774	0	0	0	0	1	0	0	0	0	0	0	0
Chromosome02	6203819	G	T	Intron	Manes.02G082800	SS-H2	Manes.02G082800.6.v6.1	NA	na	intron_variant	MODIFIER	15/15	c.1715-196C>A	NA	NA	NA	N	0.023	0.025	0.021	Miss	0.027	0.023	0.02	0.026	171,41,33610,778	190,47,32380,825	159,30,26784,568	0,0,1,0	194,36,28966,802	130,41,24630,567	119,31,20219,415	181,45,27548,744	0	0	0	0	1	0	0	0	0	0	0	1
Chromosome02	6203821	A	T	Intron	Manes.02G082800	SS-H2	Manes.02G082800.6.v6.1	NA	na	intron_variant	MODIFIER	15/15	c.1715-198T>A	NA	NA	NA	Y	0.04	0.032	0.039	Miss	0.045	0.034	0.039	0.047	33056,66,106,1368	32160,95,119,1077	26324,59,87,1078	1,0,0,0	28426,85,142,1353	24377,53,79,865	19849,58,83,795	26991,73,110,1344	0	0	1	0	1	0	0	0	0	0	0	1
Chromosome02	6203822	T	G	Intron	Manes.02G082800	SS-H2	Manes.02G082800.6.v6.1	NA	na	intron_variant	MODIFIER	15/15	c.1715-199A>C	NA	NA	NA	N	0.02	0.019	0.021	Miss	0.023	0.017	0.021	0.02	248,37,689,33621	241,42,636,32527	175,37,570,26766	0,0,0,1	215,41,672,29077	155,46,436,24733	117,42,432,20186	198,50,563,27705	0	0	0	0	1	0	0	0	0	0	0	1
Chromosome02	6203823	T	G	Intron	Manes.02G082800	SS-H2	Manes.02G082800.6.v6.1	NA	na	intron_variant	MODIFIER	15/15	c.1715-200A>C	NA	NA	NA	N	0.02	0.022	0.022	Miss	0.021	0.021	0.023	0.022	194,55,680,33661	198,64,719,32464	135,39,591,26784	0,0,0,1	120,44,623,29216	101,36,520,24713	111,50,470,20145	121,41,629,27725	0	0	0	0	1	0	0	0	0	0	0	1
Chromosome02	6203824	T	G	Intron	Manes.02G082800	SS-H2	Manes.02G082800.6.v6.1	NA	na	intron_variant	MODIFIER	15/15	c.1715-201A>C	NA	NA	NA	N	0.014	0.016	0.016	Miss	0.017	0.015	0.016	0.016	127,38,469,33947	189,54,521,32666	148,34,437,26920	0,0,0,1	177,34,495,29289	128,27,368,24842	169,30,337,20236	109,33,448,27914	0	0	0	0	1	0	0	0	0	0	0	1
Chromosome02	6203828	G	T	Intron	Manes.02G082800	SS-H2	Manes.02G082800.6.v6.1	NA	na	intron_variant	MODIFIER	15/15	c.1715-205C>A	NA	NA	NA	N	0.016	0.017	0.014	Miss	0.016	0.015	0.014	0.014	149,36,33837,562	151,31,32679,559	127,31,26995,385	0,0,1,0	106,23,29392,466	100,21,24863,372	102,20,20370,279	134,41,27930,399	0	0	0	0	1	0	0	0	0	0	0	1
Chromosome02	6203835	G	T	Intron	Manes.02G082800	SS-H2	Manes.02G082800.6.v6.1	NA	na	intron_variant	MODIFIER	15/15	c.1715-212C>A	NA	NA	NA	N	0.012	0.013	0.012	Miss	0.013	0.012	0.014	0.013	181,25,33960,413	153,31,32810,419	111,22,27063,340	0,0,1,0	115,24,29440,399	92,22,24948,291	86,23,20367,291	107,30,27994,365	0	0	0	0	1	0	0	0	0	0	0	0
Chromosome02	6203850	T	G	Intron	Manes.02G082800	SS-H2	Manes.02G082800.6.v6.1	NA	na	intron_variant	MODIFIER	15/15	c.1715-227A>C	NA	NA	NA	N	0.016	0.017	0.017	Miss	0.018	0.017	0.018	0.018	197,45,544,33763	203,60,556,32550	134,40,476,26857	0,0,0,1	163,62,548,29170	103,48,420,24759	106,37,363,20237	167,62,519,27713	0	0	0	0	1	0	0	0	0	0	0	1
Chromosome02	6203869	T	G	Intron	Manes.02G082800	SS-H2	Manes.02G082800.6.v6.1	NA	na	intron_variant	MODIFIER	15/15	c.1715-246A>C	NA	NA	NA	Y	0.023	0.024	0.026	Miss	0.011	0.017	0.015	0.017	25,55,784,33644	34,69,785,32451	25,45,704,26701	0,0,0,1	22,41,325,29529	31,35,418,24807	17,33,308,20374	20,67,485,27829	0	0	1	0	1	0	0	0	0	0	0	1
Chromosome02	6203894	A	C	Intron	Manes.02G082800	SS-H2	Manes.02G082800.6.v6.1	NA	na	intron_variant	MODIFIER	15/15	c.1715-271T>G	NA	NA	NA	Y	0.016	0.017	0.018	Miss	0.003	0.01	0.009	0.011	33746,561,60,80	32489,569,73,87	26819,500,66,46	1,0,0,0	29612,99,75,78	24872,256,53,53	20423,184,54,41	27977,299,51,62	0	0	1	0	1	0	0	0	0	0	0	1
Chromosome02	6203951	A	G	Intron	Manes.02G082800	SS-H2	Manes.02G082800.6.v6.1	NA	na	intron_variant	MODIFIER	15/15	c.1714+312T>C	NA	NA	NA	Y	0.016	0.018	0.019	Miss	0.004	0.011	0.01	0.012	33692,20,534,37	32393,20,588,55	26720,18,514,22	11,0,0,0	29528,19,122,44	24795,8,269,23	20375,19,203,24	27883,21,331,31	0	0	1	0	1	0	0	0	0	0	0	1
Chromosome02	6204114	C	A	Intron	Manes.02G082800	SS-H2	Manes.02G082800.6.v6.1	NA	na	intron_variant	MODIFIER	15/15	c.1714+149G>T	NA	NA	NA	Y	0.039	0.038	0.034	0.034	0.036	0.037	0.036	0.033	1194,29276,57,227	1105,28249,59,232	1171,33143,87,265	1147,32868,71,236	1297,35186,75,324	1410,36731,78,274	931,25292,61,178	1206,35632,69,254	0	0	0	0	1	0	0	0	0	0	0	1
Chromosome02	6204119	C	A	Intron	Manes.02G082800	SS-H2	Manes.02G082800.6.v6.1	NA	na	intron_variant	MODIFIER	15/15	c.1714+144G>T	NA	NA	NA	N	0.02	0.022	0.018	0.019	0.019	0.018	0.017	0.019	623,30004,19,112	639,28896,16,96	627,33918,14,96	633,33573,19,119	697,36059,18,105	680,37666,19,134	436,25921,25,80	718,36306,15,113	0	0	0	0	1	0	0	0	0	0	0	1
Chromosome02	6204160	C	A	Intron	Manes.02G082800	SS-H2	Manes.02G082800.6.v6.1	NA	na	intron_variant	MODIFIER	15/15	c.1714+103G>T	NA	NA	NA	N	0.018	0.016	0.017	0.016	0.018	0.019	0.018	0.017	264,14418,32,78	230,14139,20,69	302,16984,31,91	294,17536,24,87	344,18634,31,77	359,18996,24,111	241,13492,20,68	316,18569,25,93	0	0	0	0	1	0	0	0	0	0	0	0
Chromosome02	6204183	A	C	Intron	Manes.02G082800	SS-H2	Manes.02G082800.6.v6.1	NA	na	intron_variant	MODIFIER	15/15	c.1714+80T>G	NA	NA	NA	N	0.021	0.022	0.023	0.024	0.023	0.026	0.024	0.023	14388,315,27,56	14090,310,27,55	16926,392,37,46	17397,434,38,62	18531,442,41,71	18865,511,48,64	13412,324,39,42	18443,441,52,71	0	0	0	0	1	0	0	0	0	0	0	0
Chromosome02	6204189	A	C	Intron	Manes.02G082800	SS-H2	Manes.02G082800.6.v6.1	NA	na	intron_variant	MODIFIER	15/15	c.1714+74T>G	NA	NA	NA	N	Miss	0.027	0.027	Miss	Miss	Miss	Miss	0.028	325,2,1,0	13992,388,22,72	16815,465,25,73	205,1,0,0	142,2,0,0	154,1,1,0	151,1,0,1	18341,527,39,84	0	0	0	0	1	0	0	0	0	0	0	0
Chromosome02	6204296	C	A	Missense	Manes.02G082800	SS-H2	Manes.02G082800.2.v6.1	561.1	na	missense_variant	MODERATE	15/16	c.1681G>T	p.Ala561Ser	1858/2387	561/608	N	0.02	Miss	0.02	0.021	0.02	0.022	0.019	0.02	320,15953,24,78	6,331,5,0	341,16980,28,82	352,16182,13,79	363,17538,17,88	421,18661,23,100	238,12513,20,48	361,17895,27,83	0	0	0	0	0	0	0	0	0	0	0	1
Chromosome02	6204297	C	A	Missense	Manes.02G082800	SS-H2	Manes.02G082800.2.v6.1	560.3	na	missense_variant	MODERATE	15/16	c.1680G>T	p.Trp560Cys	1857/2387	560/608	N	0.023	Miss	0.023	0.025	0.026	0.024	0.023	0.022	381,15885,21,88	5,335,1,2	398,16915,7,115	405,16104,21,98	457,17424,20,108	464,18590,24,128	296,12430,13,81	410,17824,22,112	0	0	0	0	1	0	0	0	0	0	0	1
Chromosome02	6204298	C	A	Missense	Manes.02G082800	SS-H2	Manes.02G082800.2.v6.1	560.2	na	missense_variant	MODERATE	15/16	c.1679G>T	p.Trp560Leu	1856/2387	560/608	N	0.031	Miss	0.03	0.029	0.031	0.033	0.029	0.03	502,15765,17,92	9,330,0,4	520,16812,15,94	474,16017,22,115	553,17322,17,118	634,18430,24,116	363,12356,21,75	542,17675,27,124	0	0	0	0	1	0	0	0	0	0	0	1
Chromosome02	6204368	C	A	Intron	Manes.02G082800	SS-H2	Manes.02G082800.6.v6.1	NA	na	intron_variant	MODIFIER	14/15	c.1641-32G>T	NA	NA	NA	N	0.009	0.033	0.031	0.035	0.037	0.031	0.034	0.034	144,16201,7,27	988,28705,56,66	1074,33499,53,89	1210,32989,83,106	1359,35367,73,110	1175,37208,56,97	899,25454,62,69	1264,35749,82,112	0	0	0	0	1	0	0	0	0	0	0	1
Chromosome02	6205059	C	T	Intron	Manes.02G082800	SS-H2	Manes.02G082800.6.v6.1	NA	na	intron_variant	MODIFIER	14/15	c.1640+146G>A	NA	NA	NA	Y	0.035	0.029	0.037	0.017	0.001	0.011	0.009	0.022	126,16649,10,600	143,18645,14,552	108,17143,3,666	88,15909,6,272	136,20005,4,30	85,15477,5,171	78,11639,4,101	111,17403,2,383	0	0	1	0	1	0	0	0	0	0	0	1
Chromosome02	6205145	A	C	Intron	Manes.02G082800	SS-H2	Manes.02G082800.6.v6.1	NA	na	intron_variant	MODIFIER	14/15	c.1640+60T>G	NA	NA	NA	Y	Miss	0.432	Miss	0.469	0.42	Miss	Miss	0.409	5192,3844,15,28	5850,4451,4,19	5607,3808,4,19	8633,7635,19,57	6175,4465,14,14	4346,4039,6,19	3360,2833,3,14	10555,7307,15,85	1	1	1	1	1	1	1	1	1	0	1	1
Chromosome02	6205147	C	A	Intron	Manes.02G082800	SS-H2	Manes.02G082800.6.v6.1	NA	na	intron_variant	MODIFIER	14/15	c.1640+58G>T	NA	NA	NA	N	Miss	0.018	Miss	0.026	0.016	Miss	Miss	0.029	169,8865,14,32	181,10108,10,30	127,9283,9,18	427,15810,18,90	168,10460,13,26	106,8268,8,27	106,6080,4,19	521,17307,26,107	0	0	0	0	1	0	0	0	0	0	0	0
Chromosome02	6205149	C	A	Intron	Manes.02G082800	SS-H2	Manes.02G082800.6.v6.1	NA	na	intron_variant	MODIFIER	14/15	c.1640+56G>T	NA	NA	NA	N	Miss	0.018	Miss	0.033	0.019	Miss	Miss	0.033	175,8885,2,20	182,10110,8,22	131,9296,4,14	543,15710,19,71	203,10447,4,23	137,8263,2,15	91,6111,2,9	591,17271,16,83	0	0	0	0	1	0	0	0	0	0	0	1
Chromosome02	6205150	A	C	Intron	Manes.02G082800	SS-H2	Manes.02G082800.6.v6.1	NA	na	intron_variant	MODIFIER	14/15	c.1640+55T>G	NA	NA	NA	N	Miss	0.013	Miss	0.025	0.012	Miss	Miss	0.023	8949,96,18,18	10149,129,29,15	9310,95,24,18	15845,410,34,51	10495,123,31,23	8270,101,28,17	6128,59,15,12	17447,409,42,64	0	0	0	0	1	0	0	0	0	0	0	0
Chromosome02	6205155	C	A	Intron	Manes.02G082800	SS-H2	Manes.02G082800.6.v6.1	NA	na	intron_variant	MODIFIER	14/15	c.1640+50G>T	NA	NA	NA	N	Miss	0.019	Miss	0.038	0.021	Miss	Miss	0.039	192,8863,8,21	200,10103,12,29	200,9212,10,23	625,15649,27,49	228,10420,11,26	180,8212,9,26	129,6060,6,24	697,17163,24,81	0	0	0	0	1	0	0	0	0	0	0	1
Chromosome02	6205312	G	T	Intron	Manes.02G082800	SS-H2	Manes.02G082800.6.v6.1	NA	na	intron_variant	MODIFIER	13/15	c.1558-25C>A	NA	NA	NA	N	Miss	0.032	Miss	Miss	0.034	Miss	Miss	Miss	75,28,9292,364	90,24,10230,343	70,23,9200,326	84,19,8456,305	87,24,10248,366	63,14,8011,290	48,23,6045,219	90,23,9190,330	0	0	0	0	1	0	0	0	0	0	0	0
Chromosome02	6205465	T	A	Intron	Manes.02G082800	SS-H2	Manes.02G082800.6.v6.1	NA	na	intron_variant	MODIFIER	13/15	c.1558-178A>T	NA	NA	NA	Y	0.016	0.022	0.025	0.013	0.009	0.01	0.017	0.011	828,42,99,50560	1091,40,80,47713	1132,30,74,43434	556,31,75,40800	413,44,94,47113	397,33,72,40319	501,23,54,29509	462,53,75,40000	0	0	1	0	1	0	0	0	0	1	0	1
Chromosome02	6205468	T	C	Intron	Manes.02G082800	SS-H2	Manes.02G082800.6.v6.1	NA	na	intron_variant	MODIFIER	13/15	c.1558-181A>G	NA	NA	NA	N	0.009	0.009	0.009	0.009	0.009	0.009	0.007	0.008	56,480,54,50954	42,421,59,48401	45,418,46,44165	39,371,53,41006	53,413,53,47150	42,350,43,40391	37,223,38,29789	29,336,45,40183	0	0	1	0	1	0	0	0	0	1	0	1
Chromosome02	6205513	C	A	Intron	Manes.02G082800	SS-H2	Manes.02G082800.6.v6.1	NA	na	intron_variant	MODIFIER	13/15	c.1557+187G>T	NA	NA	NA	N	0.012	0.012	0.01	0.011	0.01	0.01	0.01	0.01	609,50770,23,111	571,48228,26,110	468,44122,19,64	452,40907,22,88	493,47078,23,89	417,40211,20,79	313,29710,12,51	396,40113,16,69	0	0	0	0	1	0	0	0	0	0	0	1
Chromosome02	6205521	C	A	Intron	Manes.02G082800	SS-H2	Manes.02G082800.6.v6.1	NA	na	intron_variant	MODIFIER	13/15	c.1557+179G>T	NA	NA	NA	N	0.015	0.013	0.022	0.013	0.013	0.012	0.013	0.012	746,50604,25,147	642,48142,13,151	560,25472,13,111	519,40819,12,135	607,46916,15,147	485,40156,17,113	384,29609,13,88	490,39989,11,110	0	0	0	0	1	0	0	0	0	0	0	1
Chromosome02	6205529	C	A	Intron	Manes.02G082800	SS-H2	Manes.02G082800.6.v6.1	NA	na	intron_variant	MODIFIER	13/15	c.1557+171G>T	NA	NA	NA	N	0.014	0.013	0.02	0.013	0.012	0.013	0.013	0.011	699,50676,27,131	644,48105,32,138	516,25529,18,106	528,40751,23,130	593,46882,20,126	515,40119,17,116	384,29587,13,91	457,39982,18,99	0	0	0	0	1	0	0	0	0	0	0	1
Chromosome02	6205538	C	A	Intron	Manes.02G082800	SS-H2	Manes.02G082800.6.v6.1	NA	na	intron_variant	MODIFIER	13/15	c.1557+162G>T	NA	NA	NA	N	0.018	0.018	0.027	0.017	0.013	0.016	0.016	0.015	936,50303,16,222	856,47738,13,203	707,25311,8,158	685,40445,10,172	167,12997,3,35	648,39844,8,179	486,29375,9,124	621,39640,13,135	0	0	0	0	1	0	0	0	0	0	0	1
Chromosome02	6205542	C	A	Intron	Manes.02G082800	SS-H2	Manes.02G082800.6.v6.1	NA	na	intron_variant	MODIFIER	13/15	c.1557+158G>T	NA	NA	NA	N	0.026	0.028	0.026	0.027	0.011	0.024	0.029	0.025	862,32679,28,128	798,28004,23,138	668,25338,16,123	651,23854,36,117	147,13032,14,20	573,23669,19,115	505,17213,12,80	556,21530,13,109	0	0	0	0	1	0	0	0	0	0	0	1
Chromosome02	6205550	C	A	Intron	Manes.02G082800	SS-H2	Manes.02G082800.6.v6.1	NA	na	intron_variant	MODIFIER	13/15	c.1557+150G>T	NA	NA	NA	N	0.016	0.03	0.016	0.027	0.016	0.027	0.029	0.028	256,15262,5,47	877,27881,19,189	202,12524,3,29	664,23835,11,131	208,12964,8,34	665,23578,13,132	510,17188,12,106	613,21473,17,118	0	0	0	0	1	0	0	0	0	0	0	1
Chromosome02	6205553	C	A	Intron	Manes.02G082800	SS-H2	Manes.02G082800.6.v6.1	NA	na	intron_variant	MODIFIER	13/15	c.1557+147G>T	NA	NA	NA	N	0.02	0.04	0.021	0.039	0.017	0.036	0.04	0.037	315,15190,6,67	1156,27598,32,178	262,12461,4,32	960,23485,29,165	223,12934,13,45	877,23349,17,145	709,16966,17,114	812,21250,24,133	0	0	0	0	1	0	0	0	0	0	0	1
Chromosome02	6205557	C	A	Intron	Manes.02G082800	SS-H2	Manes.02G082800.6.v6.1	NA	na	intron_variant	MODIFIER	13/15	c.1557+143G>T	NA	NA	NA	N	0.016	0.033	0.014	0.031	0.014	0.031	0.032	0.031	252,15283,2,38	947,27865,15,110	181,12558,7,23	770,23729,9,111	188,12985,7,30	742,23539,7,87	564,17160,10,65	688,21419,15,79	0	0	0	0	1	0	0	0	0	0	0	0
Chromosome02	6205581	C	A	Intron	Manes.02G082800	SS-H2	Manes.02G082800.6.v6.1	NA	na	intron_variant	MODIFIER	13/15	c.1557+119G>T	NA	NA	NA	N	0.03	0.027	0.028	0.025	0.025	0.026	Miss	0.029	457,14962,6,111	358,13105,6,120	346,12227,4,92	297,11652,6,72	329,12633,10,75	309,11474,5,93	223,8404,3,75	314,10524,9,81	0	0	0	0	1	0	0	0	0	0	0	1
Chromosome02	6205594	C	A	Intron	Manes.02G082800	SS-H2	Manes.02G082800.6.v6.1	NA	na	intron_variant	MODIFIER	13/15	c.1557+106G>T	NA	NA	NA	N	0.031	0.029	0.03	0.03	0.029	0.031	Miss	0.028	476,14946,18,114	389,13118,20,85	377,12232,8,62	364,11581,9,77	376,12614,8,72	370,11427,11,79	247,8395,6,54	309,10558,5,65	0	0	0	0	1	0	0	0	0	0	0	1
Chromosome02	6205597	C	A	Intron	Manes.02G082800	SS-H2	Manes.02G082800.6.v6.1	NA	na	intron_variant	MODIFIER	13/15	c.1557+103G>T	NA	NA	NA	Y	0.036	0.037	0.037	0.035	0.038	0.038	Miss	0.034	560,14865,10,125	495,13008,14,99	470,12123,4,83	419,11521,3,85	491,12498,7,74	443,11353,6,88	297,8334,6,66	365,10490,11,74	0	0	0	0	1	0	0	0	0	0	0	1
Chromosome02	6205615	C	A	Intron	Manes.02G082800	SS-H2	Manes.02G082800.6.v6.1	NA	na	intron_variant	MODIFIER	13/15	c.1557+85G>T	NA	NA	NA	N	0.046	0.042	0.045	0.046	0.047	0.043	Miss	0.044	698,14635,13,223	562,12867,15,195	566,11952,13,153	540,11317,10,160	607,12304,8,150	507,11202,8,173	357,8213,9,132	470,10296,6,172	0	0	0	0	1	0	0	0	0	0	0	1
Chromosome02	6205622	C	A	Intron	Manes.02G082800	SS-H2	Manes.02G082800.6.v6.1	NA	na	intron_variant	MODIFIER	13/15	c.1557+78G>T	NA	NA	NA	N	0.058	0.055	0.056	0.05	0.051	0.057	Miss	0.056	890,14512,17,165	745,12745,7,154	705,11878,9,106	590,11301,10,126	665,12267,12,140	671,11097,5,121	475,8167,2,73	604,10238,12,101	0	0	0	0	1	0	0	0	0	0	0	1
Chromosome02	6205632	C	A	Intron	Manes.02G082800	SS-H2	Manes.02G082800.6.v6.1	NA	na	intron_variant	MODIFIER	13/15	c.1557+68G>T	NA	NA	NA	N	Miss	Miss	0.075	Miss	Miss	0.079	Miss	Miss	7,304,0,0	1,321,0,2	945,11615,10,132	0,180,0,0	2,187,0,0	931,10838,10,126	646,7992,1,81	2,162,0,1	0	0	0	0	1	0	0	0	0	0	0	1
Chromosome02	6205770	T	G	Missense	Manes.02G082800	SS-H2	Manes.02G082800.6.v6.1	496.2	na	missense_variant	MODERATE	13/16	c.1487A>C	p.Asp496Ala	1664/2387	496/608	N	0.029	0.026	0.028	0.03	0.027	0.026	Miss	0.027	88,63,536,17757	80,48,397,15078	70,57,379,13209	72,55,383,12281	69,66,372,13361	68,55,322,12205	49,32,277,8859	62,60,301,10977	0	0	0	0	1	0	0	0	0	0	0	0
Chromosome02	6205829	T	C	Intron	Manes.02G082800	SS-H2	Manes.02G082800.6.v6.1	NA	na	intron_variant	MODIFIER	12/15	c.1452-24A>G	NA	NA	NA	Y	0.092	0.073	0.095	0.094	0.103	0.087	0.069	0.114	174,3004,674,29795	152,2044,644,25984	143,2418,521,23026	138,2251,505,21673	170,2686,569,23293	125,2060,434,21688	125,1199,333,16103	109,2462,420,19142	1	0	1	0	1	0	1	1	0	0	0	1
Chromosome02	6205917	A	G	Intron	Manes.02G082800	SS-H2	Manes.02G082800.6.v6.1	NA	na	intron_variant	MODIFIER	12/15	c.1452-112T>C	NA	NA	NA	N	0.006	0.008	0.007	0.007	0.007	0.006	0.008	0.008	36017,53,230,45	28799,91,241,45	29870,43,198,35	28510,44,202,34	30824,56,230,41	28513,44,182,28	20599,37,160,23	26176,39,211,35	0	0	0	0	1	0	0	0	0	0	0	1
Chromosome02	6205983	G	A	Intron	Manes.02G082800	SS-H2	Manes.02G082800.6.v6.1	NA	na	intron_variant	MODIFIER	12/15	c.1451+159C>T	NA	NA	NA	Y	0.017	Miss	0.036	0.022	0.015	0.017	0.031	0.011	613,22,35352,44	1386,11,3713,5	1080,13,28762,28	636,9,27791,30	459,12,30355,35	497,7,28185,35	648,12,19942,24	280,2,26099,34	1	0	1	0	1	0	0	1	0	1	0	1
Chromosome02	6208051	T	A	Intron	Manes.02G082800	SS-H2	Manes.02G082800.6.v6.1	NA	na	intron_variant	MODIFIER	10/15	c.1335+138A>T	NA	NA	NA	N	0.023	0.029	Miss	0.03	0.028	0.031	Miss	0.042	335,32,70,14012	308,46,44,10258	248,38,68,9081	302,39,60,9705	338,51,62,11606	360,43,66,11084	363,42,65,8324	604,77,111,13784	0	0	0	0	1	0	0	0	0	0	0	0
Chromosome02	6208052	G	T	Intron	Manes.02G082800	SS-H2	Manes.02G082800.6.v6.1	NA	na	intron_variant	MODIFIER	10/15	c.1335+137C>A	NA	NA	NA	N	0.418	0.314	Miss	0.326	0.309	0.295	Miss	0.283	130,12,8442,6054	116,14,7280,3330	120,17,6323,3014	136,12,6737,3252	160,19,8241,3691	128,19,8066,3381	133,24,6197,2458	225,29,10318,4080	1	0	1	0	1	1	0	1	0	0	0	1
Chromosome02	6208054	C	A	Intron	Manes.02G082800	SS-H2	Manes.02G082800.6.v6.1	NA	na	intron_variant	MODIFIER	10/15	c.1335+135G>T	NA	NA	NA	N	0.047	0.054	Miss	0.062	0.065	0.065	Miss	0.071	682,13963,16,33	576,10153,18,33	568,8873,20,37	624,9477,22,36	782,11288,14,57	756,10803,22,38	593,8194,20,28	1042,13550,38,54	0	0	0	0	1	0	0	0	0	0	0	1
Chromosome02	6208056	A	C	Intron	Manes.02G082800	SS-H2	Manes.02G082800.6.v6.1	NA	na	intron_variant	MODIFIER	10/15	c.1335+133T>G	NA	NA	NA	N	0.026	0.031	Miss	0.036	0.032	0.035	Miss	0.039	14311,380,18,30	10438,339,15,31	9206,286,11,28	9774,363,11,34	11727,392,13,44	11195,407,11,34	8492,319,11,29	14078,565,20,52	0	0	0	0	1	0	0	0	0	0	0	1
Chromosome02	6208059	T	A	Intron	Manes.02G082800	SS-H2	Manes.02G082800.6.v6.1	NA	na	intron_variant	MODIFIER	10/15	c.1335+130A>T	NA	NA	NA	N	0.039	0.037	Miss	0.048	0.034	0.053	Miss	0.053	577,79,63,14092	397,57,50,10367	404,48,50,9059	482,72,63,9619	410,61,44,11714	610,73,81,10928	336,46,55,8448	777,118,107,13751	0	0	0	0	1	0	0	0	0	0	0	0
Chromosome02	6208060	A	C	Intron	Manes.02G082800	SS-H2	Manes.02G082800.6.v6.1	NA	na	intron_variant	MODIFIER	10/15	c.1335+129T>G	NA	NA	NA	N	0.022	0.025	Miss	0.028	0.027	0.031	Miss	0.031	14454,329,17,22	10565,269,16,8	9321,223,12,14	9911,281,23,18	11867,330,16,14	11293,357,19,15	8625,242,15,10	14266,456,13,23	0	0	0	0	1	0	0	0	0	0	0	0
Chromosome02	6208062	T	A	Intron	Manes.02G082800	SS-H2	Manes.02G082800.6.v6.1	NA	na	intron_variant	MODIFIER	10/15	c.1335+127A>T	NA	NA	NA	N	0.055	0.06	Miss	0.072	0.069	0.069	Miss	0.08	801,87,118,13861	643,78,98,10060	631,51,113,8811	724,78,106,9349	828,106,140,11170	793,85,139,10689	691,83,104,8036	1152,127,218,13307	0	0	0	0	1	0	0	0	0	0	0	0
Chromosome02	6208066	C	A	Intron	Manes.02G082800	SS-H2	Manes.02G082800.6.v6.1	NA	na	intron_variant	MODIFIER	10/15	c.1335+123G>T	NA	NA	NA	N	0.017	0.023	Miss	0.023	0.025	0.024	Miss	0.028	262,14781,11,56	253,10710,15,52	221,9424,8,45	240,10082,12,48	312,11971,22,68	288,11485,21,55	212,8729,8,50	417,14431,18,86	0	0	0	0	1	0	0	0	0	0	0	0
Chromosome02	6208069	A	C	Intron	Manes.02G082800	SS-H2	Manes.02G082800.6.v6.1	NA	na	intron_variant	MODIFIER	10/15	c.1335+120T>G	NA	NA	NA	N	0.021	0.023	Miss	0.028	0.031	0.028	Miss	0.033	14848,320,21,29	10784,257,20,25	9457,256,16,17	10094,292,22,19	11987,383,19,41	11519,336,17,31	8703,297,16,30	14451,498,34,50	0	0	0	0	1	0	0	0	0	0	0	0
Chromosome02	6208070	C	A	Intron	Manes.02G082800	SS-H2	Manes.02G082800.6.v6.1	NA	na	intron_variant	MODIFIER	10/15	c.1335+119G>T	NA	NA	NA	N	0.058	0.065	Miss	0.074	0.08	0.079	Miss	0.089	885,14288,20,31	719,10326,10,38	648,9060,19,27	768,9615,23,30	988,11383,25,39	939,10909,18,42	787,8223,19,23	1338,13634,27,49	0	0	0	0	1	0	0	0	0	0	0	1
Chromosome02	6208075	C	A	Intron	Manes.02G082800	SS-H2	Manes.02G082800.6.v6.1	NA	na	intron_variant	MODIFIER	10/15	c.1335+114G>T	NA	NA	NA	N	0.06	0.073	Miss	0.079	0.087	0.086	Miss	0.096	917,14294,21,42	810,10266,17,37	781,8781,8,38	821,9584,19,35	1074,11318,16,56	1022,10850,26,40	823,8191,19,42	1439,13537,34,68	0	0	1	0	1	0	0	0	0	0	0	1
Chromosome02	6208076	A	C	Intron	Manes.02G082800	SS-H2	Manes.02G082800.6.v6.1	NA	na	intron_variant	MODIFIER	10/15	c.1335+113T>G	NA	NA	NA	N	0.027	0.031	Miss	0.033	0.036	0.036	Miss	0.04	14818,416,16,80	10746,347,18,35	9250,309,12,46	10069,346,15,51	11952,452,26,71	11467,425,20,57	8666,355,14,62	14401,596,27,91	0	0	0	0	1	0	0	0	0	0	0	0
Chromosome02	6208078	G	T	Intron	Manes.02G082800	SS-H2	Manes.02G082800.6.v6.1	NA	na	intron_variant	MODIFIER	10/15	c.1335+111C>A	NA	NA	NA	N	0.046	0.053	Miss	0.051	0.049	0.056	Miss	0.057	149,63,14418,696	132,36,10405,577	124,44,8989,469	134,53,9783,524	174,50,11683,600	164,55,11099,661	141,56,8402,502	234,98,13944,845	0	0	1	0	1	0	0	0	0	0	0	1
Chromosome02	6208079	T	A	Intron	Manes.02G082800	SS-H2	Manes.02G082800.6.v6.1	NA	na	intron_variant	MODIFIER	10/15	c.1335+110A>T	NA	NA	NA	N	0.044	0.055	Miss	0.06	0.066	0.063	Miss	0.065	667,108,75,14483	605,92,53,10403	548,82,66,8933	622,98,59,9722	813,121,77,11500	744,101,60,11077	608,99,51,8341	965,152,95,13915	0	0	0	0	1	0	0	0	0	0	0	0
Chromosome02	6208085	C	A	Intron	Manes.02G082800	SS-H2	Manes.02G082800.6.v6.1	NA	na	intron_variant	MODIFIER	10/15	c.1335+104G>T	NA	NA	NA	N	0.062	0.071	Miss	0.077	0.086	0.083	Miss	0.096	947,14257,37,84	789,10269,36,64	702,8997,28,73	804,9578,29,76	1057,11292,29,107	984,10868,29,96	770,8199,37,90	1427,13499,42,143	0	0	0	0	1	0	0	0	0	0	0	1
Chromosome02	6208423	A	G	Intron	Manes.02G082800	SS-H2	Manes.02G082800.6.v6.1	NA	na	intron_variant	MODIFIER	9/15	c.1139-38T>C	NA	NA	NA	Y	0.451	0.466	Miss	0.48	0.411	0.488	Miss	0.394	8311,33,6820,136	5988,31,5224,102	5588,24,4203,74	5505,29,5074,90	7393,29,5165,109	6187,20,5898,92	4760,11,4404,69	9234,41,6013,146	1	1	1	1	1	1	1	1	1	0	1	1
Chromosome02	6208453	A	G	Intron	Manes.02G082800	SS-H2	Manes.02G082800.6.v6.1	NA	na	intron_variant	MODIFIER	9/15	c.1139-68T>C	NA	NA	NA	N	0.013	0.013	Miss	0.013	0.012	0.012	Miss	0.013	15053,18,198,5	11123,10,151,12	9753,1,112,5	10514,11,138,4	12500,13,148,10	12025,3,141,8	9122,7,88,7	15197,7,195,9	0	0	0	0	1	0	0	0	0	0	0	1
Chromosome02	6208739	G	A	Intron	Manes.02G082800	SS-H2	Manes.02G082800.6.v6.1	NA	na	intron_variant	MODIFIER	9/15	c.1138+97C>T	NA	NA	NA	N	Miss	Miss	Miss	0.016	0.02	0.023	0.024	Miss	0,0,0,0	0,0,2,0	0,0,0,0	170,3,10696,7	558,4,27006,22	925,5,39571,27	591,6,24106,16	0,0,1,0	0	0	1	0	0	0	0	0	0	0	0	0
Chromosome02	6208765	C	T	Intron	Manes.02G082800	SS-H2	Manes.02G082800.6.v6.1	NA	na	intron_variant	MODIFIER	9/15	c.1138+71G>A	NA	NA	NA	Y	Miss	Miss	Miss	0.11	0.073	0.12	0.13	Miss	0,0,0,0	0,2,0,0	0,0,0,0	30,10296,6,1270	54,27443,4,2170	93,38755,22,5276	54,23557,11,3511	0,1,0,0	1	0	1	0	0	0	0	1	0	0	0	0
Chromosome02	6208767	G	A	Intron	Manes.02G082800	SS-H2	Manes.02G082800.6.v6.1	NA	na	intron_variant	MODIFIER	9/15	c.1138+69C>T	NA	NA	NA	N	Miss	Miss	Miss	0.006	0.008	0.008	0.021	Miss	0,0,0,0	0,0,2,0	0,0,0,0	66,7,11513,14	230,3,29415,26	353,6,43758,30	568,4,26535,25	0,0,1,0	0	0	1	0	0	0	0	0	0	0	0	0
Chromosome02	6208809	G	T	Intron	Manes.02G082800	SS-H2	Manes.02G082800.6.v6.1	NA	na	intron_variant	MODIFIER	9/15	c.1138+27C>A	NA	NA	NA	Y	Miss	Miss	Miss	0.015	0.012	0.02	0.03	Miss	0,0,0,0	0,0,2,0	0,0,0,0	25,3,11429,174	53,8,29338,345	63,15,43243,861	41,10,26289,826	0,0,1,0	0	0	1	0	0	0	0	0	0	0	0	0
Chromosome02	6208815	A	T	Intron	Manes.02G082800	SS-H2	Manes.02G082800.6.v6.1	NA	na	intron_variant	MODIFIER	9/15	c.1138+21T>A	NA	NA	NA	Y	Miss	Miss	Miss	0.014	0.01	0.018	0.029	Miss	0,0,0,0	2,0,0,0	0,0,0,0	11378,72,11,156	29242,166,34,300	43093,222,60,783	26179,168,31,790	1,0,0,0	0	0	1	0	0	0	0	0	0	0	0	0
Chromosome02	6209036	A	T	Intron	Manes.02G082800	SS-H2	Manes.02G082800.6.v6.1	NA	na	intron_variant	MODIFIER	8/15	c.1059-121T>A	NA	NA	NA	Y	Miss	Miss	Miss	Miss	0.011	0.016	0.024	Miss	1,0,0,0	0,0,0,0	0,0,0,0	5180,11,7,88	13152,27,18,146	19064,40,50,316	12128,12,26,301	0,0,0,0	0	0	1	0	0	0	0	0	0	0	0	0
Chromosome02	6209106	A	C	Intron	Manes.02G082800	SS-H2	Manes.02G082800.6.v6.1	NA	na	intron_variant	MODIFIER	8/15	c.1059-191T>G	NA	NA	NA	Y	Miss	Miss	Miss	0.161	0.142	0.225	0.14	Miss	1,0,0,0	1,0,0,0	0,0,0,0	9578,1844,74,132	11400,1885,13,46	15052,4379,21,65	22907,3741,181,318	1,0,0,0	1	0	1	1	0	1	1	1	0	0	1	0
Chromosome02	6209440	A	T	Intron	Manes.02G082800	SS-H2	Manes.02G082800.6.v6.1	NA	na	intron_variant	MODIFIER	8/15	c.1058+159T>A	NA	NA	NA	Y	0.533	0.524	0.489	Miss	0.498	0.565	0.534	0.493	23462,146,140,26776	19761,117,106,21717	19507,128,98,18685	44,0,0,62	19114,149,105,18975	16975,118,117,22057	12132,78,81,13882	24004,160,142,23323	1	1	1	1	1	1	1	1	1	1	1	1
Chromosome02	6209475	A	C	Intron	Manes.02G082800	SS-H2	Manes.02G082800.6.v6.1	NA	na	intron_variant	MODIFIER	8/15	c.1058+124T>G	NA	NA	NA	N	0.014	0.014	0.014	Miss	0.015	0.014	0.017	0.015	49590,710,71,157	40908,591,62,164	37712,544,74,127	104,2,0,0	37585,570,66,129	38542,563,55,130	25610,440,47,89	46673,694,110,156	0	0	0	0	1	0	0	0	0	0	0	1
Chromosome02	6209479	A	C	Intron	Manes.02G082800	SS-H2	Manes.02G082800.6.v6.1	NA	na	intron_variant	MODIFIER	8/15	c.1058+120T>G	NA	NA	NA	N	0.009	0.01	0.009	Miss	0.01	0.009	0.009	0.011	49910,465,64,110	41170,426,57,95	37938,356,72,91	106,0,0,0	37787,381,86,106	38755,368,70,95	25838,231,40,73	46880,502,127,120	0	0	0	0	1	0	0	0	0	0	0	0
Chromosome02	6209484	C	A	Intron	Manes.02G082800	SS-H2	Manes.02G082800.6.v6.1	NA	na	intron_variant	MODIFIER	8/15	c.1058+115G>T	NA	NA	NA	N	0.022	0.022	0.02	Miss	0.022	0.021	0.021	0.021	1127,49040,96,303	927,40503,81,243	762,37402,66,239	6,99,1,0	833,37214,66,250	836,38181,56,226	555,25404,39,188	1012,46173,96,354	0	0	0	0	1	0	0	0	0	0	0	1
Chromosome02	6209485	C	A	Intron	Manes.02G082800	SS-H2	Manes.02G082800.6.v6.1	NA	na	intron_variant	MODIFIER	8/15	c.1058+114G>T	NA	NA	NA	N	0.019	0.021	0.018	Miss	0.019	0.019	0.02	0.021	965,49328,75,198	860,40620,81,196	704,37547,72,147	1,104,0,1	730,37383,82,168	753,38273,83,188	517,25508,49,112	1005,46304,82,245	0	0	0	0	1	0	0	0	0	0	0	1
Chromosome02	6209491	C	A	Intron	Manes.02G082800	SS-H2	Manes.02G082800.6.v6.1	NA	na	intron_variant	MODIFIER	8/15	c.1058+108G>T	NA	NA	NA	N	0.02	0.021	0.022	Miss	0.022	0.02	0.021	0.022	1005,49218,95,254	865,40599,86,205	823,37403,67,165	3,102,0,1	822,37261,67,205	789,38223,100,178	536,25464,58,131	1024,46243,121,246	0	0	0	0	1	0	0	0	0	0	0	1
Chromosome02	6209492	C	A	Intron	Manes.02G082800	SS-H2	Manes.02G082800.6.v6.1	NA	na	intron_variant	MODIFIER	8/15	c.1058+107G>T	NA	NA	NA	N	0.014	0.016	0.015	Miss	0.016	0.017	0.016	0.017	712,49600,66,194	664,40845,84,164	565,37669,76,150	2,103,1,0	598,37536,73,151	666,38399,68,157	411,25609,53,114	783,46575,93,185	0	0	0	0	1	0	0	0	0	0	0	1
Chromosome02	6209494	A	C	Intron	Manes.02G082800	SS-H2	Manes.02G082800.6.v6.1	NA	na	intron_variant	MODIFIER	8/15	c.1058+105T>G	NA	NA	NA	N	0.011	0.012	0.011	Miss	0.011	0.011	0.012	0.013	49860,532,101,83	41066,504,86,90	37862,433,84,75	104,1,0,1	37755,412,85,100	38698,430,74,88	25772,309,50,53	46801,593,136,106	0	0	0	0	1	0	0	0	0	0	0	0
Chromosome02	6209496	C	A	Intron	Manes.02G082800	SS-H2	Manes.02G082800.6.v6.1	NA	na	intron_variant	MODIFIER	8/15	c.1058+103G>T	NA	NA	NA	N	0.014	0.004	0.014	Miss	0.016	0.014	0.016	0.016	704,49611,66,203	93,22317,8,25	540,37757,45,129	6,100,0,0	603,37574,42,141	557,38560,37,141	410,25653,34,90	741,46636,60,201	0	0	0	0	1	0	0	0	0	0	0	1
Chromosome02	6209497	A	C	Intron	Manes.02G082800	SS-H2	Manes.02G082800.6.v6.1	NA	na	intron_variant	MODIFIER	8/15	c.1058+102T>G	NA	NA	NA	N	0.015	0.004	0.015	Miss	0.017	0.017	0.017	0.018	49556,778,107,145	22305,81,37,20	37698,562,92,119	103,2,0,1	37492,667,81,120	38421,653,93,129	25578,438,70,101	46453,873,160,152	0	0	0	0	1	0	0	0	0	0	0	1
Chromosome02	6209498	C	A	Intron	Manes.02G082800	SS-H2	Manes.02G082800.6.v6.1	NA	na	intron_variant	MODIFIER	8/15	c.1058+101G>T	NA	NA	NA	N	0.018	0.004	0.017	Miss	0.018	0.016	0.019	0.018	895,49429,98,168	84,22349,7,18	640,37626,79,127	2,103,0,1	692,37420,93,162	635,38452,94,124	484,25564,49,94	843,46494,103,205	0	0	0	0	1	0	0	0	0	0	0	1
Chromosome02	6209499	A	C	Intron	Manes.02G082800	SS-H2	Manes.02G082800.6.v6.1	NA	na	intron_variant	MODIFIER	8/15	c.1058+100T>G	NA	NA	NA	N	0.013	0.004	0.014	Miss	0.014	0.013	0.015	0.015	49727,646,83,134	22322,91,38,17	37749,539,78,103	103,1,0,2	37657,530,74,108	38601,508,84,111	25658,388,63,79	46637,711,134,168	0	0	0	0	1	0	0	0	0	0	0	0
Chromosome02	6209501	A	C	Intron	Manes.02G082800	SS-H2	Manes.02G082800.6.v6.1	NA	na	intron_variant	MODIFIER	8/15	c.1058+98T>G	NA	NA	NA	N	0.005	0.004	0.013	Miss	0.012	0.012	0.012	0.014	27283,126,34,20	22327,95,27,23	37791,498,90,91	103,2,1,0	37767,452,74,81	38676,464,82,86	25768,315,51,53	46750,662,120,122	0	0	0	0	1	0	0	0	0	0	0	0
Chromosome02	6209503	C	A	Intron	Manes.02G082800	SS-H2	Manes.02G082800.6.v6.1	NA	na	intron_variant	MODIFIER	8/15	c.1058+96G>T	NA	NA	NA	N	0.005	0.006	0.017	Miss	0.019	0.019	0.02	0.022	149,27283,9,32	142,22292,17,22	669,37652,41,112	5,101,0,0	738,37470,45,124	725,38448,35,103	511,25562,33,82	1026,46356,41,231	0	0	0	0	1	0	0	0	0	0	0	1
Chromosome02	6209504	A	C	Intron	Manes.02G082800	SS-H2	Manes.02G082800.6.v6.1	NA	na	intron_variant	MODIFIER	8/15	c.1058+95T>G	NA	NA	NA	N	0.004	0.004	0.012	Miss	0.012	0.012	0.012	0.015	27318,107,27,25	22330,92,25,27	37821,475,73,104	103,1,0,2	37730,477,66,103	38675,457,80,90	25753,311,55,72	46621,725,156,141	0	0	0	0	1	0	0	0	0	0	0	0
Chromosome02	6209506	C	A	Intron	Manes.02G082800	SS-H2	Manes.02G082800.6.v6.1	NA	na	intron_variant	MODIFIER	8/15	c.1058+93G>T	NA	NA	NA	N	0.005	0.006	0.019	Miss	0.022	0.02	0.021	0.021	150,27313,15,22	128,22315,8,26	738,37576,48,116	4,102,0,0	842,37339,46,143	788,38341,46,123	539,25523,30,102	991,46426,67,160	0	0	0	0	1	0	0	0	0	0	0	1
Chromosome02	6209507	A	C	Intron	Manes.02G082800	SS-H2	Manes.02G082800.6.v6.1	NA	na	intron_variant	MODIFIER	8/15	c.1058+92T>G	NA	NA	NA	N	0.006	0.005	0.019	Miss	0.021	0.02	0.022	0.022	27285,172,14,25	22308,116,27,27	37559,742,64,112	105,1,0,0	37339,819,78,129	38333,764,61,127	25479,565,51,98	46272,1064,117,188	0	0	0	0	1	0	0	0	0	0	0	1
Chromosome02	6209510	A	C	Intron	Manes.02G082800	SS-H2	Manes.02G082800.6.v6.1	NA	na	intron_variant	MODIFIER	8/15	c.1058+89T>G	NA	NA	NA	N	0.008	0.009	0.02	Miss	0.019	0.019	0.02	0.022	27201,224,16,42	22236,196,23,31	37544,766,60,111	102,2,2,0	37430,744,80,114	38357,724,83,118	25535,514,49,91	46348,1032,118,146	0	0	0	0	1	0	0	0	0	0	0	0
Chromosome02	6209511	A	C	Intron	Manes.02G082800	SS-H2	Manes.02G082800.6.v6.1	NA	na	intron_variant	MODIFIER	8/15	c.1058+88T>G	NA	NA	NA	N	0.007	0.005	0.016	Miss	0.016	0.014	0.016	0.017	27260,183,17,26	22319,117,29,17	29346,481,39,55	73,1,0,0	28669,457,30,58	28333,405,30,50	19235,307,20,27	35833,629,77,66	0	0	0	0	1	0	0	0	0	0	0	0
Chromosome02	6209512	C	A	Intron	Manes.02G082800	SS-H2	Manes.02G082800.6.v6.1	NA	na	intron_variant	MODIFIER	8/15	c.1058+87G>T	NA	NA	NA	N	0.007	0.007	0.016	Miss	0.017	0.015	0.017	0.017	195,27269,8,26	165,22284,14,18	486,29216,19,55	0,73,0,0	482,28470,22,63	422,28176,19,57	335,19093,18,40	606,35576,23,96	0	0	0	0	1	0	0	0	0	0	0	0
Chromosome02	6209536	C	A	Intron	Manes.02G082800	SS-H2	Manes.02G082800.6.v6.1	NA	na	intron_variant	MODIFIER	8/15	c.1058+63G>T	NA	NA	NA	N	0.015	0.014	0.014	Miss	0.014	0.016	0.015	0.014	398,26730,18,106	319,21915,12,57	287,19802,17,58	1,49,0,0	264,18853,21,38	324,19650,18,51	201,13110,11,47	341,23390,15,142	0	0	0	0	1	0	0	0	0	0	0	1
Chromosome02	6209537	C	A	Intron	Manes.02G082800	SS-H2	Manes.02G082800.6.v6.1	NA	na	intron_variant	MODIFIER	8/15	c.1058+62G>T	NA	NA	NA	N	0.03	0.029	0.032	Miss	0.029	0.032	0.032	0.03	821,26207,73,158	631,21478,54,141	636,19343,49,136	2,47,0,1	555,18463,46,113	633,19226,55,132	426,12829,31,84	720,22932,81,157	0	0	0	0	1	0	0	0	0	0	0	1
Chromosome02	6209538	C	A	Intron	Manes.02G082800	SS-H2	Manes.02G082800.6.v6.1	NA	na	intron_variant	MODIFIER	8/15	c.1058+61G>T	NA	NA	NA	N	0.022	0.02	0.022	Miss	0.02	0.023	0.022	0.021	597,26422,71,190	439,21672,58,137	440,19532,62,133	1,49,0,0	386,18667,38,92	459,19419,50,122	292,12970,33,75	495,23188,55,153	0	0	0	0	1	0	0	0	0	0	0	1
Chromosome02	6209543	A	C	Intron	Manes.02G082800	SS-H2	Manes.02G082800.6.v6.1	NA	na	intron_variant	MODIFIER	8/15	c.1058+56T>G	NA	NA	NA	N	0.013	0.012	0.012	Miss	0.012	0.013	0.011	0.014	26821,354,24,69	21986,278,14,57	19847,244,26,42	48,1,0,1	18904,235,21,31	19757,265,21,37	13166,149,14,34	23494,324,43,52	0	0	0	0	1	0	0	0	0	0	0	0
Chromosome02	6209546	A	C	Intron	Manes.02G082800	SS-H2	Manes.02G082800.6.v6.1	NA	na	intron_variant	MODIFIER	8/15	c.1058+53T>G	NA	NA	NA	N	0.014	0.012	0.013	Miss	0.012	0.013	0.014	0.013	26810,385,37,48	21987,273,36,42	19834,260,33,40	50,0,0,0	18893,229,34,36	19745,261,39,38	13137,181,23,30	23508,318,53,35	0	0	0	0	1	0	0	0	0	0	0	1
Chromosome02	6209547	A	C	Intron	Manes.02G082800	SS-H2	Manes.02G082800.6.v6.1	NA	na	intron_variant	MODIFIER	8/15	c.1058+52T>G	NA	NA	NA	N	0.012	0.012	0.013	Miss	0.01	0.012	0.012	0.012	26886,327,27,40	22014,272,23,32	19847,253,26,40	49,1,0,0	18936,199,25,33	19790,233,29,34	13171,159,17,24	23555,277,44,42	0	0	0	0	1	0	0	0	0	0	0	0
Chromosome02	6209548	C	A	Intron	Manes.02G082800	SS-H2	Manes.02G082800.6.v6.1	NA	na	intron_variant	MODIFIER	8/15	c.1058+51G>T	NA	NA	NA	N	0.014	0.013	0.013	Miss	0.013	0.013	0.013	0.014	394,26852,12,38	281,22033,11,26	266,19867,10,26	0,50,0,0	243,18922,9,25	264,19789,11,30	180,13175,3,23	323,23543,10,43	0	0	0	0	1	0	0	0	0	0	0	0
Chromosome02	6209555	C	A	Intron	Manes.02G082800	SS-H2	Manes.02G082800.6.v6.1	NA	na	intron_variant	MODIFIER	8/15	c.1058+44G>T	NA	NA	NA	N	0.024	0.021	0.023	Miss	0.022	0.024	0.022	0.024	667,26573,17,47	478,21813,12,45	455,19655,18,46	2,48,0,0	423,18747,5,29	475,19578,6,38	294,13045,7,36	584,23268,5,66	0	0	0	0	1	0	0	0	0	0	0	1
Chromosome02	6209556	A	C	Intron	Manes.02G082800	SS-H2	Manes.02G082800.6.v6.1	NA	na	intron_variant	MODIFIER	8/15	c.1058+43T>G	NA	NA	NA	N	0.016	0.015	0.016	Miss	0.013	0.016	0.014	0.016	26741,433,44,85	21901,341,41,63	19745,327,38,66	49,0,0,1	18859,257,36,52	19684,319,37,59	13136,187,21,38	23425,378,63,59	0	0	0	0	1	0	0	0	0	0	0	1
Chromosome02	6209558	A	C	Intron	Manes.02G082800	SS-H2	Manes.02G082800.6.v6.1	NA	na	intron_variant	MODIFIER	8/15	c.1058+41T>G	NA	NA	NA	N	0.015	0.016	0.016	Miss	0.014	0.016	0.016	0.016	26764,419,16,98	21910,354,31,53	19761,316,34,66	50,0,0,0	18862,271,16,55	19682,321,26,70	13128,208,22,27	23425,379,42,78	0	0	0	0	1	0	0	0	0	0	0	1
Chromosome02	6209560	A	C	Intron	Manes.02G082800	SS-H2	Manes.02G082800.6.v6.1	NA	na	intron_variant	MODIFIER	8/15	c.1058+39T>G	NA	NA	NA	N	0.018	0.017	0.019	Miss	0.014	0.018	0.018	0.016	26666,493,43,94	21859,383,27,89	19683,376,42,75	49,1,0,0	18836,263,37,66	19631,364,38,66	13079,235,26,43	23394,375,63,94	0	0	0	0	1	0	0	0	0	0	0	0
Chromosome02	6209565	A	C	Intron	Manes.02G082800	SS-H2	Manes.02G082800.6.v6.1	NA	na	intron_variant	MODIFIER	8/15	c.1058+34T>G	NA	NA	NA	N	0.016	0.014	0.015	Miss	0.014	Miss	0.015	0.015	26738,423,26,110	21916,322,23,80	19733,303,36,84	48,2,0,0	18806,268,42,73	463,2,1,1	13097,201,19,51	23410,350,50,100	0	0	0	0	1	0	0	0	0	0	0	1
Chromosome02	6209570	T	A	Intron	Manes.02G082800	SS-H2	Manes.02G082800.6.v6.1	NA	na	intron_variant	MODIFIER	8/15	c.1058+29A>T	NA	NA	NA	N	0.025	0.027	0.03	Miss	0.026	Miss	0.025	0.025	687,99,125,26396	591,69,98,21599	596,96,67,19416	2,0,0,48	488,68,61,18580	16,1,3,471	325,54,55,12940	593,104,100,23123	0	0	0	0	1	0	0	0	0	0	0	0
Chromosome02	6209572	T	A	Intron	Manes.02G082800	SS-H2	Manes.02G082800.6.v6.1	NA	na	intron_variant	MODIFIER	8/15	c.1058+27A>T	NA	NA	NA	N	0.067	0.068	0.07	Miss	0.067	Miss	0.07	0.066	1784,342,200,24985	1477,324,213,20347	1392,243,167,18379	3,0,0,47	1268,223,133,17575	33,6,2,454	915,191,107,12164	1538,328,202,21852	0	0	0	0	1	0	0	0	0	0	0	1
Chromosome02	6209573	C	A	Intron	Manes.02G082800	SS-H2	Manes.02G082800.6.v6.1	NA	na	intron_variant	MODIFIER	8/15	c.1058+26G>T	NA	NA	NA	N	0.034	0.032	0.033	Miss	0.032	Miss	0.028	0.031	931,26142,29,208	711,21452,28,169	657,19336,27,156	1,49,0,0	619,18445,11,117	11,471,2,11	368,12888,11,109	737,22978,24,176	0	0	0	0	1	0	0	0	0	0	0	1
Chromosome02	6209575	A	C	Intron	Manes.02G082800	SS-H2	Manes.02G082800.6.v6.1	NA	na	intron_variant	MODIFIER	8/15	c.1058+24T>G	NA	NA	NA	N	0.016	0.017	0.018	Miss	0.016	Miss	0.015	0.017	26689,445,28,153	21824,381,26,126	19673,361,14,128	48,2,0,0	18770,298,20,106	483,3,1,6	13089,196,14,76	23344,398,32,135	0	0	0	0	1	0	0	0	0	0	0	0
Chromosome02	6209576	A	C	Intron	Manes.02G082800	SS-H2	Manes.02G082800.6.v6.1	NA	na	intron_variant	MODIFIER	8/15	c.1058+23T>G	NA	NA	NA	Y	0.022	0.021	0.025	Miss	0.021	Miss	0.021	0.024	26481,601,44,180	21719,462,44,129	19529,493,45,110	49,1,0,0	18675,398,36,86	494,6,0,1	12978,284,26,88	23143,567,78,122	0	0	0	0	1	0	0	0	0	0	0	1
Chromosome02	6209684	T	G	Intron	Manes.02G082800	SS-H2	Manes.02G082800.6.v6.1	NA	na	splice_region_variant&intron_variant	LOW	7/15	c.981-8A>C	NA	NA	NA	N	0.038	0.038	0.04	Miss	0.04	0.038	0.038	0.04	301,22,901,22513	246,19,736,18786	271,24,732,17486	0,0,1,55	231,27,761,18311	268,13,728,18430	155,13,489,12315	290,35,932,22648	0	0	0	0	1	0	0	0	0	0	0	1
Chromosome02	6209689	G	T	Intron	Manes.02G082800	SS-H2	Manes.02G082800.6.v6.1	NA	na	intron_variant	MODIFIER	7/15	c.981-13C>A	NA	NA	NA	N	0.026	0.026	0.028	Miss	0.026	0.024	0.024	0.026	189,29,22900,622	184,13,19083,509	195,16,17793,517	0,0,55,1	224,18,18590,503	191,21,18772,456	119,5,12541,307	251,26,23035,603	0	0	0	0	1	0	0	0	0	0	0	1
Chromosome02	6209695	T	G	Intron	Manes.02G082800	SS-H2	Manes.02G082800.6.v6.1	NA	na	intron_variant	MODIFIER	7/15	c.981-19A>C	NA	NA	NA	N	0.02	0.018	0.019	Miss	0.019	0.018	0.018	0.018	153,23,469,23043	131,14,356,19278	118,17,357,18020	0,0,1,56	124,18,372,18819	130,24,351,18932	86,11,237,12635	169,24,430,23292	0	0	0	0	1	0	0	0	0	0	0	1
Chromosome02	6209701	C	A	Intron	Manes.02G082800	SS-H2	Manes.02G082800.6.v6.1	NA	na	intron_variant	MODIFIER	7/15	c.981-25G>T	NA	NA	NA	N	0.026	0.024	0.026	Miss	0.025	0.024	0.026	0.027	603,22978,52,86	481,19177,41,78	483,17938,26,63	2,55,0,0	475,18746,26,77	463,18859,21,88	333,12555,17,63	639,23131,36,104	0	0	0	0	1	0	0	0	0	0	0	1
Chromosome02	6209706	C	A	Intron	Manes.02G082800	SS-H2	Manes.02G082800.6.v6.1	NA	na	intron_variant	MODIFIER	7/15	c.981-30G>T	NA	NA	NA	N	0.048	0.045	0.049	Miss	0.045	0.048	0.044	0.047	1136,22402,43,141	873,18742,53,102	904,17466,38,107	1,56,0,0	863,18333,29,104	931,18355,35,112	570,12275,31,89	1112,22597,48,154	0	0	0	0	1	0	0	0	0	0	0	1
Chromosome02	6209709	C	A	Intron	Manes.02G082800	SS-H2	Manes.02G082800.6.v6.1	NA	na	intron_variant	MODIFIER	7/15	c.981-33G>T	NA	NA	NA	N	0.031	0.028	0.03	Miss	0.033	0.032	0.032	0.032	721,22837,34,137	544,19095,43,99	549,17811,31,124	3,54,0,0	624,18564,28,109	609,18668,29,102	413,12466,20,67	755,22984,40,129	0	0	0	0	1	0	0	0	0	0	0	1
Chromosome02	6209720	T	G	Intron	Manes.02G082800	SS-H2	Manes.02G082800.6.v6.1	NA	na	intron_variant	MODIFIER	7/15	c.981-44A>C	NA	NA	NA	N	0.016	0.015	0.017	Miss	0.016	0.014	0.018	0.016	122,23,371,23190	109,20,299,19305	142,19,309,18021	1,0,1,55	122,20,304,18870	108,18,278,19011	68,14,233,12650	147,36,377,23340	0	0	0	0	1	0	0	0	0	0	0	0
Chromosome02	6209723	G	T	Intron	Manes.02G082800	SS-H2	Manes.02G082800.6.v6.1	NA	na	intron_variant	MODIFIER	7/15	c.981-47C>A	NA	NA	NA	N	0.023	0.021	0.024	Miss	0.02	0.022	0.022	0.021	137,21,23026,534	133,12,19189,418	120,9,17939,432	0,0,55,2	133,20,18767,392	131,19,18847,421	93,7,12580,284	145,29,23218,508	0	0	0	0	1	0	0	0	0	0	0	1
Chromosome02	6209724	G	T	Intron	Manes.02G082800	SS-H2	Manes.02G082800.6.v6.1	NA	na	intron_variant	MODIFIER	7/15	c.981-48C>A	NA	NA	NA	N	0.033	0.031	0.035	Miss	0.035	0.034	0.034	0.035	235,51,22648,782	178,35,18925,615	177,32,17658,634	0,0,55,2	181,22,18449,660	161,36,18574,647	119,15,12394,436	245,45,22786,824	0	0	0	0	1	0	0	0	0	0	0	1
Chromosome02	6209725	G	T	Intron	Manes.02G082800	SS-H2	Manes.02G082800.6.v6.1	NA	na	intron_variant	MODIFIER	7/15	c.981-49C>A	NA	NA	NA	N	0.025	0.022	0.024	Miss	0.023	0.026	0.021	0.024	196,31,22915,576	167,25,19129,432	160,18,17883,439	1,0,52,4	172,25,18670,448	159,35,18722,501	98,21,12571,274	225,34,23080,561	0	0	0	0	1	0	0	0	0	0	0	1
Chromosome02	6209736	G	T	Intron	Manes.02G082800	SS-H2	Manes.02G082800.6.v6.1	NA	na	intron_variant	MODIFIER	7/15	c.981-60C>A	NA	NA	NA	N	0.017	0.015	0.016	Miss	0.016	0.016	0.015	0.015	107,11,23208,406	107,12,19353,295	83,7,18114,293	0,0,57,0	98,15,18902,307	99,12,19011,300	67,6,12693,190	125,12,23414,359	0	0	0	0	1	0	0	0	0	0	0	1
Chromosome02	6209737	G	T	Intron	Manes.02G082800	SS-H2	Manes.02G082800.6.v6.1	NA	na	intron_variant	MODIFIER	7/15	c.981-61C>A	NA	NA	NA	N	0.014	0.015	0.015	Miss	0.017	0.016	0.014	0.015	90,13,23294,342	71,12,19397,291	64,15,18139,283	0,0,54,3	79,17,18897,332	76,17,19017,316	49,9,12711,187	85,17,23449,361	0	0	0	0	1	0	0	0	0	0	0	1
Chromosome02	6209758	G	T	Intron	Manes.02G082800	SS-H2	Manes.02G082800.6.v6.1	NA	na	intron_variant	MODIFIER	7/15	c.981-82C>A	NA	NA	NA	N	0.02	0.021	0.019	Miss	0.011	0.018	0.019	0.021	172,25,49492,987	151,19,40795,862	121,23,37341,730	0,0,104,4	43,2,19340,221	144,20,38477,697	92,13,25603,489	174,22,46492,983	0	0	0	0	1	0	0	0	0	0	0	1
Chromosome02	6209761	G	T	Intron	Manes.02G082800	SS-H2	Manes.02G082800.6.v6.1	NA	na	intron_variant	MODIFIER	7/15	c.981-85C>A	NA	NA	NA	N	0.022	0.022	0.022	Miss	0.013	0.02	0.021	0.022	122,34,49394,1118	119,20,40767,926	88,20,37260,853	1,0,106,1	48,9,19303,257	99,23,38435,781	66,15,25574,552	148,27,46469,1031	0	0	0	0	1	0	0	0	0	0	0	1
Chromosome02	6209848	G	A	Intron	Manes.02G082800	SS-H2	Manes.02G082800.6.v6.1	NA	na	intron_variant	MODIFIER	7/15	c.981-172C>T	NA	NA	NA	N	0.014	0.013	0.014	Miss	0.013	0.013	0.012	0.014	716,7,49702,117	539,11,41137,86	521,3,37861,63	1,0,107,0	514,8,37731,92	513,8,38659,96	307,3,25838,54	667,6,46847,102	0	0	0	0	1	0	0	0	0	0	0	1
Chromosome02	6210302	C	A	Missense	Manes.02G082800	SS-H2	Manes.02G082800.6.v6.1	307.1	na	missense_variant	MODERATE	7/16	c.919G>T	p.Gly307Cys	1096/2387	307/608	N	0.014	0.016	0.015	0.017	0.017	0.016	0.015	0.015	504,36734,40,138	500,31578,39,136	467,30949,37,108	514,28896,36,140	533,31373,49,123	473,28743,31,110	331,21524,35,112	461,30810,51,142	0	0	0	0	0	0	0	0	0	0	0	1
Chromosome02	6210318	A	C	Synonymous	Manes.02G082800	SS-H2	Manes.02G082800.1.v6.1	301.3	na	synonymous_variant	LOW	7/16	c.903T>G	p.Leu301Leu	1080/2387	301/608	Y	0.044	0.049	0.044	0.047	0.046	0.046	0.049	0.048	35532,1616,93,201	30425,1570,97,179	29943,1386,77,160	27954,1378,102,171	30344,1466,96,190	27822,1332,79,130	20758,1064,62,124	29700,1493,91,193	0	0	0	0	1	0	0	0	0	0	0	1
Chromosome02	6210329	A	C	Intron	Manes.02G082800	SS-H2	Manes.02G082800.6.v6.1	NA	na	splice_region_variant&intron_variant	LOW	6/15	c.898-6T>G	NA	NA	NA	N	0.026	0.028	0.028	0.03	0.028	0.028	0.028	0.026	36283,951,73,156	31188,912,58,135	30512,874,74,129	28514,896,69,138	30995,894,73,145	28377,813,67,116	21250,608,57,99	30449,824,76,143	0	0	0	0	1	0	0	0	0	0	0	1
Chromosome02	6210335	A	C	Intron	Manes.02G082800	SS-H2	Manes.02G082800.6.v6.1	NA	na	intron_variant	MODIFIER	6/15	c.898-12T>G	NA	NA	NA	N	0.031	0.031	0.03	0.03	0.031	0.031	0.032	0.032	36059,1152,122,124	31023,1002,114,147	30393,953,116,128	28524,879,102,113	30817,993,136,155	28267,906,95,118	21121,708,97,93	30221,1003,122,150	0	0	0	0	1	0	0	0	0	0	0	1
Chromosome02	6210364	A	C	Intron	Manes.02G082800	SS-H2	Manes.02G082800.6.v6.1	NA	na	intron_variant	MODIFIER	6/15	c.898-41T>G	NA	NA	NA	N	0.022	0.023	0.02	0.022	0.023	0.022	0.02	0.022	19610,431,63,70	16956,393,37,79	16578,344,46,66	14879,337,43,47	16228,379,44,51	14658,328,51,52	11089,228,25,39	15703,347,44,61	0	0	0	0	1	0	0	0	0	0	0	1
Chromosome02	6210382	C	A	Intron	Manes.02G082800	SS-H2	Manes.02G082800.6.v6.1	NA	na	intron_variant	MODIFIER	6/15	c.898-59G>T	NA	NA	NA	N	0.026	0.026	0.025	0.026	0.026	0.024	0.027	0.026	528,19484,42,93	456,16895,42,86	431,16509,32,77	391,14815,35,69	435,16165,34,75	359,14624,28,66	304,10998,21,61	415,15657,36,62	0	0	0	0	1	0	0	0	0	0	0	0
Chromosome02	6210393	G	T	Intron	Manes.02G082800	SS-H2	Manes.02G082800.6.v6.1	NA	na	intron_variant	MODIFIER	6/15	c.898-70C>A	NA	NA	NA	N	0.035	0.037	0.039	0.036	0.038	0.035	0.036	0.038	118,38,19315,703	105,35,16689,643	83,34,16269,665	92,24,14654,552	70,35,15978,625	68,28,14474,530	51,27,10892,412	65,37,15468,606	0	0	0	0	1	0	0	0	0	0	0	0
Chromosome02	6210397	G	T	Intron	Manes.02G082800	SS-H2	Manes.02G082800.6.v6.1	NA	na	intron_variant	MODIFIER	6/15	c.898-74C>A	NA	NA	NA	N	0.022	0.023	0.023	0.022	0.021	0.022	0.021	0.021	102,25,19594,449	102,26,16948,399	63,24,16577,387	85,28,14874,330	78,31,16249,353	68,28,14679,326	58,14,11076,234	82,28,15712,344	0	0	0	0	1	0	0	0	0	0	0	1
Chromosome02	6210644	T	G	Intron	Manes.02G082800	SS-H2	Manes.02G082800.6.v6.1	NA	na	intron_variant	MODIFIER	6/15	c.897+46A>C	NA	NA	NA	Y	0.01	0.015	0.015	0.012	0.012	0.011	0.015	0.007	44,28,176,17453	35,30,225,15012	26,30,224,14665	32,24,169,14487	30,37,185,15504	27,23,156,14433	21,13,159,10693	37,29,112,15496	0	0	0	0	1	0	0	0	0	0	0	1
Chromosome02	6210658	C	A	Intron	Manes.02G082800	SS-H2	Manes.02G082800.6.v6.1	NA	na	intron_variant	MODIFIER	6/15	c.897+32G>T	NA	NA	NA	N	0.007	0.028	0.027	0.026	0.026	0.025	0.023	0.026	131,17520,10,33	901,31067,197,202	833,30587,153,154	760,28700,170,164	817,31011,177,171	718,28526,124,144	505,21345,108,114	797,30407,160,166	0	0	0	0	1	0	0	0	0	0	0	0
Chromosome02	6210670	G	T	Intron	Manes.02G082800	SS-H2	Manes.02G082800.6.v6.1	NA	na	intron_variant	MODIFIER	6/15	c.897+20C>A	NA	NA	NA	N	0.012	0.024	0.023	0.024	0.025	0.024	0.022	0.025	60,15,17493,215	238,94,31242,756	228,80,30696,714	258,92,28728,709	257,76,31035,790	196,80,28523,693	167,58,21352,481	249,82,30421,766	0	0	0	0	1	0	0	0	0	0	0	1
Chromosome02	6210693	G	T	Missense	Manes.02G082800	SS-H2	Manes.02G082800.6.v6.1	298.3	na	missense_variant	MODERATE	6/16	c.894C>A	p.Asp298Glu	1071/2387	298/608	N	0.021	0.022	0.019	0.02	0.018	0.018	0.019	0.019	166,31,36314,789	175,38,31393,713	151,35,30931,603	136,24,29031,581	152,36,31381,580	126,33,28821,516	110,19,21529,411	123,38,30759,589	0	0	0	0	1	0	0	0	0	0	0	0
Chromosome02	6210700	G	T	Missense	Manes.02G082800	SS-H2	Manes.02G082800.6.v6.1	296.2	na	missense_variant	MODERATE	6/16	c.887C>A	p.Thr296Asn	1064/2387	296/608	N	0.015	0.017	0.013	0.014	0.014	0.013	0.014	0.014	109,45,36581,575	118,32,31632,536	110,39,31149,408	106,40,29205,414	114,37,31539,464	102,24,28991,382	74,26,21662,299	114,40,30909,448	0	0	0	0	1	0	0	0	0	0	0	1
Chromosome02	6210710	C	G	Missense	Manes.02G082800	SS-H2	Manes.02G082800.6.v6.1	293.1	na	missense_variant	MODERATE	6/16	c.877G>C	p.Val293Leu	1054/2387	293/608	Y	0.082	0.068	0.088	0.083	0.089	0.076	0.054	0.095	307,33906,3039,57	308,29795,2159,50	215,28645,2780,54	228,27013,2451,64	211,29029,2850,60	222,27014,2209,55	131,20703,1189,40	203,28291,2958,60	1	0	1	0	1	0	1	1	0	0	0	1
Chromosome02	6210751	C	A	Intron	Manes.02G082800	SS-H2	Manes.02G082800.6.v6.1	NA	na	splice_region_variant&intron_variant	LOW	5/15	c.840-4G>T	NA	NA	NA	Y	0.021	0.022	0.015	0.017	0.015	0.016	0.015	0.017	787,36272,60,132	695,31407,32,140	477,31050,42,115	494,29062,62,106	494,31474,45,114	459,28905,34,93	326,21611,24,91	519,30814,52,103	0	0	0	0	1	0	0	0	0	0	0	1
Chromosome02	6210756	C	A	Intron	Manes.02G082800	SS-H2	Manes.02G082800.6.v6.1	NA	na	intron_variant	MODIFIER	5/15	c.840-9G>T	NA	NA	NA	N	0.01	0.009	0.005	0.006	0.006	0.005	0.005	0.006	369,36796,34,58	284,31893,29,56	149,31440,31,56	189,29456,24,55	178,31847,30,65	154,29253,26,49	118,21872,14,40	184,31199,45,54	0	0	0	0	0	0	0	0	0	0	0	1
Chromosome02	6211176	A	C	Intron	Manes.02G082800	SS-H2	Manes.02G082800.6.v6.1	NA	na	intron_variant	MODIFIER	5/15	c.839+46T>G	NA	NA	NA	N	0.022	0.024	0.024	0.024	0.023	0.022	0.025	0.024	26799,589,39,141	26002,646,32,155	22126,545,28,135	22506,550,37,159	22125,524,32,120	22227,502,39,139	16104,406,29,107	23886,590,44,162	0	0	0	0	1	0	0	0	0	0	0	1
Chromosome02	6211217	C	A	Intron	Manes.02G082800	SS-H2	Manes.02G082800.6.v6.1	NA	na	splice_region_variant&intron_variant	LOW	5/15	c.839+5G>T	NA	NA	NA	N	0.023	0.021	0.021	0.024	0.019	0.022	Miss	0.021	329,13782,3,49	297,13789,10,49	246,11653,9,46	291,11704,8,39	227,11617,7,36	254,11483,6,37	177,8421,2,31	276,12599,4,51	0	0	0	0	1	0	0	0	0	0	0	1
Chromosome02	6211221	C	A	Intron	Manes.02G082800	SS-H2	Manes.02G082800.6.v6.1	NA	na	splice_donor_variant&intron_variant	HIGH	5/15	c.839+1G>T	NA	NA	NA	N	0.027	0.025	0.028	0.028	0.023	0.029	Miss	0.029	383,13683,40,90	351,13702,24,81	333,11536,14,68	339,11624,29,72	272,11537,24,54	335,11342,21,73	193,8381,18,44	368,12457,31,77	0	0	0	0	1	0	0	0	0	0	0	1
Chromosome02	6211222	C	A	Missense	Manes.02G082800	SS-H2	Manes.02G082800.6.v6.1	280.2	na	missense_variant&splice_region_variant	MODERATE	5/16	c.839G>T	p.Arg280Leu	1016/2387	280/608	N	0.039	0.04	0.041	0.042	0.037	0.041	Miss	0.04	546,13493,46,111	563,13459,46,91	479,11332,39,101	499,11461,26,79	435,11332,36,83	479,11194,29,72	326,8221,23,67	509,12296,36,92	0	0	0	0	1	0	0	0	0	0	0	1
Chromosome02	6211225	C	A	Missense	Manes.02G082800	SS-H2	Manes.02G082800.6.v6.1	279.2	na	missense_variant	MODERATE	5/16	c.836G>T	p.Cys279Phe	1013/2387	279/608	N	0.023	0.023	0.022	0.026	0.022	0.023	Miss	0.024	328,13815,16,42	326,13772,13,49	266,11642,6,44	309,11713,13,28	256,11582,12,45	268,11459,16,39	190,8425,3,22	314,12568,13,38	0	0	0	0	1	0	0	0	0	0	0	1
Chromosome02	6211232	C	A	Nonsense	Manes.02G082800	SS-H2	Manes.02G082800.6.v6.1	277.1	na	stop_gained	HIGH	5/16	c.829G>T	p.Gly277*	1006/2387	277/608	N	0.03	0.028	0.029	0.029	0.028	0.029	Miss	0.028	425,13695,4,77	394,13672,11,83	339,11552,9,64	352,11656,5,59	328,11492,10,71	335,11373,14,67	236,8351,8,49	357,12513,7,58	0	0	0	0	1	0	0	0	0	0	0	1
Chromosome02	6211242	C	A	Missense	Manes.02G082800	SS-H2	Manes.02G082800.6.v6.1	273.3	na	missense_variant	MODERATE	5/16	c.819G>T	p.Met273Ile	996/2387	273/608	N	0.031	0.032	0.029	0.027	0.029	0.031	Miss	0.031	430,13666,11,110	456,13613,15,88	339,11529,13,80	325,11641,17,83	340,11486,6,71	363,11381,11,80	265,8313,5,62	399,12439,10,87	0	0	0	0	1	0	0	0	0	0	0	1
Chromosome02	6211515	C	A	Intron	Manes.02G082800	SS-H2	Manes.02G082800.6.v6.1	NA	na	intron_variant	MODIFIER	3/15	c.688-53G>T	NA	NA	NA	N	0.041	0.045	0.044	0.043	0.042	0.039	0.047	0.045	1130,26418,88,172	1202,25669,101,211	1014,21892,55,164	991,22240,90,162	967,21867,81,156	906,22031,62,153	783,15897,56,120	1115,23567,89,162	0	0	0	0	1	0	0	0	0	0	0	1
Chromosome02	6211522	A	C	Intron	Manes.02G082800	SS-H2	Manes.02G082800.6.v6.1	NA	na	intron_variant	MODIFIER	3/15	c.688-60T>G	NA	NA	NA	Y	0.594	0.559	0.529	0.603	0.551	0.592	0.575	0.502	11251,16428,33,69	11948,15143,28,69	10863,12191,21,61	9287,14096,30,63	10324,12668,28,57	9405,13668,28,48	7136,9640,17,62	12365,12474,28,59	1	1	1	1	1	1	1	1	1	1	1	1
Chromosome02	6211984	C	A	Missense	Manes.02G082800	SS-H2	Manes.02G082800.6.v6.1	203.2	na	missense_variant	MODERATE	3/16	c.608G>T	p.Gly203Val	785/2387	203/608	N	0.016	0.02	0.02	0.017	0.02	0.019	0.019	0.019	354,21763,26,55	459,23060,37,67	349,16893,24,34	289,16442,21,36	404,20269,23,53	373,19448,29,42	275,14547,29,50	497,25605,50,60	0	0	0	0	1	0	0	0	0	0	0	1
Chromosome02	6211991	A	C	Missense	Manes.02G082800	SS-H2	Manes.02G082800.6.v6.1	201.1	na	missense_variant	MODERATE	3/16	c.601T>G	p.Phe201Val	778/2387	201/608	N	0.031	0.032	0.028	0.028	0.029	0.03	0.031	0.03	21458,687,32,43	22787,759,42,51	16775,477,28,38	16270,467,23,35	20090,595,45,31	19243,586,36,33	14370,464,39,27	25349,781,63,47	0	0	0	0	1	0	0	0	0	0	0	1
Chromosome02	6212011	A	C	Missense	Manes.02G082800	SS-H2	Manes.02G082800.6.v6.1	194.2	na	missense_variant	MODERATE	3/16	c.581T>G	p.Ile194Ser	758/2387	194/608	N	0.024	0.025	0.025	0.021	0.024	0.022	0.026	0.023	21589,537,36,75	22976,580,36,79	16810,433,20,68	16373,353,29,55	20178,492,33,64	19380,434,28,57	14428,390,31,64	25533,598,54,65	0	0	0	0	1	0	0	0	0	0	0	1
Chromosome02	6212014	A	C	Missense	Manes.02G082800	SS-H2	Manes.02G082800.6.v6.1	193.2	na	missense_variant	MODERATE	3/16	c.578T>G	p.Phe193Cys	755/2387	193/608	N	0.023	0.023	0.023	0.02	0.022	0.024	0.027	0.021	21632,516,36,56	23029,549,34,63	16879,398,29,30	16418,339,21,38	20229,456,36,40	19342,479,37,49	14446,401,30,36	25591,561,37,68	0	0	0	0	1	0	0	0	0	0	0	1
Chromosome02	6212015	A	C	Missense	Manes.02G082800	SS-H2	Manes.02G082800.6.v6.1	193.1	na	missense_variant	MODERATE	3/16	c.577T>G	p.Phe193Val	754/2387	193/608	N	0.018	0.02	0.02	0.016	0.019	0.02	0.022	0.02	21754,405,26,56	23091,482,40,64	16922,337,28,50	16465,269,26,57	20291,389,38,45	19456,387,26,41	14517,333,24,40	25607,526,53,72	0	0	0	0	1	0	0	0	0	0	0	0
Chromosome02	6212019	C	A	Synonymous	Manes.02G082800	SS-H2	Manes.02G082800.1.v6.1	191.3	na	synonymous_variant	LOW	3/16	c.573G>T	p.Val191Val	750/2387	191/608	N	0.024	0.025	0.023	0.024	0.023	0.024	0.027	0.025	540,21593,32,76	599,22942,28,103	400,16852,26,62	405,16333,17,63	473,20202,22,80	475,19342,16,84	398,14456,16,48	658,25479,30,92	0	0	0	0	1	0	0	0	0	0	0	0
Chromosome02	6212020	A	C	Missense	Manes.02G082800	SS-H2	Manes.02G082800.6.v6.1	191.2	na	missense_variant	MODERATE	3/16	c.572T>G	p.Val191Gly	749/2387	191/608	N	0.035	0.037	0.034	0.033	0.033	0.035	0.034	0.035	21333,775,61,76	22642,871,71,94	16657,591,37,52	16182,553,33,51	19966,683,48,81	19128,688,52,52	14298,506,42,70	25160,923,68,108	0	0	0	0	1	0	0	0	0	0	0	1
Chromosome02	6212026	A	C	Missense	Manes.02G082800	SS-H2	Manes.02G082800.6.v6.1	189.2	na	missense_variant	MODERATE	3/16	c.566T>G	p.Ile189Ser	743/2387	189/608	N	0.026	0.03	0.028	0.026	0.03	0.027	0.033	0.027	21571,584,33,62	22864,712,49,68	16779,482,38,44	16284,442,36,60	20085,612,36,47	19293,542,38,54	14359,487,35,41	25410,704,62,80	0	0	0	0	1	0	0	0	0	0	0	1
Chromosome02	6212034	A	C	Synonymous	Manes.02G082800	SS-H2	Manes.02G082800.1.v6.1	186.3	na	synonymous_variant	LOW	3/16	c.558T>G	p.Val186Val	735/2387	186/608	N	0.031	0.032	0.032	0.031	0.034	0.032	0.036	0.035	21454,684,41,83	22803,759,40,90	16716,550,32,47	16216,519,27,62	19962,703,50,73	19188,628,38,68	14293,533,34,55	25209,901,58,93	0	0	0	0	1	0	0	0	0	0	0	1
Chromosome02	6212036	C	A	Missense	Manes.02G082800	SS-H2	Manes.02G082800.6.v6.1	186.1	na	missense_variant	MODERATE	3/16	c.556G>T	p.Val186Phe	733/2387	186/608	N	0.022	0.025	0.023	0.019	0.022	0.021	0.023	0.023	497,21670,26,73	578,22997,24,89	405,16861,26,54	314,16427,17,57	460,20243,18,56	413,19427,21,73	345,14522,23,37	599,25551,32,73	0	0	0	0	1	0	0	0	0	0	0	0
Chromosome02	6212085	A	C	Missense	Manes.02G082800	SS-H2	Manes.02G082800.6.v6.1	169.3	na	missense_variant	MODERATE	3/16	c.507T>G	p.Asn169Lys	684/2387	169/608	N	0.026	0.027	Miss	0.024	0.028	0.027	Miss	0.026	11849,322,38,108	12762,353,32,78	8982,258,15,60	10055,246,24,89	11862,338,33,94	10464,291,24,76	7638,207,18,61	14900,399,36,102	0	0	0	0	1	0	0	0	0	0	0	1
Chromosome02	6212090	A	C	Missense	Manes.02G082800	SS-H2	Manes.02G082800.6.v6.1	168.1	na	missense_variant	MODERATE	3/16	c.502T>G	p.Tyr168Asp	679/2387	168/608	N	0.022	0.023	Miss	0.021	0.02	0.022	Miss	0.022	11964,275,18,64	12817,299,27,85	9043,201,24,48	10110,213,21,69	11994,251,21,65	10533,239,22,63	7693,169,17,47	14996,332,28,81	0	0	0	0	1	0	0	0	0	0	0	1
Chromosome02	6212093	C	A	Missense	Manes.02G082800	SS-H2	Manes.02G082800.6.v6.1	167.1	na	missense_variant	MODERATE	3/16	c.499G>T	p.Val167Leu	676/2387	167/608	N	0.019	0.018	Miss	0.021	0.019	0.021	Miss	0.023	227,12019,11,61	234,12929,15,53	193,9072,9,42	214,10127,39,35	233,12024,5,71	221,10554,18,66	139,7743,8,37	351,15009,9,69	0	0	0	0	1	0	0	0	0	0	0	1
Chromosome02	6212105	C	A	Missense	Manes.02G082800	SS-H2	Manes.02G082800.6.v6.1	163.1	na	missense_variant	MODERATE	3/16	c.487G>T	p.Ala163Ser	664/2387	163/608	N	0.028	0.028	Miss	0.029	0.026	0.03	Miss	0.027	346,11870,25,98	372,12746,23,96	248,8974,27,63	301,10030,25,63	324,11912,16,75	325,10453,21,58	208,7663,11,45	411,14904,28,92	0	0	0	0	1	0	0	0	0	0	0	0
Chromosome02	6212106	C	A	Missense	Manes.02G082800	SS-H2	Manes.02G082800.6.v6.1	162.3	na	missense_variant	MODERATE	3/16	c.486G>T	p.Leu162Phe	663/2387	162/608	N	0.036	0.034	Miss	0.035	0.036	0.033	Miss	0.031	443,11756,26,116	438,12623,29,146	334,8857,20,99	358,9914,29,118	443,11696,33,156	351,10360,26,120	273,7547,17,91	473,14733,40,190	0	0	0	0	1	0	0	0	0	0	0	1
Chromosome02	6212107	A	C	Missense	Manes.02G082800	SS-H2	Manes.02G082800.6.v6.1	162.2	na	missense_variant	MODERATE	3/16	c.485T>G	p.Leu162Trp	662/2387	162/608	N	0.027	0.026	Miss	0.029	0.032	0.03	Miss	0.03	11902,332,34,77	12759,340,44,90	8962,264,29,55	10021,303,34,63	11819,386,30,90	10427,324,33,76	7625,238,20,45	14823,463,57,93	0	0	0	0	1	0	0	0	0	0	0	0
Chromosome02	6212108	A	C	Missense	Manes.02G082800	SS-H2	Manes.02G082800.6.v6.1	162.1	na	missense_variant	MODERATE	3/16	c.484T>G	p.Leu162Val	661/2387	162/608	N	0.027	0.023	Miss	0.024	0.024	0.025	Miss	0.024	11921,330,34,66	12833,308,35,63	8994,229,46,49	10087,251,25,61	11930,297,30,72	10492,274,30,70	7656,205,23,46	14948,365,53,72	0	0	0	0	1	0	0	0	0	0	0	0
Chromosome02	6212262	T	G	Synonymous	Manes.02G082800	SS-H2	Manes.02G082800.1.v6.1	110.3	na	synonymous_variant	LOW	3/16	c.330A>C	p.Ile110Ile	507/2387	110/608	N	0.031	0.029	Miss	Miss	Miss	Miss	Miss	0.032	60,36,310,9731	58,51,311,10314	40,34,238,7915	48,38,221,6243	50,53,252,8261	62,46,296,8838	49,40,254,6811	63,63,347,10483	0	0	0	0	0	0	0	0	0	0	0	1
Chromosome02	6212266	T	G	Missense	Manes.02G082800	SS-H2	Manes.02G082800.6.v6.1	109.2	na	missense_variant	MODERATE	3/16	c.326A>C	p.His109Pro	503/2387	109/608	N	0.034	0.034	Miss	Miss	Miss	Miss	Miss	0.033	60,27,342,9719	60,35,364,10270	53,31,243,7902	40,31,206,6272	59,37,285,8237	62,39,338,8795	50,32,226,6847	58,47,358,10493	0	0	0	0	1	0	0	0	0	0	0	1
Chromosome02	6212322	T	G	Synonymous	Manes.02G082800	SS-H2	Manes.02G082800.1.v6.1	90.3	na	synonymous_variant	LOW	3/16	c.270A>C	p.Ser90Ser	447/2387	90/608	N	0.049	0.055	0.048	0.061	0.057	0.046	0.05	0.056	270,70,1067,20808	321,82,1280,21918	213,50,822,16251	275,55,1006,15402	277,71,1160,19203	249,57,900,18656	197,43,736,13929	374,98,1437,24261	0	0	0	0	1	0	0	0	0	0	0	1
Chromosome02	6212338	T	G	Missense	Manes.02G082800	SS-H2	Manes.02G082800.6.v6.1	85.2	na	missense_variant	MODERATE	3/16	c.254A>C	p.Lys85Thr	431/2387	85/608	N	0.034	0.037	0.032	0.042	0.04	0.034	0.039	0.039	216,116,734,21162	239,95,850,22402	174,86,545,16523	156,104,685,15786	232,111,816,19518	173,117,674,18880	165,68,568,14095	239,172,999,24753	0	0	0	0	1	0	0	0	0	0	0	1
Chromosome02	6212341	C	A	Missense	Manes.02G082800	SS-H2	Manes.02G082800.6.v6.1	84.2	na	missense_variant	MODERATE	3/16	c.251G>T	p.Trp84Leu	428/2387	84/608	N	0.021	0.021	0.018	0.025	0.022	0.017	0.019	0.023	459,21598,81,94	491,22894,98,116	305,16910,64,49	410,16168,81,78	450,20046,91,98	344,19346,75,76	288,14491,47,70	600,25324,115,113	0	0	0	0	1	0	0	0	0	0	0	0
Chromosome02	6212346	T	G	Synonymous	Manes.02G082800	SS-H2	Manes.02G082800.1.v6.1	82.3	na	synonymous_variant	LOW	3/16	c.246A>C	p.Pro82Pro	423/2387	82/608	N	0.03	0.034	0.03	0.037	0.036	0.028	0.031	0.033	193,64,663,21325	191,78,792,22530	111,61,516,16638	134,61,610,15929	175,88,740,19685	124,51,558,19107	110,59,455,14273	213,110,862,24981	0	0	0	0	1	0	0	0	0	0	0	1
Chromosome02	6212383	T	G	Missense	Manes.02G082800	SS-H2	Manes.02G082800.6.v6.1	70.2	na	missense_variant	MODERATE	3/16	c.209A>C	p.Lys70Thr	386/2387	70/608	N	0.014	0.018	0.014	0.019	0.018	0.016	0.016	0.017	73,18,318,21791	68,36,412,23034	34,19,235,17015	61,32,315,16307	59,32,373,20196	54,29,310,19423	42,16,239,14595	71,55,450,25565	0	0	0	0	0	0	0	0	0	0	0	1
Chromosome02	6212385	T	G	Synonymous	Manes.02G082800	SS-H2	Manes.02G082800.1.v6.1	69.3	na	synonymous_variant	LOW	3/16	c.207A>C	p.Thr69Thr	384/2387	69/608	N	0.014	0.016	0.012	0.016	0.016	0.011	0.014	0.016	89,34,303,21780	65,44,379,23059	61,29,200,17018	62,42,261,16346	75,42,328,20227	54,28,223,19521	43,32,203,14609	99,80,403,25560	0	0	0	0	1	0	0	0	0	0	0	0
Chromosome02	6212390	C	G	Missense	Manes.02G082800	SS-H2	Manes.02G082800.6.v6.1	68.1	na	missense_variant	MODERATE	3/16	c.202G>C	p.Val68Leu	379/2387	68/608	N	0.01	0.024	0.023	0.015	0.017	0.013	0.028	0.001	99,21839,220,35	141,22827,555,29	100,16778,398,23	90,16327,254,33	141,20153,345,31	91,19451,248,32	100,14344,417,26	151,25906,27,44	0	0	0	0	1	0	0	0	0	0	0	1
Chromosome02	6212455	T	C	Intron	Manes.02G082800	SS-H2	Manes.02G082800.6.v6.1	NA	na	intron_variant	MODIFIER	2/15	c.166-29A>G	NA	NA	NA	Y	0.009	0.024	0.024	0.015	0.017	0.013	0.031	0.002	9,207,75,21869	14,566,72,22854	11,404,54,16784	12,256,70,16352	9,357,76,20199	9,262,63,19448	6,452,55,14348	18,44,99,25930	0	0	0	0	1	0	0	0	0	0	0	1
Chromosome03	27235513	T	C	Intron	Manes.03G186600	GS-C1	Manes.03G186600.1.v6.1	NA	na	intron_variant	MODIFIER	1/13	c.-16-147T>C	NA	NA	NA	Y	Miss	0.243	0.227	0.192	0.179	0.171	Miss	Miss	48,2598,22,7322	56,3661,27,11377	42,2772,22,9426	42,2007,20,8440	55,2298,19,10574	39,1813,24,8803	31,1305,13,6327	60,1561,15,7916	1	0	1	1	1	1	1	1	1	0	1	1
Chromosome03	27235561	T	C	Intron	Manes.03G186600	GS-C1	Manes.03G186600.1.v6.1	NA	na	intron_variant	MODIFIER	1/13	c.-16-99T>C	NA	NA	NA	N	0.011	0.013	0.013	0.012	0.014	0.013	Miss	Miss	18,105,13,9872	31,190,30,14904	24,159,27,12077	16,131,22,10360	15,183,21,12752	13,135,14,10547	15,75,13,7591	14,137,13,9407	0	0	0	0	1	0	0	0	0	0	0	1
Chromosome03	27236045	A	C	Missense	Manes.03G186600	GS-C1	Manes.03G186600.1.v6.1	91.1	na	missense_variant	MODERATE	3/14	c.271A>C	p.Ile91Leu	542/1907	91/432	N	0.009	0.009	0.01	0.011	0.011	0.01	0.012	0.013	32112,302,52,96	35330,331,49,93	35727,360,72,109	30922,340,41,102	37340,399,66,102	31530,333,59,74	24427,294,37,79	33311,426,47,106	0	0	0	0	1	0	0	0	0	0	0	0
Chromosome03	27236057	A	C	Missense	Manes.03G186600	GS-C1	Manes.03G186600.1.v6.1	95.1	na	missense_variant	MODERATE	3/14	c.283A>C	p.Ser95Arg	554/1907	95/432	N	0.019	0.021	0.018	0.024	0.024	0.023	0.025	0.006	21837,420,83,107	19653,425,74,88	22918,431,103,103	19829,482,81,107	23633,590,104,134	20198,469,69,99	16185,421,89,99	11877,73,36,15	0	0	0	0	1	0	0	0	0	0	0	0
Chromosome03	27236061	A	C	Missense	Manes.03G186600	GS-C1	Manes.03G186600.1.v6.1	96.2	na	missense_variant	MODERATE	3/14	c.287A>C	p.Lys96Thr	558/1907	96/432	N	0.022	0.026	0.025	0.027	0.029	0.028	0.028	0.009	21824,480,55,97	19580,524,60,88	22801,575,96,105	19755,544,98,110	23579,697,100,104	20086,577,81,96	16173,459,81,93	11872,106,31,26	0	0	0	0	1	0	0	0	0	0	0	1
Chromosome03	27236080	G	A	Intron	Manes.03G186600	GS-C1	Manes.03G186600.1.v6.1	NA	na	intron_variant	MODIFIER	3/13	c.294+12G>A	NA	NA	NA	Y	0.128	0.126	0.08	0.135	0.131	0.105	Miss	0.111	1812,21,12341,54	1593,24,11006,35	1114,16,12778,45	1508,21,9694,38	1729,21,11490,29	1132,13,9616,37	847,7,7875,29	1333,19,10643,47	1	0	1	0	1	0	1	1	0	0	0	1
Chromosome03	27236086	A	C	Intron	Manes.03G186600	GS-C1	Manes.03G186600.1.v6.1	NA	na	intron_variant	MODIFIER	3/13	c.294+18A>C	NA	NA	NA	Y	0.795	0.839	0.794	0.776	0.843	0.83	Miss	0.869	2911,11277,18,30	2031,10594,17,28	2870,11036,27,29	2512,8688,21,22	2078,11158,16,25	1828,8954,8,22	1877,6843,13,27	1571,10437,18,24	1	1	1	1	1	1	1	1	1	0	1	1
Chromosome03	27236302	T	C	Intron	Manes.03G186600	GS-C1	Manes.03G186600.1.v6.1	NA	na	intron_variant	MODIFIER	4/13	c.398+28T>C	NA	NA	NA	Y	Miss	Miss	Miss	Miss	0.126	0.139	Miss	0.107	82,1452,94,6943	71,1117,95,6697	86,1659,120,8106	97,1824,95,7652	89,1438,140,9946	108,1415,131,8755	88,1517,92,6589	99,1307,132,10866	1	0	1	1	1	0	1	1	0	1	1	1
Chromosome03	27236326	C	T	Intron	Manes.03G186600	GS-C1	Manes.03G186600.1.v6.1	NA	na	intron_variant	MODIFIER	4/13	c.398+52C>T	NA	NA	NA	Y	Miss	Miss	Miss	Miss	0.375	0.345	Miss	0.357	41,6206,9,2262	44,5342,14,2517	51,6765,16,3086	53,6632,15,2910	56,7185,19,4305	61,6732,19,3553	36,5423,6,2791	69,7876,19,4378	1	1	1	1	1	1	1	1	1	1	1	1
Chromosome03	27236347	G	A	Intron	Manes.03G186600	GS-C1	Manes.03G186600.1.v6.1	NA	na	intron_variant	MODIFIER	4/13	c.398+73G>A	NA	NA	NA	Y	Miss	Miss	Miss	Miss	0.969	0.966	Miss	0.979	8259,8,306,7	7772,5,162,16	9636,7,310,17	9377,9,271,11	11236,5,359,18	9997,8,347,12	7999,6,267,13	12104,9,260,26	1	1	1	1	1	1	1	1	1	1	1	1
Chromosome03	27236352	G	A	Intron	Manes.03G186600	GS-C1	Manes.03G186600.1.v6.1	NA	na	intron_variant	MODIFIER	4/13	c.398+78G>A	NA	NA	NA	Y	Miss	Miss	0.317	Miss	0.379	0.352	Miss	0.365	2318,23,6137,137	2562,19,5297,116	3123,20,6740,144	2954,14,6574,148	4345,23,7126,165	3610,17,6655,135	2834,17,5339,124	4472,25,7776,167	1	1	1	1	1	1	1	1	1	1	1	1
Chromosome03	27236353	A	C	Intron	Manes.03G186600	GS-C1	Manes.03G186600.1.v6.1	NA	na	intron_variant	MODIFIER	4/13	c.398+79A>C	NA	NA	NA	Y	Miss	Miss	0.135	Miss	0.096	0.104	Miss	0.1	7705,878,14,67	6919,1048,16,54	8634,1351,25,73	8627,1015,27,66	10473,1115,23,108	9263,1070,25,98	7493,759,25,86	11096,1234,22,119	1	0	1	0	1	0	1	1	0	1	0	1
Chromosome03	27236519	G	T	Intron	Manes.03G186600	GS-C1	Manes.03G186600.1.v6.1	NA	na	intron_variant	MODIFIER	5/13	c.447+37G>T	NA	NA	NA	N	0.004	0.003	0.003	0.006	0.006	0.005	0.003	0.001	33,6,43390,167	17,6,25886,77	45,3,53019,138	35,9,47976,312	33,12,50674,282	34,5,44570,244	21,5,36435,95	20,8,36726,40	0	0	0	0	1	0	0	0	0	1	0	1
Chromosome03	27236525	A	G	Intron	Manes.03G186600	GS-C1	Manes.03G186600.1.v6.1	NA	na	intron_variant	MODIFIER	5/13	c.447+43A>G	NA	NA	NA	N	0.177	0.143	0.192	0.213	0.134	0.141	0.186	0.115	17138,109,3682,236	21902,169,3654,281	22662,122,5373,329	20518,132,5569,340	21423,121,3306,306	19208,99,3140,249	15045,75,3444,248	10528,76,1371,149	1	0	1	1	1	1	1	1	1	1	0	1
Chromosome03	27236553	A	C	Intron	Manes.03G186600	GS-C1	Manes.03G186600.1.v6.1	NA	na	intron_variant	MODIFIER	5/13	c.448-35A>C	NA	NA	NA	N	0.016	0.017	0.015	0.017	0.016	0.014	0.018	0.017	20856,331,22,30	25480,444,40,65	27975,433,32,68	26040,453,49,55	24680,392,41,57	22305,313,30,72	18399,333,35,48	11883,205,23,29	0	0	0	0	1	0	0	0	0	0	0	1
Chromosome03	27236561	G	T	Intron	Manes.03G186600	GS-C1	Manes.03G186600.1.v6.1	NA	na	intron_variant	MODIFIER	5/13	c.448-27G>T	NA	NA	NA	Y	0.207	0.191	0.133	0.178	0.207	0.185	0.178	0.281	47,27,16792,4388	52,25,20994,4971	64,25,24651,3781	76,36,21787,4707	51,45,19881,5204	56,30,18439,4192	43,39,15406,3328	34,20,8686,3403	1	0	1	1	1	1	1	1	1	1	1	1
Chromosome03	27236577	C	A	Intron	Manes.03G186600	GS-C1	Manes.03G186600.1.v6.1	NA	na	intron_variant	MODIFIER	5/13	c.448-11C>A	NA	NA	NA	N	0.013	0.016	0.014	0.013	0.013	0.013	0.014	0.014	270,20884,32,88	424,25488,41,109	390,27978,48,112	356,26103,46,118	327,24684,48,128	305,22320,30,80	266,18449,29,78	168,11910,18,61	0	0	0	0	1	0	0	0	0	0	0	0
Chromosome03	27236601	C	A	Missense	Manes.03G186600	GS-C1	Manes.03G186600.1.v6.1	154.2	na	missense_variant	MODERATE	6/14	c.461C>A	p.Ala154Glu	732/1907	154/432	N	0.017	0.016	0.016	0.015	0.016	0.014	0.014	0.016	354,20884,12,71	426,25522,22,127	443,27982,9,112	410,26079,20,114	392,24707,16,80	312,22297,10,107	269,18476,8,76	192,11925,6,52	0	0	0	0	1	0	0	0	0	0	0	0
Chromosome03	27236607	C	A	Missense	Manes.03G186600	GS-C1	Manes.03G186600.1.v6.1	156.2	na	missense_variant	MODERATE	6/14	c.467C>A	p.Thr156Lys	738/1907	156/432	N	0.017	0.019	0.016	0.019	0.02	0.016	0.019	0.016	352,20864,15,97	502,25425,19,162	453,27982,15,115	492,25979,24,144	506,24529,26,143	355,22264,19,105	347,18371,13,111	194,11906,11,66	0	0	0	0	1	0	0	0	0	0	0	0
Chromosome03	27236608	A	C	Synonymous	Manes.03G186600	GS-C1	Manes.03G186600.1.v6.1	156.3	na	synonymous_variant	LOW	6/14	c.468A>C	p.Thr156Thr	739/1907	156/432	N	0.024	0.024	0.024	0.025	0.02	0.024	0.024	0.024	20633,511,65,117	25253,631,72,152	27682,667,71,148	25743,658,77,162	24507,500,73,125	21971,542,69,162	18229,445,59,109	11774,287,32,84	0	0	0	0	1	0	0	0	0	0	0	1
Chromosome03	27236610	C	A	Missense	Manes.03G186600	GS-C1	Manes.03G186600.1.v6.1	157.2	na	missense_variant	MODERATE	6/14	c.470C>A	p.Pro157Gln	741/1907	157/432	N	0.025	0.028	0.028	0.027	0.029	0.027	0.029	0.031	531,20582,26,192	718,25101,38,256	796,27484,59,229	699,25641,41,274	729,24145,44,289	609,21926,34,189	547,18116,33,147	369,11690,23,98	0	0	0	0	1	0	0	0	0	0	0	1
Chromosome03	27236613	C	A	Missense	Manes.03G186600	GS-C1	Manes.03G186600.1.v6.1	158.2	na	missense_variant	MODERATE	6/14	c.473C>A	p.Ala158Glu	744/1907	158/432	Y	0.016	0.018	0.017	0.015	0.021	0.017	0.018	0.016	349,20857,18,103	460,25504,33,118	486,27889,70,123	394,26086,31,140	514,24503,34,155	376,22276,29,80	343,18368,29,104	194,11929,18,44	0	0	0	0	1	0	0	0	0	0	0	0
Chromosome03	27236614	A	C	Synonymous	Manes.03G186600	GS-C1	Manes.03G186600.1.v6.1	158.3	na	synonymous_variant	LOW	6/14	c.474A>C	p.Ala158Ala	745/1907	158/432	N	0.018	0.019	0.017	0.021	0.026	0.018	0.018	0.018	20801,376,44,106	25392,492,92,139	27885,476,67,140	25863,565,67,155	24254,652,82,220	22226,397,50,88	18347,334,49,112	11872,212,32,69	0	0	0	0	1	0	0	0	0	0	0	1
Chromosome03	27236657	A	C	Missense	Manes.03G186600	GS-C1	Manes.03G186600.1.v6.1	173.1	na	missense_variant	MODERATE	6/14	c.517A>C	p.Ile173Leu	788/1907	173/432	N	0.037	0.037	0.038	0.033	0.035	0.039	Miss	Miss	10467,406,28,43	12552,488,36,47	13277,518,36,57	12623,437,36,53	11679,421,36,59	10637,427,33,33	8631,295,21,31	5665,198,13,30	0	0	0	0	1	0	0	0	0	0	0	1
Chromosome03	27236663	A	C	Missense	Manes.03G186600	GS-C1	Manes.03G186600.1.v6.1	175.1	na	missense_variant	MODERATE	6/14	c.523A>C	p.Ser175Arg	794/1907	175/432	N	0.022	0.024	0.027	0.022	0.025	0.024	Miss	Miss	10631,241,34,42	12715,311,47,61	13423,369,45,71	12776,290,41,47	11812,301,40,55	10797,269,28,46	8732,200,25,23	5728,131,24,27	0	0	0	0	1	0	0	0	0	0	0	0
Chromosome03	27236666	A	C	Missense	Manes.03G186600	GS-C1	Manes.03G186600.1.v6.1	176.1	na	missense_variant	MODERATE	6/14	c.526A>C	p.Lys176Gln	797/1907	176/432	N	0.021	0.021	0.023	0.021	0.02	0.023	Miss	Miss	10637,233,18,65	12727,268,21,74	13501,317,27,68	12793,280,19,56	11854,247,29,52	10813,254,17,49	8738,189,12,38	5725,128,9,29	0	0	0	0	1	0	0	0	0	0	0	1
Chromosome03	27236667	A	C	Missense	Manes.03G186600	GS-C1	Manes.03G186600.1.v6.1	176.2	na	missense_variant	MODERATE	6/14	c.527A>C	p.Lys176Thr	798/1907	176/432	N	0.027	0.025	0.026	0.025	0.027	0.025	Miss	Miss	10584,291,32,48	12669,330,20,73	13442,365,33,74	12719,322,37,73	11757,329,33,63	10762,280,34,56	8657,258,22,40	5710,135,17,29	0	0	0	0	1	0	0	0	0	0	0	1
Chromosome03	27236668	G	A	Synonymous	Manes.03G186600	GS-C1	Manes.03G186600.1.v6.1	176.3	na	synonymous_variant	LOW	6/14	c.528G>A	p.Lys176Lys	799/1907	176/432	Y	0.254	0.301	0.301	0.277	0.343	0.318	Miss	Miss	2741,100,8038,78	3886,128,9005,78	4130,133,9570,83	3579,122,9352,97	4094,168,7852,71	3483,110,7469,72	2790,109,6023,56	1836,75,3938,45	1	1	1	1	1	1	1	1	1	1	1	1
Chromosome03	27236669	A	C	Missense	Manes.03G186600	GS-C1	Manes.03G186600.1.v6.1	177.1	na	missense_variant	MODERATE	6/14	c.529A>C	p.Lys177Gln	800/1907	177/432	N	0.034	0.035	0.032	0.037	0.037	0.034	Miss	Miss	10494,369,27,68	12549,455,37,64	13363,443,33,77	12535,485,46,85	11659,451,28,57	10671,372,33,60	8577,332,24,46	5629,213,12,44	0	0	0	0	1	0	0	0	0	0	0	1
Chromosome03	27236670	A	C	Missense	Manes.03G186600	GS-C1	Manes.03G186600.1.v6.1	177.2	na	missense_variant	MODERATE	6/14	c.530A>C	p.Lys177Thr	801/1907	177/432	N	0.034	0.037	0.028	0.035	0.034	0.036	Miss	Miss	10485,367,41,65	12507,476,55,68	13422,390,43,63	12570,461,46,74	11657,410,52,76	10645,398,41,55	8618,296,27,38	5625,213,25,37	0	0	0	0	1	0	0	0	0	0	0	1
Chromosome03	27236672	A	C	Missense	Manes.03G186600	GS-C1	Manes.03G186600.1.v6.1	178.1	na	missense_variant	MODERATE	6/14	c.532A>C	p.Lys178Gln	803/1907	178/432	N	0.037	0.036	0.034	0.04	0.039	0.038	Miss	Miss	10449,399,40,64	12530,463,58,83	13312,464,56,90	12479,519,60,103	11589,467,47,100	10581,421,48,95	8555,343,34,56	5594,249,22,44	0	0	0	0	1	0	0	0	0	0	0	1
Chromosome03	27236673	A	C	Missense	Manes.03G186600	GS-C1	Manes.03G186600.1.v6.1	178.2	na	missense_variant	MODERATE	6/14	c.533A>C	p.Lys178Thr	804/1907	178/432	N	0.034	0.033	0.032	0.034	0.035	0.034	Miss	Miss	10454,369,57,70	12571,434,68,63	13348,439,72,65	12561,443,71,89	11645,428,60,71	10655,378,59,56	8584,323,27,53	5600,221,39,50	0	0	0	0	1	0	0	0	0	0	0	1
Chromosome03	27236842	G	T	Intron	Manes.03G186600	GS-C1	Manes.03G186600.1.v6.1	NA	na	intron_variant	MODIFIER	6/13	c.555-67G>T	NA	NA	NA	N	0.044	0.048	0.046	0.051	0.047	0.049	0.046	Miss	107,28,10194,470	134,25,12654,644	136,27,14171,687	125,31,12970,699	128,19,12526,616	112,18,11269,581	84,17,9521,463	70,10,6167,287	0	0	0	0	1	0	0	0	0	0	0	1
Chromosome03	27236845	G	T	Intron	Manes.03G186600	GS-C1	Manes.03G186600.1.v6.1	NA	na	intron_variant	MODIFIER	6/13	c.555-64G>T	NA	NA	NA	Y	0.07	0.07	0.066	0.067	0.063	0.064	0.058	Miss	105,12,9934,747	124,14,12381,930	114,17,13902,981	136,17,12746,911	113,13,12322,828	102,10,11095,760	82,13,9402,578	54,7,6042,430	0	0	0	0	1	0	0	0	0	0	0	1
Chromosome03	27236853	G	T	Intron	Manes.03G186600	GS-C1	Manes.03G186600.1.v6.1	NA	na	intron_variant	MODIFIER	6/13	c.555-56G>T	NA	NA	NA	N	0.039	0.039	0.035	0.04	0.037	0.038	0.035	Miss	72,14,10289,414	111,11,12798,514	104,9,14372,525	100,14,13147,548	105,15,12661,490	86,11,11413,455	66,3,9662,347	56,8,6250,220	0	0	0	0	1	0	0	0	0	0	0	1
Chromosome03	27236860	T	G	Intron	Manes.03G186600	GS-C1	Manes.03G186600.1.v6.1	NA	na	intron_variant	MODIFIER	6/13	c.555-49T>G	NA	NA	NA	N	0.021	0.024	0.021	0.025	0.022	0.023	0.019	Miss	47,9,219,10452	50,17,322,12983	43,14,318,14630	39,21,350,13394	38,14,295,12919	27,9,271,11640	38,12,186,9783	17,7,152,6354	0	0	0	0	1	0	0	0	0	0	0	1
Chromosome03	27236863	G	T	Intron	Manes.03G186600	GS-C1	Manes.03G186600.1.v6.1	NA	na	intron_variant	MODIFIER	6/13	c.555-46G>T	NA	NA	NA	N	0.038	0.036	0.035	0.037	0.035	0.035	0.039	Miss	43,9,10298,410	47,10,12844,486	39,13,14420,529	54,17,13222,504	47,7,12750,457	46,6,11469,422	29,6,9632,390	34,2,6273,220	0	0	0	0	1	0	0	0	0	0	0	1
Chromosome03	27236872	G	T	Intron	Manes.03G186600	GS-C1	Manes.03G186600.1.v6.1	NA	na	intron_variant	MODIFIER	6/13	c.555-37G>T	NA	NA	NA	N	0.017	0.018	0.017	0.02	0.02	0.019	0.018	Miss	37,7,10555,185	28,4,13096,242	41,7,14689,253	45,13,13444,269	41,9,12935,261	33,11,11655,227	21,5,9850,184	23,1,6367,115	0	0	0	0	1	0	0	0	0	0	0	0
Chromosome03	27236889	T	G	Intron	Manes.03G186600	GS-C1	Manes.03G186600.1.v6.1	NA	na	intron_variant	MODIFIER	6/13	c.555-20T>G	NA	NA	NA	N	0.02	0.017	0.016	0.018	0.02	0.017	0.017	Miss	32,16,210,10524	38,24,220,13034	50,21,234,14668	54,23,243,13440	36,20,257,12907	41,19,201,11653	41,16,168,9827	28,12,110,6353	0	0	0	0	0	0	0	0	0	0	0	1
Chromosome03	27236897	C	T	Intron	Manes.03G186600	GS-C1	Manes.03G186600.1.v6.1	NA	na	intron_variant	MODIFIER	6/13	c.555-12C>T	NA	NA	NA	N	0.053	0.03	0.031	0.028	0.032	0.021	0.036	Miss	55,10141,15,570	77,12844,16,404	85,14407,21,457	79,13292,18,386	62,12664,27,423	57,11578,11,253	38,9628,16,360	35,6243,11,217	0	0	1	0	1	0	0	0	0	0	0	1
Chromosome03	27236925	G	T	Nonsense	Manes.03G186600	GS-C1	Manes.03G186600.1.v6.1	191.1	na	stop_gained	HIGH	7/14	c.571G>T	p.Glu191*	842/1907	191/432	N	0.019	0.021	0.018	0.022	0.02	0.017	0.019	0.018	86,34,20739,406	123,42,25354,545	123,50,27849,511	144,35,25833,572	120,40,24507,488	82,29,22212,390	78,41,18389,353	53,16,11910,222	0	0	0	0	1	0	0	0	0	0	0	1
Chromosome03	27236934	T	G	Missense	Manes.03G186600	GS-C1	Manes.03G186600.1.v6.1	194.1	na	missense_variant	MODERATE	7/14	c.580T>G	p.Leu194Val	851/1907	194/432	N	0.027	0.026	0.027	0.027	0.027	0.025	0.028	0.029	85,81,570,20504	95,86,682,25182	97,90,762,27556	145,111,710,25625	112,104,673,24254	76,83,553,21982	63,76,522,18191	55,48,350,11731	0	0	0	0	1	0	0	0	0	0	0	1
Chromosome03	27236938	T	G	Missense	Manes.03G186600	GS-C1	Manes.03G186600.1.v6.1	195.2	na	missense_variant	MODERATE	7/14	c.584T>G	p.Leu195Arg	855/1907	195/432	N	0.025	0.024	0.025	0.027	0.027	0.024	0.025	0.025	88,54,535,20560	121,88,616,25233	121,99,711,27580	132,92,709,25661	98,81,670,24296	116,57,549,21968	72,48,470,18262	58,45,301,11777	0	0	0	0	1	0	0	0	0	0	0	1
Chromosome03	27236956	G	T	Missense	Manes.03G186600	GS-C1	Manes.03G186600.1.v6.1	201.2	na	missense_variant	MODERATE	7/14	c.602G>T	p.Trp201Leu	873/1907	201/432	N	0.019	0.019	0.017	0.017	0.018	0.017	0.017	0.016	32,19,20747,402	58,21,25445,501	53,28,27915,491	61,22,26052,460	59,25,24596,449	38,21,22220,390	47,10,18461,318	24,14,11939,199	0	0	0	0	1	0	0	0	0	0	0	1
Chromosome03	27236964	G	T	Missense	Manes.03G186600	GS-C1	Manes.03G186600.1.v6.1	204.1	na	missense_variant	MODERATE	7/14	c.610G>T	p.Gly204Cys	881/1907	204/432	N	0.014	0.014	0.014	0.017	0.014	0.012	0.013	0.012	37,18,20824,303	64,19,25575,371	51,13,28025,387	77,32,26040,442	50,29,24706,339	33,21,22337,271	35,16,18540,247	22,7,11986,145	0	0	0	0	1	0	0	0	0	0	0	1
Chromosome03	27237018	A	G	Intron	Manes.03G186600	GS-C1	Manes.03G186600.1.v6.1	NA	na	intron_variant	MODIFIER	7/13	c.642+22A>G	NA	NA	NA	Y	0.006	0.015	0.029	0.006	0.015	0.013	0.013	0.021	46139,135,280,38	54893,179,818,58	60236,168,1811,45	61269,217,387,62	69566,258,1056,70	70578,260,939,71	51618,212,665,57	32324,116,680,27	0	0	1	0	1	0	0	0	0	1	0	1
Chromosome03	27237059	G	A	Intron	Manes.03G186600	GS-C1	Manes.03G186600.1.v6.1	NA	na	intron_variant	MODIFIER	7/13	c.643-38G>A	NA	NA	NA	Y	0.006	0.014	0.026	0.006	0.014	0.012	0.011	0.021	283,12,46158,90	766,33,55003,105	1619,56,60454,97	342,41,61413,131	1007,47,69761,138	889,44,70794,139	602,43,51807,94	683,12,32385,59	0	0	1	0	1	0	0	0	0	1	0	1
Chromosome03	27237104	A	C	Missense	Manes.03G186600	GS-C1	Manes.03G186600.1.v6.1	217.2	na	missense_variant	MODERATE	8/14	c.650A>C	p.Tyr217Ser	921/1907	217/432	N	0.017	0.02	0.018	0.019	0.019	0.018	0.02	0.021	24458,417,42,113	27790,565,70,151	31259,588,76,130	32828,649,75,166	42446,822,105,254	45715,836,91,245	31236,638,85,205	20057,426,44,118	0	0	0	0	1	0	0	0	0	0	0	1
Chromosome03	27237107	A	C	Missense	Manes.03G186600	GS-C1	Manes.03G186600.1.v6.1	218.2	na	missense_variant	MODERATE	8/14	c.653A>C	p.Tyr218Ser	924/1907	218/432	N	0.013	0.015	0.014	0.014	0.016	0.013	0.016	0.017	24616,315,47,65	27993,428,55,111	31436,445,67,110	33032,476,76,136	42661,713,89,181	46021,625,83,184	31442,527,64,138	20189,345,40,75	0	0	0	0	1	0	0	0	0	0	0	0
Chromosome03	27237127	A	C	Missense	Manes.03G186600	GS-C1	Manes.03G186600.1.v6.1	225.1	na	missense_variant	MODERATE	8/14	c.673A>C	p.Lys225Gln	944/1907	225/432	N	0.023	0.028	0.008	0.027	0.029	0.024	0.028	0.031	24290,571,67,122	27570,781,82,154	18918,147,30,28	32515,918,79,201	42002,1236,135,271	45437,1124,132,208	30985,902,92,185	19815,626,67,144	0	0	0	0	1	0	0	0	0	0	0	1
Chromosome03	27237128	A	C	Missense	Manes.03G186600	GS-C1	Manes.03G186600.1.v6.1	225.2	na	missense_variant	MODERATE	8/14	c.674A>C	p.Lys225Thr	945/1907	225/432	N	0.029	0.032	0.012	0.034	0.035	0.031	0.036	0.037	24135,730,104,86	27350,909,138,193	18822,233,33,40	32194,1144,164,212	41647,1495,211,296	45037,1444,189,240	30638,1149,161,221	19668,759,104,121	0	0	0	0	1	0	0	0	0	0	0	1
Chromosome03	27237129	A	C	Missense	Manes.03G186600	GS-C1	Manes.03G186600.1.v6.1	225.3	na	missense_variant	MODERATE	8/14	c.675A>C	p.Lys225Asn	946/1907	225/432	N	0.031	0.033	0.01	0.034	0.035	0.035	0.038	0.04	23993,757,83,223	27271,945,119,260	18835,196,26,70	32140,1139,129,307	41543,1522,156,430	44705,1633,145,428	30490,1209,137,333	19535,806,75,236	0	0	0	0	1	0	0	0	0	0	0	1
Chromosome03	27237137	G	T	Missense	Manes.03G186600	GS-C1	Manes.03G186600.1.v6.1	228.2	na	missense_variant	MODERATE	8/14	c.683G>T	p.Gly228Val	954/1907	228/432	N	0.016	0.019	0.006	0.019	0.005	0.018	0.006	0.022	88,70,24502,401	118,90,27844,547	25,12,18826,118	143,107,32857,621	39,5,23678,116	142,135,45818,825	36,5,17015,104	80,72,20043,456	0	0	0	0	1	0	0	0	0	0	0	1
Chromosome03	27237188	A	C	Missense	Manes.03G186600	GS-C1	Manes.03G186600.1.v6.1	245.2	na	missense_variant	MODERATE	8/14	c.734A>C	p.Asn245Thr	1005/1907	245/432	N	0.014	0.015	0.014	0.016	0.013	0.013	0.015	0.015	15238,212,29,61	16787,249,44,63	18390,263,61,72	18775,299,45,70	23393,318,61,71	24366,330,57,83	16629,253,43,53	10354,161,32,33	0	0	0	0	1	0	0	0	0	0	0	1
Chromosome03	27237199	A	C	Missense	Manes.03G186600	GS-C1	Manes.03G186600.1.v6.1	249.1	na	missense_variant	MODERATE	8/14	c.745A>C	p.Thr249Pro	1016/1907	249/432	N	0.024	0.026	0.027	0.026	0.024	0.029	0.025	0.027	15065,363,37,72	16559,440,59,86	18145,497,57,97	18526,491,63,103	23072,578,76,125	23945,707,85,107	16431,417,63,71	10216,280,28,59	0	0	0	0	1	0	0	0	0	0	0	1
Chromosome03	27237203	A	C	Missense	Manes.03G186600	GS-C1	Manes.03G186600.1.v6.1	250.2	na	missense_variant	MODERATE	8/14	c.749A>C	p.Asn250Thr	1020/1907	250/432	N	0.021	0.022	0.023	0.022	0.02	0.021	0.022	0.023	15149,332,20,36	16689,382,20,53	18273,433,27,57	18692,416,27,58	23288,469,35,63	24215,517,30,81	16560,366,27,37	10289,242,17,31	0	0	0	0	1	0	0	0	0	0	0	1
Chromosome03	27237333	G	T	Synonymous	Manes.03G186600	GS-C1	Manes.03G186600.1.v6.1	266.3	na	synonymous_variant	LOW	9/14	c.798G>T	p.Val266Val	1069/1907	266/432	N	Miss	0.045	0.049	0.049	0.049	0.049	0.047	0.05	75,11,9213,468	92,11,10988,513	113,16,12673,649	103,18,13895,718	145,28,18826,978	141,27,20994,1072	96,27,14481,715	78,18,9692,506	0	0	0	0	1	0	0	0	0	0	0	1
Chromosome03	27237335	G	T	Missense	Manes.03G186600	GS-C1	Manes.03G186600.1.v6.1	267.2	na	missense_variant	MODERATE	9/14	c.800G>T	p.Gly267Val	1071/1907	267/432	N	Miss	0.037	0.038	0.038	0.036	0.04	0.037	0.038	89,16,9261,405	97,16,11072,425	138,21,12798,500	162,21,14002,556	214,35,19022,717	202,36,21134,872	159,26,14586,553	108,15,9780,391	0	0	0	0	1	0	0	0	0	0	0	1
Chromosome03	27237338	T	G	Missense	Manes.03G186600	GS-C1	Manes.03G186600.1.v6.1	268.2	na	missense_variant	MODERATE	9/14	c.803T>G	p.Ile268Ser	1074/1907	268/432	N	Miss	0.025	0.023	0.022	Miss	0.022	0.022	0.024	32,13,205,9537	48,15,292,11258	52,13,307,13098	61,11,324,14352	1,1,2,278	81,28,483,21684	69,21,333,14921	38,12,243,10005	0	0	0	0	1	0	0	0	0	0	0	0
Chromosome03	27237339	T	G	Missense	Manes.03G186600	GS-C1	Manes.03G186600.1.v6.1	268.3	na	missense_variant	MODERATE	9/14	c.804T>G	p.Ile268Met	1075/1907	268/432	Y	Miss	0.043	0.044	0.044	Miss	0.042	0.045	0.043	40,13,464,9269	43,16,493,11061	50,16,591,12814	56,30,652,14005	3,3,5,272	90,28,931,21227	62,33,682,14567	32,10,444,9810	0	0	0	0	1	0	0	0	0	0	0	1
Chromosome03	27237343	G	T	Missense	Manes.03G186600	GS-C1	Manes.03G186600.1.v6.1	270.1	na	missense_variant	MODERATE	9/14	c.808G>T	p.Ala270Ser	1079/1907	270/432	N	Miss	0.028	0.027	0.028	Miss	0.026	0.03	0.028	42,13,9484,243	55,15,11174,322	48,15,13033,367	64,21,14233,404	2,1,262,6	94,28,21585,565	58,15,14807,462	33,8,9965,291	0	0	0	0	1	0	0	0	0	0	0	1
Chromosome03	27237346	G	T	Nonsense	Manes.03G186600	GS-C1	Manes.03G186600.1.v6.1	271.1	na	stop_gained	HIGH	9/14	c.811G>T	p.Gly271*	1082/1907	271/432	N	Miss	0.031	0.031	0.032	Miss	0.029	0.03	0.029	68,12,9435,276	79,10,11136,358	81,18,12950,416	105,18,14146,466	0,6,270,9	138,23,21481,632	91,16,14767,456	65,11,9925,297	0	0	0	0	1	0	0	0	0	0	0	1
Chromosome03	27237347	G	T	Missense	Manes.03G186600	GS-C1	Manes.03G186600.1.v6.1	271.2	na	missense_variant	MODERATE	9/14	c.812G>T	p.Gly271Val	1083/1907	271/432	N	Miss	0.03	0.031	0.029	0.03	0.03	0.03	0.03	79,20,9385,304	121,19,11096,347	121,27,12910,411	131,21,14159,424	172,29,19155,591	176,37,21399,661	141,20,14717,452	79,14,9901,303	0	0	0	0	1	0	0	0	0	0	0	1
Chromosome03	27237349	G	T	Missense	Manes.03G186600	GS-C1	Manes.03G186600.1.v6.1	272.1	na	missense_variant	MODERATE	9/14	c.814G>T	p.Asp272Tyr	1085/1907	272/432	N	Miss	0.032	0.031	0.031	0.031	0.03	0.029	0.034	95,20,9378,293	102,20,11098,363	155,22,12881,413	132,27,14118,458	167,29,19177,606	200,30,21385,660	138,32,14715,446	86,13,9848,351	0	0	0	0	1	0	0	0	0	0	0	1
Chromosome03	27237350	A	T	Missense	Manes.03G186600	GS-C1	Manes.03G186600.1.v6.1	272.2	na	missense_variant	MODERATE	9/14	c.815A>T	p.Asp272Val	1086/1907	272/432	N	Miss	0.042	0.04	0.041	0.041	0.039	0.039	0.04	9264,52,108,367	10919,72,115,479	12750,86,109,529	13918,90,137,592	18819,140,223,796	21074,143,215,844	14505,94,145,589	9710,84,101,406	0	0	0	0	1	0	0	0	0	0	0	0
Chromosome03	27237359	G	T	Missense	Manes.03G186600	GS-C1	Manes.03G186600.1.v6.1	275.2	na	missense_variant	MODERATE	9/14	c.824G>T	p.Trp275Leu	1095/1907	275/432	N	Miss	0.033	0.034	0.034	0.032	0.033	0.034	0.035	53,7,9389,334	73,14,11128,374	79,16,12915,461	71,18,14152,497	113,24,19242,635	142,25,21389,720	86,16,14728,512	54,14,9851,359	0	0	0	0	1	0	0	0	0	0	0	1
Chromosome03	27237362	G	T	Missense	Manes.03G186600	GS-C1	Manes.03G186600.1.v6.1	276.2	na	missense_variant	MODERATE	9/14	c.827G>T	p.Cys276Phe	1098/1907	276/432	N	Miss	0.027	0.028	0.026	0.027	0.029	0.029	0.025	34,13,9432,305	37,11,11233,314	57,12,13027,373	62,16,14283,386	78,21,19379,538	95,15,21522,645	65,10,14821,443	42,15,9972,259	0	0	0	0	1	0	0	0	0	0	0	1
Chromosome03	27237368	G	T	Missense	Manes.03G186600	GS-C1	Manes.03G186600.1.v6.1	278.2	na	missense_variant	MODERATE	9/14	c.833G>T	p.Arg278Ile	1104/1907	278/432	N	Miss	0.024	0.025	0.023	0.021	0.025	0.022	0.023	89,11,9449,239	89,5,11243,276	98,6,13034,329	108,9,14283,342	143,15,19436,424	162,13,21544,556	86,12,14920,333	62,6,9986,236	0	0	0	0	1	0	0	0	0	0	0	1
Chromosome03	27237403	T	G	Intron	Manes.03G186600	GS-C1	Manes.03G186600.1.v6.1	NA	na	intron_variant	MODIFIER	9/13	c.846+22T>G	NA	NA	NA	Y	0.028	0.028	0.026	0.028	0.027	0.024	0.026	0.024	211,40,696,24043	258,54,802,27419	294,63,816,30864	355,65,927,32375	398,91,1157,41988	359,87,1129,45168	281,48,814,31036	172,37,485,19907	0	0	0	0	1	0	0	0	0	0	0	1
Chromosome03	27237405	T	G	Intron	Manes.03G186600	GS-C1	Manes.03G186600.1.v6.1	NA	na	intron_variant	MODIFIER	9/13	c.846+24T>G	NA	NA	NA	N	0.019	0.021	0.019	0.019	0.021	0.016	0.017	0.017	130,29,468,24365	137,39,600,27752	147,59,606,31217	189,69,630,32823	253,64,895,42409	203,68,727,45745	173,44,530,31427	105,28,352,20112	0	0	0	0	1	0	0	0	0	0	0	0
Chromosome03	27237409	T	G	Intron	Manes.03G186600	GS-C1	Manes.03G186600.1.v6.1	NA	na	intron_variant	MODIFIER	9/13	c.846+28T>G	NA	NA	NA	N	0.022	0.021	0.02	0.021	0.023	0.017	0.006	0.019	83,25,552,24448	104,41,606,27817	114,39,650,31257	114,44,721,32839	174,57,1006,42388	170,51,784,45736	20,10,90,15284	61,16,388,20209	0	0	0	0	1	0	0	0	0	0	0	1
Chromosome03	27237410	G	T	Intron	Manes.03G186600	GS-C1	Manes.03G186600.1.v6.1	NA	na	intron_variant	MODIFIER	9/13	c.846+29G>T	NA	NA	NA	N	0.03	0.03	0.026	0.031	0.029	0.025	0.011	0.027	165,36,24163,746	198,40,27470,862	200,37,30987,840	227,46,32420,1020	284,65,42037,1243	258,56,45263,1169	44,12,15189,168	121,22,19965,564	0	0	0	0	1	0	0	0	0	0	0	1
Chromosome03	27237411	G	T	Intron	Manes.03G186600	GS-C1	Manes.03G186600.1.v6.1	NA	na	intron_variant	MODIFIER	9/13	c.846+30G>T	NA	NA	NA	N	0.023	0.022	0.022	0.022	0.024	0.021	0.011	0.021	190,46,24303,563	226,35,27679,630	234,47,31066,705	237,51,32672,747	305,81,42209,1017	270,64,45433,981	42,12,15189,170	120,32,20086,434	0	0	0	0	1	0	0	0	0	0	0	1
Chromosome03	27237413	T	G	Intron	Manes.03G186600	GS-C1	Manes.03G186600.1.v6.1	NA	na	intron_variant	MODIFIER	9/13	c.846+32T>G	NA	NA	NA	N	0.023	0.025	0.024	0.024	0.025	0.02	0.006	0.022	154,56,582,24308	198,70,720,27582	188,87,770,31006	218,97,813,32575	247,129,1060,42174	251,110,942,45443	20,18,89,15281	126,61,448,20039	0	0	0	0	1	0	0	0	0	0	0	1
Chromosome03	27237414	T	G	Intron	Manes.03G186600	GS-C1	Manes.03G186600.1.v6.1	NA	na	intron_variant	MODIFIER	9/13	c.846+33T>G	NA	NA	NA	N	0.02	0.022	0.023	0.022	0.02	0.018	0.007	0.02	117,26,502,24456	147,30,636,27757	143,40,738,31130	156,50,734,32766	202,54,862,42490	181,51,824,45692	18,5,114,15271	103,18,419,20135	0	0	0	0	1	0	0	0	0	0	0	1
Chromosome03	27237416	T	G	Intron	Manes.03G186600	GS-C1	Manes.03G186600.1.v6.1	NA	na	intron_variant	MODIFIER	9/13	c.846+35T>G	NA	NA	NA	N	0.024	0.027	0.026	0.026	0.026	0.022	0.007	0.024	155,32,598,24324	176,63,754,27578	196,52,836,30980	209,55,878,32569	282,82,1124,42136	223,77,1009,45437	21,17,109,15269	115,22,499,20041	0	0	0	0	1	0	0	0	0	0	0	1
Chromosome03	27237422	T	G	Intron	Manes.03G186600	GS-C1	Manes.03G186600.1.v6.1	NA	na	intron_variant	MODIFIER	9/13	c.846+41T>G	NA	NA	NA	N	0.022	0.025	0.023	0.023	0.021	0.018	0.005	0.02	132,41,544,24379	154,37,698,27675	165,46,732,31108	169,64,768,32697	239,88,917,42374	187,86,843,45725	17,16,70,15311	81,26,416,20154	0	0	0	0	1	0	0	0	0	0	0	1
Chromosome03	27237428	G	T	Intron	Manes.03G186600	GS-C1	Manes.03G186600.1.v6.1	NA	na	intron_variant	MODIFIER	9/13	c.846+47G>T	NA	NA	NA	N	0.018	0.02	0.017	0.02	0.019	0.016	0.017	0.018	81,41,24523,454	99,38,27873,559	92,33,31369,555	121,42,32880,663	162,64,42541,841	128,47,45924,757	91,34,31497,546	81,29,20187,376	0	0	0	0	1	0	0	0	0	0	0	0
Chromosome03	27237441	C	A	Intron	Manes.03G186600	GS-C1	Manes.03G186600.1.v6.1	NA	na	intron_variant	MODIFIER	9/13	c.846+60C>A	NA	NA	NA	N	0.026	0.024	0.023	0.026	0.027	0.02	0.023	0.022	642,24255,56,136	667,27706,72,123	732,31106,55,162	865,32590,85,169	1179,42089,119,228	934,45624,103,206	731,31194,62,184	445,20099,46,74	0	0	0	0	1	0	0	0	0	0	0	1
Chromosome03	27237466	A	T	Intron	Manes.03G186600	GS-C1	Manes.03G186600.1.v6.1	NA	na	intron_variant	MODIFIER	9/13	c.846+85A>T	NA	NA	NA	Y	0.205	0.203	0.204	0.193	0.19	0.222	0.185	0.139	19840,47,70,5112	22632,64,91,5767	25384,56,113,6501	27063,57,106,6459	35112,85,163,8256	36261,93,151,10347	26072,66,114,5915	17707,41,49,2859	1	0	1	1	1	1	1	1	0	0	1	1
Chromosome03	27237518	G	C	Intron	Manes.03G186600	GS-C1	Manes.03G186600.1.v6.1	NA	na	intron_variant	MODIFIER	9/13	c.846+137G>C	NA	NA	NA	Y	0.323	0.357	0.352	0.317	0.306	0.337	0.297	0.245	33,8029,16856,106	22,10120,18229,159	35,11208,20611,169	41,10615,22835,191	55,13223,30056,250	51,15677,30846,256	27,9475,22461,181	20,5023,15468,113	1	0	1	1	1	1	1	1	1	1	1	1
Chromosome03	27237537	C	A	Intron	Manes.03G186600	GS-C1	Manes.03G186600.1.v6.1	NA	na	intron_variant	MODIFIER	9/13	c.846+156C>A	NA	NA	NA	N	0.013	0.01	0.009	0.011	0.015	0.009	0.01	0.011	314,24587,12,62	282,28136,16,73	274,31578,27,70	383,33167,23,93	643,42765,44,119	442,46236,23,99	324,31702,31,69	234,20306,14,41	0	0	0	0	1	0	0	0	0	0	0	1
Chromosome03	27237877	T	C	Intron	Manes.03G186600	GS-C1	Manes.03G186600.1.v6.1	NA	na	intron_variant	MODIFIER	9/13	c.847-15T>C	NA	NA	NA	Y	0.547	0.775	0.708	0.714	0.672	0.692	0.649	0.719	23,7530,7,6230	43,10304,5,2988	41,13196,6,5451	53,12449,6,4978	61,12910,13,6304	27,10382,5,4624	38,7073,4,3826	42,9321,6,3640	1	1	1	1	1	1	1	1	1	0	1	1
Chromosome03	27237977	T	G	Intron	Manes.03G186600	GS-C1	Manes.03G186600.1.v6.1	NA	na	intron_variant	MODIFIER	10/13	c.900+32T>G	NA	NA	NA	N	0.02	0.015	0.008	0.037	0.025	0.034	0.01	0.004	42,38,270,13563	44,44,200,13178	70,25,149,18547	70,41,644,16812	64,56,472,18784	60,26,507,14523	34,24,107,10827	53,28,51,12978	0	0	1	0	1	0	0	0	0	0	0	1
Chromosome03	27238032	G	T	Intron	Manes.03G186600	GS-C1	Manes.03G186600.1.v6.1	NA	na	intron_variant	MODIFIER	10/13	c.901-10G>T	NA	NA	NA	N	Miss	Miss	0.045	Miss	0.044	Miss	Miss	Miss	103,24,7529,323	102,30,7339,314	121,31,9568,455	114,22,8719,395	136,30,9430,435	98,22,7086,318	75,17,5165,233	94,18,6010,295	0	0	0	0	1	0	0	0	0	0	0	1
Chromosome03	27238039	C	A	Intron	Manes.03G186600	GS-C1	Manes.03G186600.1.v6.1	NA	na	splice_region_variant&intron_variant	LOW	10/13	c.901-3C>A	NA	NA	NA	N	Miss	Miss	0.027	Miss	0.033	Miss	Miss	Miss	237,7653,12,88	240,7450,12,81	275,9790,9,98	258,8899,14,77	325,9596,10,98	205,7225,11,91	146,5274,10,52	175,6191,10,52	0	0	0	0	1	0	0	0	0	0	0	1
Chromosome03	27238043	G	T	Missense	Manes.03G186600	GS-C1	Manes.03G186600.1.v6.1	301.2	na	missense_variant&splice_region_variant	MODERATE	11/14	c.902G>T	p.Gly301Val	1173/1907	301/432	N	Miss	Miss	0.031	Miss	0.033	Miss	Miss	Miss	82,32,7636,240	69,21,7444,237	67,43,9756,308	71,33,8868,283	84,29,9595,329	68,31,7197,242	45,20,5242,190	54,20,6145,218	0	0	0	0	1	0	0	0	0	0	0	1
Chromosome03	27238055	G	T	Missense	Manes.03G186600	GS-C1	Manes.03G186600.1.v6.1	305.2	na	missense_variant	MODERATE	11/14	c.914G>T	p.Gly305Val	1185/1907	305/432	N	Miss	Miss	0.048	Miss	0.048	Miss	Miss	Miss	74,23,7521,388	61,30,7357,358	94,17,9589,480	92,25,8748,408	77,21,9459,475	57,27,7116,323	1,0,110,4	69,22,6067,282	0	0	0	0	1	0	0	0	0	0	0	1
Chromosome03	27238057	G	T	Missense	Manes.03G186600	GS-C1	Manes.03G186600.1.v6.1	306.1	na	missense_variant	MODERATE	11/14	c.916G>T	p.Ala306Ser	1187/1907	306/432	N	Miss	Miss	0.061	Miss	0.059	Miss	Miss	Miss	69,51,7435,444	80,47,7213,469	85,47,9432,612	77,59,8567,566	97,56,9298,586	57,41,7004,443	3,0,108,12	61,40,5945,395	0	0	0	0	1	0	0	0	0	0	0	0
Chromosome03	27238260	T	G	Missense	Manes.03G186600	GS-C1	Manes.03G186600.1.v6.1	341.2	na	missense_variant	MODERATE	12/14	c.1022T>G	p.Ile341Ser	1293/1907	341/432	N	0.03	0.03	0.03	0.03	0.032	0.025	0.028	0.027	132,18,411,13392	108,18,404,13019	158,22,566,18122	172,26,528,16902	187,38,618,18576	114,20,378,14661	99,11,304,10604	104,12,359,12705	0	0	0	0	1	0	0	0	0	0	0	1
Chromosome03	27238261	T	G	Missense	Manes.03G186600	GS-C1	Manes.03G186600.1.v6.1	341.3	na	missense_variant	MODERATE	12/14	c.1023T>G	p.Ile341Met	1294/1907	341/432	N	0.026	0.026	0.021	0.022	0.023	0.021	0.022	0.021	48,19,360,13526	50,18,355,13125	69,30,394,18373	55,23,390,17160	90,21,451,18857	51,15,319,14787	32,17,240,10728	48,24,271,12836	0	0	0	0	1	0	0	0	0	0	0	1
Chromosome03	27238267	T	G	Synonymous	Manes.03G186600	GS-C1	Manes.03G186600.1.v6.1	343.3	na	synonymous_variant	LOW	12/14	c.1029T>G	p.Ala343Ala	1300/1907	343/432	N	0.033	0.032	0.032	0.031	0.034	0.027	0.032	0.032	90,33,450,13376	98,48,427,12974	136,64,604,18066	114,47,547,16914	137,59,653,18568	80,40,401,14655	68,45,352,10553	79,30,413,12658	0	0	0	0	1	0	0	0	0	0	0	1
Chromosome03	27238268	T	G	Missense	Manes.03G186600	GS-C1	Manes.03G186600.1.v6.1	344.1	na	missense_variant	MODERATE	12/14	c.1030T>G	p.Tyr344Asp	1301/1907	344/432	N	0.022	0.023	0.018	0.023	0.016	0.011	0.02	0.02	35,12,307,13595	41,16,315,13176	41,17,334,18473	47,15,403,17156	37,18,302,19057	11,10,172,14985	34,9,216,10760	28,9,269,12874	0	0	0	0	1	0	0	0	0	0	0	1
Chromosome03	27238273	T	G	Synonymous	Manes.03G186600	GS-C1	Manes.03G186600.1.v6.1	345.3	na	synonymous_variant	LOW	12/14	c.1035T>G	p.Gly345Gly	1306/1907	345/432	N	0.028	0.032	0.029	0.028	0.026	0.024	0.027	0.026	87,25,394,13443	86,34,433,12990	103,34,535,18188	115,30,496,16979	135,39,503,18737	85,24,364,14698	79,22,299,10618	85,14,334,12744	0	0	0	0	1	0	0	0	0	0	0	1
Chromosome03	27238352	A	G	Intron	Manes.03G186600	GS-C1	Manes.03G186600.1.v6.1	NA	na	intron_variant	MODIFIER	12/13	c.1098+16A>G	NA	NA	NA	N	0.004	0.004	0.005	0.005	0.005	0.005	0.004	0.013	43056,56,194,8	44063,66,186,17	46468,63,240,17	47323,70,249,28	51250,62,253,25	44068,41,218,11	31662,45,138,12	12961,3,171,4	0	0	0	0	1	0	0	0	0	0	0	1
Chromosome03	27238372	A	T	Intron	Manes.03G186600	GS-C1	Manes.03G186600.1.v6.1	NA	na	intron_variant	MODIFIER	12/13	c.1098+36A>T	NA	NA	NA	Y	0.142	0.124	0.152	0.174	0.105	0.119	0.148	0.078	37067,71,32,6129	38704,91,50,5494	39586,64,31,7120	39276,69,49,8301	46061,78,45,5431	38977,69,40,5281	27070,57,24,4717	12077,1,7,1022	1	0	1	0	1	0	1	1	0	1	0	0
Chromosome03	27238385	T	C	Intron	Manes.03G186600	GS-C1	Manes.03G186600.1.v6.1	NA	na	intron_variant	MODIFIER	12/13	c.1098+49T>C	NA	NA	NA	N	0.007	0.007	0.007	0.008	0.008	0.008	0.01	0.001	14,292,94,42961	25,328,79,43951	25,345,85,46375	32,373,70,47258	35,427,93,51102	22,337,59,43980	20,303,49,31518	9,14,24,13059	0	0	1	0	1	0	0	0	0	1	0	0
Chromosome03	27238402	C	A	Intron	Manes.03G186600	GS-C1	Manes.03G186600.1.v6.1	NA	na	intron_variant	MODIFIER	12/13	c.1099-45C>A	NA	NA	NA	Y	0.012	0.013	0.005	0.005	0.005	0.009	0.007	0	534,42746,11,42	564,43809,14,43	254,46493,9,30	245,47449,11,49	234,51408,9,39	417,43900,8,32	221,31618,5,25	4,13063,1,10	0	0	1	0	1	0	0	0	0	1	0	0
Chromosome03	27238405	C	T	Intron	Manes.03G186600	GS-C1	Manes.03G186600.1.v6.1	NA	na	intron_variant	MODIFIER	12/13	c.1099-42C>T	NA	NA	NA	N	0.086	0.083	0.048	0.076	0.083	0.069	0.061	0.001	185,39436,19,3727	249,40506,17,3660	172,44353,17,2245	190,43915,27,3621	206,47177,20,4290	178,41114,17,3070	154,29780,15,1939	3,13064,3,8	0	0	1	0	1	0	1	0	0	1	0	0
Chromosome03	27238417	C	A	Intron	Manes.03G186600	GS-C1	Manes.03G186600.1.v6.1	NA	na	intron_variant	MODIFIER	12/13	c.1099-30C>A	NA	NA	NA	N	0.007	0.009	0.007	0.008	0.007	0.007	0.007	0	320,42914,21,78	392,43890,13,87	332,46316,20,85	390,47218,15,96	368,51147,20,68	306,43976,15,88	233,31580,6,68	5,13052,3,8	0	0	0	0	1	0	0	0	0	0	0	0
Chromosome03	27238422	C	A	Intron	Manes.03G186600	GS-C1	Manes.03G186600.1.v6.1	NA	na	intron_variant	MODIFIER	12/13	c.1099-25C>A	NA	NA	NA	N	0.008	0.01	0.007	0.014	0.014	0.008	0.007	0	348,42898,21,75	431,43856,26,79	331,46326,26,76	408,28456,25,80	438,30406,24,73	371,43930,30,48	235,31602,16,38	4,13048,0,5	0	0	0	0	1	0	0	0	0	0	0	0
Chromosome03	27238423	A	G	Intron	Manes.03G186600	GS-C1	Manes.03G186600.1.v6.1	NA	na	intron_variant	MODIFIER	12/13	c.1099-24A>G	NA	NA	NA	Y	0.641	0.663	0.557	0.966	0.97	0.609	0.609	0	15531,28,27673,108	14920,37,29342,93	20677,26,25964,92	989,21,27876,84	926,34,29888,93	17301,23,26973,81	12422,25,19388,56	13028,9,6,13	1	0	1	0	1	1	1	1	0	1	0	0
Chromosome03	27238426	C	A	Intron	Manes.03G186600	GS-C1	Manes.03G186600.1.v6.1	NA	na	intron_variant	MODIFIER	12/13	c.1099-21C>A	NA	NA	NA	N	0.01	0.012	0.009	0.017	0.017	0.01	0.01	0	448,42481,18,61	514,43518,24,78	441,46067,19,54	497,28391,18,63	510,30353,19,65	458,43660,19,61	321,31392,20,49	4,12878,4,8	0	0	0	0	1	0	0	0	0	0	0	0
Chromosome03	27238461	T	C	Synonymous	Manes.03G186600	GS-C1	Manes.03G186600.1.v6.1	371.3	na	synonymous_variant	LOW	13/14	c.1113T>C	p.Arg371Arg	1384/1907	371/432	Y	0.571	0.609	0.576	0.593	0.651	0.62	0.594	Miss	355,16252,66,12221	378,18092,69,11594	357,15284,66,11252	437,16874,96,11573	465,19812,66,10603	389,17137,67,10512	252,11834,50,8094	0,0,0,0	1	1	1	1	0	1	1	1	1	1	1	0
Chromosome03	27238525	T	C	Intron	Manes.03G186600	GS-C1	Manes.03G186600.1.v6.1	NA	na	intron_variant	MODIFIER	13/13	c.1159+18T>C	NA	NA	NA	Y	0.131	0.123	0.081	0.124	0.141	0.107	0.097	Miss	142,2106,162,13987	98,2087,181,14887	117,1168,125,13316	124,1905,175,13420	125,2243,140,13664	154,1579,144,13183	84,992,137,9279	0,0,0,0	1	0	1	0	0	0	1	1	1	0	1	0
Chromosome03	27238526	T	C	Intron	Manes.03G186600	GS-C1	Manes.03G186600.1.v6.1	NA	na	intron_variant	MODIFIER	13/13	c.1159+19T>C	NA	NA	NA	Y	0.05	0.022	0.024	0.037	0.034	0.041	0.037	Miss	101,813,93,15390	82,375,108,16690	81,353,101,14190	96,576,110,14842	61,540,108,15464	87,610,109,14254	45,387,79,9981	0,0,0,0	0	0	1	0	0	0	0	0	0	0	0	0
Chromosome03	27238543	G	T	Intron	Manes.03G186600	GS-C1	Manes.03G186600.1.v6.1	NA	na	intron_variant	MODIFIER	13/13	c.1159+36G>T	NA	NA	NA	Y	0.434	0.481	0.487	0.465	0.504	0.507	0.496	Miss	83,36,9206,7071	125,34,8885,8218	87,40,7490,7114	95,46,8287,7204	88,46,7947,8090	87,46,7365,7564	66,40,5233,5147	0,0,0,0	1	1	1	1	0	1	1	1	1	1	1	0
Chromosome03	27238829	T	A	ThreePrimeUTR	Manes.03G186600	GS-C1	Manes.03G186600.1.v6.1	NA	na	3_prime_UTR_variant	MODIFIER	14/14	c.*8T>A	NA	NA	NA	Y	0.014	0.012	0.003	0.002	0.001	0.01	0.004	Miss	408,5,34,28426	366,24,35,29735	73,17,28,26876	45,11,32,28941	29,16,28,30880	288,13,19,27779	79,14,24,20146	0,0,0,0	0	0	1	0	0	0	0	0	0	0	0	0
Chromosome03	27238839	T	C	ThreePrimeUTR	Manes.03G186600	GS-C1	Manes.03G186600.1.v6.1	NA	na	3_prime_UTR_variant	MODIFIER	14/14	c.*18T>C	NA	NA	NA	N	0.095	0.126	0.125	0.1	0.094	0.094	0.096	Miss	31,2741,61,26029	21,3785,64,26279	18,3353,61,23555	33,2888,80,26023	23,2912,69,27940	15,2645,60,25369	19,1930,52,18258	0,0,0,2	1	0	1	0	0	0	1	1	0	0	0	0
Chromosome04	15303533	G	T	Upstream	Manes.04G061000	GS-C3	Manes.04G061000.1.v6.1	NA	na	intergenic_region	MODIFIER	NA	n.15303533G>T	NA	NA	NA	Y	0.007	0.007	0.009	0.008	0.015	0.015	0.013	0.012	15,0,14240,99	13,2,13770,95	19,1,16681,145	19,2,17164,145	25,1,18537,282	18,1,14879,220	9,4,11185,152	12,4,17260,206	0	0	1	0	1	0	0	0	0	0	0	1
Chromosome04	15303534	G	A	Upstream	Manes.04G061000	GS-C3	Manes.04G061000.1.v6.1	NA	na	intergenic_region	MODIFIER	NA	n.15303534G>A	NA	NA	NA	Y	0.011	0.028	0.019	0.017	0.049	0.039	0.033	0.016	152,1,14188,15	382,1,13494,8	316,2,16519,12	287,6,17036,12	922,2,17912,16	590,5,14516,12	374,2,10969,8	277,1,17191,18	0	0	1	0	1	0	0	0	0	0	0	1
Chromosome04	15303585	C	T	Upstream	Manes.04G061000	GS-C3	Manes.04G061000.1.v6.1	NA	na	intergenic_region	MODIFIER	NA	n.15303585C>T	NA	NA	NA	N	0.589	0.56	0.409	0.589	0.559	0.585	0.52	0.754	48,5911,11,8462	53,6106,12,7774	74,9939,24,6883	68,7120,29,10190	59,8305,23,10530	65,6273,20,8831	49,5448,9,5900	51,4305,23,13164	1	1	1	1	1	1	1	1	1	0	1	1
Chromosome04	15303598	G	A	Upstream	Manes.04G061000	GS-C3	Manes.04G061000.1.v6.1	NA	na	intergenic_region	MODIFIER	NA	n.15303598G>A	NA	NA	NA	Y	0.096	0.125	0.194	0.22	0.171	0.189	0.186	0.09	1376,23,12927,119	1733,18,12114,115	3249,44,13512,121	3789,36,13453,134	3204,31,15530,161	2839,36,12218,107	2101,26,9191,98	1557,28,15820,149	1	0	1	1	1	1	1	1	0	0	1	1
Chromosome04	15303615	G	A	Upstream	Manes.04G061000	GS-C3	Manes.04G061000.1.v6.1	NA	na	intergenic_region	MODIFIER	NA	n.15303615G>A	NA	NA	NA	N	0.103	0.121	0.168	0.055	0.095	0.062	0.135	0.063	1466,22,12806,172	1676,35,12175,140	2816,45,13902,187	946,28,16273,204	1774,40,16918,214	927,19,14110,171	1521,21,9750,133	1097,27,16244,203	1	0	1	0	1	0	1	1	0	0	0	1
Chromosome04	15303645	C	T	Upstream	Manes.04G061000	GS-C3	Manes.04G061000.1.v6.1	NA	na	intergenic_region	MODIFIER	NA	n.15303645C>T	NA	NA	NA	N	0.011	Miss	0.022	0.042	0.039	0.026	0.047	0.009	200,14120,26,155	31,7446,6,135	225,16331,23,370	236,16492,35,716	231,17976,45,727	185,14639,24,396	136,10754,25,530	236,17174,21,162	0	0	1	0	1	0	0	0	0	0	0	1
Chromosome04	15303649	G	T	Upstream	Manes.04G061000	GS-C3	Manes.04G061000.1.v6.1	NA	na	intergenic_region	MODIFIER	NA	n.15303649G>T	NA	NA	NA	N	0.033	Miss	0.034	0.035	0.038	0.034	0.035	Miss	68,19,13940,477	12,6,7484,125	60,25,16323,566	59,22,16784,617	60,26,18174,717	54,33,14635,521	38,21,10991,396	15,6,8886,147	0	0	0	0	1	0	0	0	0	0	0	0
Chromosome04	15303939	G	T	Upstream	Manes.04G061000	GS-C3	Manes.04G061000.1.v6.1	NA	na	intergenic_region	MODIFIER	NA	n.15303939G>T	NA	NA	NA	N	0.054	0.058	0.052	0.054	0.052	0.05	0.053	0.055	154,90,13358,762	184,97,12833,791	195,118,15657,864	193,104,16110,922	217,115,17492,969	138,81,14187,753	126,83,10557,593	231,112,16205,940	0	0	0	0	1	0	0	0	0	0	0	1
Chromosome04	15303940	G	T	Upstream	Manes.04G061000	GS-C3	Manes.04G061000.1.v6.1	NA	na	intergenic_region	MODIFIER	NA	n.15303940G>T	NA	NA	NA	N	0.054	0.05	0.05	0.048	0.05	0.048	0.048	0.052	116,67,13420,760	121,53,13036,693	148,58,15805,826	140,66,16297,827	156,68,17642,926	100,42,14299,723	79,37,10707,536	116,59,16412,903	0	0	0	0	1	0	0	0	0	0	0	1
Chromosome04	15303943	T	G	Upstream	Manes.04G061000	GS-C3	Manes.04G061000.1.v6.1	NA	na	intergenic_region	MODIFIER	NA	n.15303943T>G	NA	NA	NA	N	0.028	0.029	0.027	0.029	0.029	0.026	0.031	0.03	91,57,395,13816	72,60,404,13312	76,81,449,16201	83,85,497,16654	104,69,548,18059	75,53,386,14610	55,54,350,10893	92,68,516,16773	0	0	0	0	1	0	0	0	0	0	0	0
Chromosome04	15303944	T	G	Upstream	Manes.04G061000	GS-C3	Manes.04G061000.1.v6.1	NA	na	intergenic_region	MODIFIER	NA	n.15303944T>G	NA	NA	NA	N	0.028	0.03	0.029	0.03	0.029	0.026	0.03	0.028	61,27,403,13868	73,50,418,13308	70,38,483,16217	63,48,512,16694	90,61,541,18089	62,42,386,14634	53,45,334,10918	84,51,493,16822	0	0	0	0	1	0	0	0	0	0	0	0
Chromosome04	15303946	G	T	Upstream	Manes.04G061000	GS-C3	Manes.04G061000.1.v6.1	NA	na	intergenic_region	MODIFIER	NA	n.15303946G>T	NA	NA	NA	N	0.035	0.04	0.035	0.036	0.036	0.033	0.03	0.038	89,29,13732,498	89,40,13172,553	101,43,16084,585	105,57,16540,613	103,53,17962,665	88,37,14515,488	66,24,10921,338	113,38,16635,663	0	0	0	0	1	0	0	0	0	0	0	0
Chromosome04	15303949	G	T	Upstream	Manes.04G061000	GS-C3	Manes.04G061000.1.v6.1	NA	na	intergenic_region	MODIFIER	NA	n.15303949G>T	NA	NA	NA	N	0.034	0.032	0.029	0.029	0.03	0.031	0.031	0.033	84,55,13661,483	119,60,13237,444	125,63,16151,478	127,63,16629,499	114,61,18047,561	92,46,14541,460	67,28,10911,345	112,66,16710,574	0	0	0	0	1	0	0	0	0	0	0	0
Chromosome04	15303952	T	G	Upstream	Manes.04G061000	GS-C3	Manes.04G061000.1.v6.1	NA	na	intergenic_region	MODIFIER	NA	n.15303952T>G	NA	NA	NA	N	0.027	0.028	0.025	0.027	0.031	0.027	0.029	0.029	50,70,389,13788	65,89,386,13321	73,84,421,16244	84,98,462,16671	81,108,574,18032	56,86,409,14591	57,59,327,10905	84,86,502,16788	0	0	0	0	1	0	0	0	0	0	0	0
Chromosome04	15303955	G	T	Upstream	Manes.04G061000	GS-C3	Manes.04G061000.1.v6.1	NA	na	intergenic_region	MODIFIER	NA	n.15303955G>T	NA	NA	NA	N	0.033	0.034	0.032	0.032	0.029	0.032	0.029	0.032	77,75,13674,472	64,65,13254,473	101,80,16109,538	108,81,16556,549	116,107,18029,543	76,58,14524,479	46,64,10908,328	102,85,16722,555	0	0	0	0	1	0	0	0	0	0	0	1
Chromosome04	15303956	G	T	Upstream	Manes.04G061000	GS-C3	Manes.04G061000.1.v6.1	NA	na	intergenic_region	MODIFIER	NA	n.15303956G>T	NA	NA	NA	N	0.044	0.043	0.04	0.044	0.041	0.042	0.04	0.044	100,70,13506,622	104,75,13089,588	143,69,15950,664	131,103,16316,743	159,107,17759,768	92,60,14355,630	76,53,10766,452	133,87,16489,755	0	0	0	0	1	0	0	0	0	0	0	1
Chromosome04	15303957	G	T	Upstream	Manes.04G061000	GS-C3	Manes.04G061000.1.v6.1	NA	na	intergenic_region	MODIFIER	NA	n.15303957G>T	NA	NA	NA	N	0.029	0.031	0.029	0.032	0.03	0.033	0.028	0.033	88,54,13736,413	97,45,13283,431	105,44,16189,484	94,57,16595,544	116,44,18069,559	77,26,14532,503	71,37,10922,313	107,46,16735,573	0	0	0	0	1	0	0	0	0	0	0	1
Chromosome04	15303961	G	T	Upstream	Manes.04G061000	GS-C3	Manes.04G061000.1.v6.1	NA	na	intergenic_region	MODIFIER	NA	n.15303961G>T	NA	NA	NA	N	0.053	0.052	0.048	0.047	0.046	0.046	0.047	0.05	82,34,13425,757	77,39,13029,711	85,36,15903,794	102,56,16340,797	105,44,17772,865	75,38,14326,694	62,31,10722,525	105,47,16440,864	0	0	0	0	1	0	0	0	0	0	0	1
Chromosome04	15303962	G	T	Upstream	Manes.04G061000	GS-C3	Manes.04G061000.1.v6.1	NA	na	intergenic_region	MODIFIER	NA	n.15303962G>T	NA	NA	NA	N	0.031	0.034	0.03	0.031	0.033	0.03	0.029	0.034	103,50,13705,440	105,48,13236,466	121,50,16144,503	138,63,16566,524	141,60,17975,611	98,43,14550,444	81,31,10909,323	125,59,16683,591	0	0	0	0	1	0	0	0	0	0	0	1
Chromosome04	15303974	C	T	FivePrimeUTR	Manes.04G061000	GS-C3	Manes.04G061000.1.v6.1	NA	na	5_prime_UTR_premature_start_codon_gain_variant	LOW	1/12	c.-208C>T	NA	NA	NA	Y	0.536	0.482	0.337	0.484	0.466	0.489	0.417	0.69	37,6577,98,7583	32,7082,86,6597	43,11059,57,5628	52,8824,106,8289	52,9906,128,8661	31,7664,85,7334	36,6540,77,4681	44,5357,145,11897	1	1	1	1	1	1	1	1	1	0	1	1
Chromosome04	15303979	G	T	FivePrimeUTR	Manes.04G061000	GS-C3	Manes.04G061000.1.v6.1	NA	na	5_prime_UTR_variant	MODIFIER	1/12	c.-203G>T	NA	NA	NA	N	0.023	0.025	0.022	0.023	0.022	0.021	0.021	0.023	66,27,13865,332	64,31,13372,339	95,21,16298,364	79,24,16765,390	73,38,18230,403	68,16,14697,322	49,24,11018,235	75,21,16947,397	0	0	0	0	1	0	0	0	0	0	0	0
Chromosome04	15304059	C	T	FivePrimeUTR	Manes.04G061000	GS-C3	Manes.04G061000.1.v6.1	NA	Y	5_prime_UTR_variant	MODIFIER	1/12	c.-123C>T	NA	NA	NA	N	0.011	0.011	0.009	0.008	0.011	0.01	0.011	0.009	53,24209,11,263	75,24292,4,279	69,27398,13,260	70,27181,9,233	98,32387,15,344	53,24595,8,243	42,18400,6,200	87,27403,8,248	0	0	1	0	1	0	0	0	0	1	0	1
Chromosome04	15304073	G	A	FivePrimeUTR	Manes.04G061000	GS-C3	Manes.04G061000.1.v6.1	NA	Y	5_prime_UTR_variant	MODIFIER	1/12	c.-109G>A	NA	NA	NA	Y	0.6	0.586	0.64	0.653	0.601	0.644	0.638	0.647	14590,104,9730,130	14283,122,10097,162	17580,119,9897,155	17817,100,9448,136	19531,161,12973,186	15866,115,8773,147	11760,104,6675,113	17790,130,9688,142	1	1	1	1	1	1	1	1	1	1	1	1
Chromosome04	15304088	C	T	FivePrimeUTR	Manes.04G061000	GS-C3	Manes.04G061000.1.v6.1	NA	Y	5_prime_UTR_variant	MODIFIER	1/12	c.-94C>T	NA	NA	NA	Y	Miss	0.154	0.186	Miss	0.166	0.074	Miss	0.071	88,7293,296,1610	120,8601,18,1570	117,8075,29,1840	107,7362,20,2107	180,10857,19,2157	117,22903,19,1832	83,5272,24,1450	111,25638,15,1962	1	0	1	0	1	0	0	1	0	1	0	1
Chromosome04	15304092	T	G	FivePrimeUTR	Manes.04G061000	GS-C3	Manes.04G061000.1.v6.1	NA	Y	5_prime_UTR_variant	MODIFIER	1/12	c.-90T>G	NA	NA	NA	Y	Miss	0.065	0.045	Miss	0.102	0.031	Miss	Miss	43,553,493,8554	61,98,664,9494	48,60,451,9510	59,75,364,9107	89,86,1329,11716	36,81,770,23930	42,46,483,6264	47,62,396,9341	1	0	1	0	1	0	1	1	0	0	0	1
Chromosome04	15304548	G	A	Missense	Manes.04G061000	GS-C3	Manes.04G061000.1.v6.1	59.2	na	missense_variant	MODERATE	3/12	c.176G>A	p.Ser59Asn	391/1530	59/356	N	0.012	0.011	0.011	Miss	0.014	Miss	Miss	0.014	115,2,9869,20	117,2,10287,29	108,0,10013,34	131,0,9568,26	182,1,13216,34	95,0,8881,21	70,2,6801,15	135,0,9851,21	0	0	0	0	1	0	0	0	0	0	0	1
Chromosome04	15306159	G	A	Intron	Manes.04G061000	GS-C3	Manes.04G061000.1.v6.1	NA	na	intron_variant	MODIFIER	5/11	c.375-52G>A	NA	NA	NA	Y	Miss	0.234	0.195	0.146	0.195	0.187	Miss	0.077	598,1,4981,7	4026,9,13152,11	3520,5,14508,9	2576,7,15035,13	3729,8,15384,11	2756,6,12021,7	1287,2,8269,8	1392,7,16696,12	1	0	1	1	1	1	1	1	0	0	1	1
Chromosome04	15306205	G	A	Intron	Manes.04G061000	GS-C3	Manes.04G061000.1.v6.1	NA	na	splice_region_variant&intron_variant	LOW	5/11	c.375-6G>A	NA	NA	NA	Y	Miss	0.11	0.06	0.093	0.087	0.085	Miss	0.106	209,0,5435,5	1908,11,15497,25	1094,5,17114,22	1656,6,16125,30	1673,12,17612,27	1265,5,13701,20	637,3,9016,11	1934,4,16359,22	1	0	1	0	1	0	1	1	0	0	0	1
Chromosome04	15306226	A	T	Missense	Manes.04G061000	GS-C3	Manes.04G061000.1.v6.1	130.3	na	missense_variant	MODERATE	6/12	c.390A>T	p.Gln130His	605/1530	130/356	N	Miss	0.021	0.027	0.012	0.027	0.011	Miss	0.001	5622,14,3,20	17021,61,34,363	17715,46,25,487	17565,54,28,217	18765,66,15,512	14794,42,17,171	9505,47,17,117	18254,60,24,15	0	0	1	0	1	0	0	0	0	0	0	1
Chromosome04	15306235	C	T	Synonymous	Manes.04G061000	GS-C3	Manes.04G061000.1.v6.1	133.3	na	synonymous_variant	LOW	6/12	c.399C>T	p.Thr133Thr	614/1530	133/356	Y	Miss	0.12	0.066	0.101	0.094	0.091	Miss	0.114	75,5351,15,226	238,15169,31,2063	221,16845,35,1188	229,15833,37,1772	234,17292,34,1804	198,13458,22,1350	121,8853,18,701	228,16042,27,2070	1	0	1	0	1	0	1	1	0	0	0	1
Chromosome04	15306245	A	C	Missense	Manes.04G061000	GS-C3	Manes.04G061000.1.v6.1	137.1	na	missense_variant	MODERATE	6/12	c.409A>C	p.Lys137Gln	624/1530	137/356	N	Miss	0.015	0.015	0.017	0.015	0.016	Miss	0.019	5541,92,14,22	17141,269,38,45	17927,278,33,49	17485,302,42,53	18957,288,50,69	14734,238,18,46	9478,170,14,33	17903,355,47,64	0	0	0	0	1	0	0	0	0	0	0	1
Chromosome04	15306249	A	C	Missense	Manes.04G061000	GS-C3	Manes.04G061000.1.v6.1	138.2	na	missense_variant	MODERATE	6/12	c.413A>C	p.Glu138Ala	628/1530	138/356	N	Miss	0.016	0.018	0.019	0.021	0.016	Miss	0.023	5533,114,20,7	17087,282,73,65	17848,325,57,70	17396,337,69,86	18813,394,77,89	14716,235,42,51	9427,204,34,34	17816,412,72,78	0	0	0	0	1	0	0	0	0	0	0	1
Chromosome04	15306261	C	A	Missense	Manes.04G061000	GS-C3	Manes.04G061000.1.v6.1	142.2	na	missense_variant	MODERATE	6/12	c.425C>A	p.Pro142His	640/1530	142/356	N	Miss	0.014	0.012	0.014	0.014	0.014	Miss	0.014	67,5583,16,12	236,17202,38,49	228,18016,35,43	242,17560,39,57	264,19009,56,54	204,14780,23,40	135,9508,31,36	256,18055,39,47	0	0	0	0	1	0	0	0	0	0	0	0
Chromosome04	15306274	A	C	Synonymous	Manes.04G061000	GS-C3	Manes.04G061000.1.v6.1	146.3	na	synonymous_variant	LOW	6/12	c.438A>C	p.Pro146Pro	653/1530	146/356	N	Miss	0.016	0.015	0.016	0.016	0.014	Miss	0.016	5582,76,16,11	17165,273,43,49	17957,267,58,47	17502,284,63,55	18952,314,57,65	14773,212,32,37	9519,144,21,29	17978,301,50,70	0	0	0	0	1	0	0	0	0	0	0	0
Chromosome04	15306308	T	C	Intron	Manes.04G061000	GS-C3	Manes.04G061000.1.v6.1	NA	na	intron_variant	MODIFIER	6/11	c.462+10T>C	NA	NA	NA	N	Miss	0.132	0.079	0.119	0.101	0.109	Miss	0.129	21,243,83,4766	59,1721,131,11287	61,1116,165,13006	61,1635,153,12081	63,1496,182,13259	35,1273,117,10390	53,772,117,7028	98,2045,289,13828	1	0	1	0	1	0	1	1	0	0	0	1
Chromosome04	15306311	G	T	Intron	Manes.04G061000	GS-C3	Manes.04G061000.1.v6.1	NA	na	intron_variant	MODIFIER	6/11	c.462+13G>T	NA	NA	NA	N	Miss	0.008	0.006	0.006	0.008	Miss	Miss	0.008	7,4,3487,30	19,5,10212,80	12,11,10437,58	15,14,10216,63	12,12,10903,86	13,10,8741,60	6,6,5572,33	18,9,10535,83	0	0	0	0	0	0	0	1	0	0	0	0
Chromosome04	15306559	T	G	Intron	Manes.04G061000	GS-C3	Manes.04G061000.1.v6.1	NA	na	intron_variant	MODIFIER	6/11	c.463-10T>G	NA	NA	NA	N	Miss	0.019	0.017	0.019	0.019	0.017	Miss	0.019	4,9,82,5532	19,24,337,17123	12,30,302,17983	15,28,341,17486	17,39,367,18967	18,28,248,14693	9,17,189,9474	22,34,348,17975	0	0	0	0	1	0	0	0	0	0	0	1
Chromosome04	15306560	T	G	Intron	Manes.04G061000	GS-C3	Manes.04G061000.1.v6.1	NA	na	intron_variant	MODIFIER	6/11	c.463-9T>G	NA	NA	NA	N	Miss	0.025	0.023	0.025	0.026	0.02	Miss	0.025	9,3,108,5507	13,11,438,17036	19,9,421,17876	19,14,440,17397	24,19,502,18844	15,5,296,14671	15,6,228,9440	22,22,459,17876	0	0	0	0	1	0	0	0	0	0	0	1
Chromosome04	15306562	T	G	Intron	Manes.04G061000	GS-C3	Manes.04G061000.1.v6.1	NA	na	splice_region_variant&intron_variant	LOW	6/11	c.463-7T>G	NA	NA	NA	N	Miss	0.018	0.018	0.023	0.021	0.021	Miss	0.023	12,1,108,5505	23,21,322,17129	25,21,325,17952	25,26,418,17399	32,24,415,18920	18,17,307,14645	14,11,194,9466	29,26,423,17901	0	0	0	0	1	0	0	0	0	0	0	1
Chromosome04	15306564	T	G	Intron	Manes.04G061000	GS-C3	Manes.04G061000.1.v6.1	NA	na	splice_region_variant&intron_variant	LOW	6/11	c.463-5T>G	NA	NA	NA	Y	Miss	0.016	0.013	0.015	0.015	0.013	Miss	0.016	8,4,83,5527	17,22,282,17166	27,18,244,18030	20,22,276,17549	15,20,297,19058	12,15,189,14770	10,9,153,9514	26,29,292,18029	0	0	0	0	1	0	0	0	0	0	0	0
Chromosome04	15306581	T	G	Missense	Manes.04G061000	GS-C3	Manes.04G061000.1.v6.1	159.1	na	missense_variant	MODERATE	7/12	c.475T>G	p.Cys159Gly	690/1530	159/356	N	Miss	0.018	0.018	0.021	0.019	0.019	Miss	0.02	5,1,86,5526	17,28,310,17109	20,31,334,17916	34,37,368,17412	22,31,374,18954	25,26,281,14633	13,15,207,9445	19,33,375,17934	0	0	0	0	1	0	0	0	0	0	0	1
Chromosome04	15306598	C	T	Synonymous	Manes.04G061000	GS-C3	Manes.04G061000.1.v6.1	164.3	na	synonymous_variant	LOW	7/12	c.492C>T	p.Asp164Asp	707/1530	164/356	N	Miss	0.004	0.013	0.008	0.007	0.007	Miss	0.017	17,5562,5,26	61,17300,10,63	57,17973,16,236	62,17600,20,147	55,19172,14,127	38,14783,10,106	30,9546,7,92	58,17980,10,313	0	0	0	0	1	0	0	0	0	0	0	1
Chromosome04	15306622	G	A	Synonymous	Manes.04G061000	GS-C3	Manes.04G061000.1.v6.1	172.3	na	synonymous_variant	LOW	7/12	c.516G>A	p.Val172Val	731/1530	172/356	N	Miss	0.015	0.014	0.015	0.014	0.014	Miss	0.014	85,1,5486,23	253,3,17083,73	254,1,17947,64	265,6,17465,75	267,8,18983,89	211,2,14645,63	135,5,9496,29	259,7,18015,68	0	0	0	0	1	0	0	0	0	0	0	1
Chromosome04	15306625	T	C	Synonymous	Manes.04G061000	GS-C3	Manes.04G061000.1.v6.1	173.3	na	synonymous_variant	LOW	7/12	c.519T>C	p.Asp173Asp	734/1530	173/356	Y	Miss	0.23	0.135	0.193	0.196	0.202	Miss	0.217	2,502,12,5078	11,3993,21,13380	10,2469,25,15759	9,3420,36,14340	10,3787,23,15525	6,3013,19,11879	1,1519,19,8126	13,3968,30,14331	1	0	1	1	1	1	1	1	0	0	1	1
Chromosome04	15306649	C	T	Synonymous	Manes.04G061000	GS-C3	Manes.04G061000.1.v6.1	181.3	na	synonymous_variant	LOW	7/12	c.543C>T	p.Tyr181Tyr	758/1530	181/356	Y	Miss	0.393	0.334	0.423	0.36	0.38	Miss	0.293	0,4398,0,1171	7,10529,8,6820	7,12130,6,6080	5,10241,12,7506	10,12342,9,6939	5,9218,5,5647	5,6431,4,3206	8,12937,4,5365	1	1	1	1	1	1	1	1	1	0	1	1
Chromosome04	15306650	G	T	Missense	Manes.04G061000	GS-C3	Manes.04G061000.1.v6.1	182.1	na	missense_variant	MODERATE	7/12	c.544G>T	p.Ala182Ser	759/1530	182/356	Y	Miss	0.003	0.002	0.003	0.007	0.012	Miss	0.008	3,0,5506,61	12,0,17300,50	6,0,18182,35	11,1,17695,58	11,1,19146,144	9,1,14685,178	7,0,9604,34	10,0,18161,142	0	0	0	0	1	0	0	0	0	0	0	1
Chromosome04	15306661	T	C	Synonymous	Manes.04G061000	GS-C3	Manes.04G061000.1.v6.1	185.3	na	synonymous_variant	LOW	7/12	c.555T>C	p.Asn185Asn	770/1530	185/356	Y	Miss	0.001	0	0.002	0.005	0.01	Miss	0.007	1,56,5,5501	7,11,27,17301	8,5,20,18174	7,29,24,17692	6,102,34,19144	1,143,18,14691	3,3,22,9607	7,121,20,18150	0	0	1	0	1	0	0	0	0	0	0	1
Chromosome06	371219	A	T	Missense	Manes.06G001200	AHAS1	Manes.06G001200.1.v6.1	297.2	na	missense_variant	MODERATE	2/2	c.890T>A	p.Met297Lys	890/960	297/319	N	Miss	0.278	Miss	Miss	0.437	0.41	Miss	0.378	6833,44,12,1041	7599,60,14,2923	6051,54,16,3812	6018,52,4,3712	5736,51,17,4458	6782,71,11,4716	3980,40,6,2835	6874,86,14,4180	1	0	0	0	0	1	1	1	0	0	0	1
Chromosome06	371244	C	T	Intron	Manes.06G001200	AHAS1	Manes.06G001200.1.v6.1	NA	na	splice_acceptor_variant&intron_variant	HIGH	1/1	c.866-1G>A	NA	NA	NA	N	Miss	0.006	0.005	Miss	0.011	0.008	Miss	0.017	26,7892,1,36	41,10548,6,69	24,9936,4,45	33,9764,2,54	40,10185,1,112	27,11522,2,94	22,6786,4,82	34,10997,5,190	0	0	0	0	0	0	0	0	0	0	0	1
Chromosome06	371246	G	A	Intron	Manes.06G001200	AHAS1	Manes.06G001200.1.v6.1	NA	na	splice_region_variant&intron_variant	LOW	1/1	c.866-3C>T	NA	NA	NA	N	Miss	0.008	0.006	Miss	0.008	0.008	Miss	0.007	74,5,7866,10	86,8,10550,18	57,3,9943,5	69,1,9758,22	82,4,10238,12	90,5,11538,10	47,5,6831,8	78,5,11132,8	0	0	1	0	0	0	0	0	0	0	0	1
Chromosome06	371255	C	T	Intron	Manes.06G001200	AHAS1	Manes.06G001200.1.v6.1	NA	na	intron_variant	MODIFIER	1/1	c.866-12G>A	NA	NA	NA	N	Miss	0.057	0.06	Miss	0.069	0.059	Miss	0.054	44,7502,9,399	52,9993,9,604	54,9345,7,598	49,9210,11,590	57,9570,7,707	62,10883,12,686	34,6404,6,450	66,10540,8,603	0	0	0	0	1	0	0	0	0	0	0	1
Chromosome06	371260	A	C	Intron	Manes.06G001200	AHAS1	Manes.06G001200.1.v6.1	NA	na	intron_variant	MODIFIER	1/1	c.866-17T>G	NA	NA	NA	N	Miss	0.018	0.017	Miss	0.016	0.016	Miss	0.019	7778,144,21,11	10422,196,17,22	9812,166,22,5	9653,158,22,22	10145,164,18,13	11419,185,19,15	6747,118,17,9	10960,213,24,25	0	0	0	0	0	0	0	0	0	0	0	1
Chromosome06	371268	C	A	Intron	Manes.06G001200	AHAS1	Manes.06G001200.1.v6.1	NA	na	intron_variant	MODIFIER	1/1	c.866-25G>T	NA	NA	NA	N	Miss	0.006	0.005	Miss	0.008	0.006	Miss	0.007	62,7886,7,3	64,10581,4,11	54,9947,5,9	78,9762,5,12	79,10240,3,15	72,11559,4,10	36,6848,2,9	79,11122,7,12	0	0	1	0	0	0	0	0	0	0	0	0
Chromosome06	371270	A	C	Intron	Manes.06G001200	AHAS1	Manes.06G001200.1.v6.1	NA	na	intron_variant	MODIFIER	1/1	c.866-27T>G	NA	NA	NA	N	Miss	0.008	0.008	Miss	0.007	0.009	Miss	0.01	7875,77,3,4	10529,86,11,7	9913,82,9,11	9755,92,6,4	10245,77,10,6	11517,107,10,10	6832,50,6,7	11081,117,15,8	0	0	1	0	0	0	0	0	0	0	0	0
Chromosome06	371290	A	C	Intron	Manes.06G001200	AHAS1	Manes.06G001200.1.v6.1	NA	na	intron_variant	MODIFIER	1/1	c.866-47T>G	NA	NA	NA	N	Miss	0.009	0.008	Miss	0.008	0.008	Miss	0.009	7867,79,11,5	10545,94,10,15	9908,84,8,8	9756,72,13,10	10238,83,9,11	11521,94,8,10	6811,64,12,7	11101,99,9,16	0	0	1	0	0	0	0	0	0	0	0	0
Chromosome06	371293	A	C	Intron	Manes.06G001200	AHAS1	Manes.06G001200.1.v6.1	NA	na	intron_variant	MODIFIER	1/1	c.866-50T>G	NA	NA	NA	N	Miss	0.024	Miss	Miss	0.022	0.021	Miss	0.023	7708,194,31,18	10336,252,45,23	9731,213,30,16	9581,211,19,12	10038,225,31,17	11352,242,6,14	6707,162,9,9	10911,253,24,17	0	0	0	0	0	0	0	0	0	0	0	1
Chromosome06	371310	T	C	Intron	Manes.06G001200	AHAS1	Manes.06G001200.1.v6.1	NA	na	intron_variant	MODIFIER	1/1	c.866-67A>G	NA	NA	NA	N	Miss	0.032	Miss	Miss	0.034	0.026	Miss	0.032	50,225,46,7622	77,333,64,10180	66,280,47,9597	78,367,70,9311	83,350,66,9813	60,303,57,11193	65,215,52,6563	56,355,72,10714	0	0	0	0	0	0	0	0	0	0	0	1
Chromosome06	371312	T	C	Intron	Manes.06G001200	AHAS1	Manes.06G001200.1.v6.1	NA	na	intron_variant	MODIFIER	1/1	c.866-69A>G	NA	NA	NA	N	Miss	0.021	Miss	Miss	0.019	0.014	Miss	0.027	26,146,21,7747	53,222,39,10348	27,104,28,9831	51,210,36,9529	37,194,17,10065	37,163,32,11390	25,124,21,6726	46,299,44,10810	0	0	0	0	1	0	0	0	0	0	0	1
Chromosome06	371317	T	C	Intron	Manes.06G001200	AHAS1	Manes.06G001200.1.v6.1	NA	na	intron_variant	MODIFIER	1/1	c.866-74A>G	NA	NA	NA	N	Miss	0.067	Miss	Miss	0.055	0.047	Miss	0.06	84,421,50,7395	163,694,82,9725	86,451,44,9417	111,537,72,9110	134,554,83,9543	106,536,58,10921	94,455,46,6296	139,663,78,10312	0	0	0	0	1	0	0	0	0	0	0	1
Chromosome06	371635	C	T	Missense	Manes.06G001200	AHAS1	Manes.06G001200.1.v6.1	234.1	na	missense_variant	MODERATE	1/2	c.700G>A	p.Gly234Ser	700/960	234/319	N	Miss	0.041	0.044	Miss	0.037	0.033	Miss	0.044	26,7366,6,476	34,10122,21,429	26,9524,26,441	45,9297,28,421	47,9863,24,375	37,11130,14,384	34,6621,20,198	41,10561,29,484	0	0	0	0	1	0	0	0	0	0	0	1
Chromosome06	371664	C	A	Missense	Manes.06G001200	AHAS1	Manes.06G001200.1.v6.1	224.2	na	missense_variant	MODERATE	1/2	c.671G>T	p.Trp224Leu	671/960	224/319	N	0.004	0.007	0.008	0.01	0.011	0.01	0.01	0.011	75,17580,11,31	144,20585,17,38	154,19290,21,42	202,19992,20,47	234,21570,7,33	165,15820,12,42	142,14395,7,19	156,13871,18,37	0	0	0	0	1	0	0	0	0	1	0	1
Chromosome06	371670	C	T	Missense	Manes.06G001200	AHAS1	Manes.06G001200.1.v6.1	222.2	na	missense_variant	MODERATE	1/2	c.665G>A	p.Arg222His	665/960	222/319	N	0.105	0.109	0.112	0.098	0.093	0.132	0.099	0.152	22,15828,21,1862	37,18492,24,2254	28,17287,33,2175	36,18250,25,1972	38,19772,32,2024	38,13881,25,2110	30,13074,24,1443	30,11889,30,2137	1	0	0	1	1	0	1	1	0	1	1	1
Chromosome06	371729	G	A	Synonymous	Manes.06G001200	AHAS1	Manes.06G001200.1.v6.1	202.3	na	synonymous_variant	LOW	1/2	c.606C>T	p.Ser202Ser	606/960	202/319	N	0.151	0.135	0.122	0.115	0.112	Miss	0.112	Miss	1637,28,9186,51	1754,38,11237,65	1606,27,11549,48	1616,27,12402,51	1758,21,13939,66	877,6,8190,30	1156,22,9120,36	492,7,6643,19	1	0	0	0	0	0	1	1	0	1	0	1
Chromosome06	371739	G	A	Missense	Manes.06G001200	AHAS1	Manes.06G001200.1.v6.1	199.2	na	missense_variant	MODERATE	1/2	c.596C>T	p.Ala199Val	596/960	199/319	N	0.084	0.063	0.051	0.062	0.053	Miss	0.062	Miss	916,6,9969,21	829,10,12236,27	679,8,12512,39	866,3,13185,44	833,5,14912,37	431,5,8646,21	637,6,9665,24	262,4,6881,15	0	0	0	0	0	0	1	0	0	1	0	1
Chromosome06	371746	C	A	Missense	Manes.06G001200	AHAS1	Manes.06G001200.1.v6.1	197.1	na	missense_variant	MODERATE	1/2	c.589G>T	p.Gly197Cys	589/960	197/319	N	0.018	0.018	0.025	0.016	0.014	Miss	0.02	Miss	198,10697,4,16	240,12837,11,16	336,12879,9,13	232,13852,3,17	216,15549,7,17	127,8966,1,9	205,10106,1,18	124,7033,0,5	0	0	0	0	0	0	0	0	0	0	0	1
Chromosome06	371751	G	T	Missense	Manes.06G001200	AHAS1	Manes.06G001200.1.v6.1	195.2	na	missense_variant	MODERATE	1/2	c.584C>A	p.Thr195Asn	584/960	195/319	N	0.003	0.003	0.003	0.004	0.005	Miss	0.004	Miss	13,6,10868,31	12,14,13038,39	22,5,13167,42	4,12,14030,55	15,11,15696,71	7,6,9040,50	14,10,10268,43	4,7,7128,27	0	0	0	0	0	0	0	0	0	0	0	1
Chromosome06	371759	A	G	Synonymous	Manes.06G001200	AHAS1	Manes.06G001200.1.v6.1	192.3	na	synonymous_variant	LOW	1/2	c.576T>C	p.Asp192Asp	576/960	192/319	N	0.372	0.322	0.29	0.312	0.288	Miss	0.298	Miss	6804,62,4024,31	8808,73,4182,40	9342,40,3823,34	9650,45,4369,41	11170,54,4526,42	6714,24,2338,26	7204,46,3054,29	5354,18,1775,18	1	0	0	1	0	1	1	1	1	1	0	1
Chromosome06	371772	A	C	Missense	Manes.06G001200	AHAS1	Manes.06G001200.1.v6.1	188.2	na	missense_variant	MODERATE	1/2	c.563T>G	p.Ile188Ser	563/960	188/319	N	0.022	0.018	0.013	0.016	0.014	Miss	0.014	Miss	10627,243,16,45	12797,230,29,60	12992,176,25,46	13833,220,21,37	15504,222,33,41	8983,85,17,16	10148,141,15,32	6998,51,3,19	0	0	0	0	0	0	0	0	0	0	0	1
Chromosome06	371789	A	C	Missense	Manes.06G001200	AHAS1	Manes.06G001200.1.v6.1	182.3	na	missense_variant	MODERATE	1/2	c.546T>G	p.Ile182Met	546/960	182/319	N	0.022	0.018	0.013	0.015	0.015	Miss	0.013	Miss	10678,245,31,43	12868,237,41,41	13046,169,42,33	13846,211,57,56	15478,231,58,62	8976,69,40,13	10192,135,39,28	7153,38,13,14	0	0	0	0	0	0	0	0	0	0	0	1
Chromosome06	371790	A	C	Missense	Manes.06G001200	AHAS1	Manes.06G001200.1.v6.1	182.2	na	missense_variant	MODERATE	1/2	c.545T>G	p.Ile182Ser	545/960	182/319	N	0.017	0.015	0.013	0.016	0.014	Miss	0.013	Miss	10748,186,18,46	12911,194,22,61	13068,167,26,31	13878,219,29,47	15530,222,22,56	8997,68,12,21	10218,133,15,28	7152,49,3,10	0	0	0	0	0	0	0	0	0	0	0	1
Chromosome06	22890844	G	A	ThreePrimeUTR	Manes.06G120100	AHAS1	Manes.06G120100.1.v6.1	NA	na	3_prime_UTR_variant	MODIFIER	1/2	c.*28C>T	NA	NA	NA	Y	0.068	0.079	0.071	0.079	0.056	0.081	0.05	0.091	1058,20,14505,18	2097,58,24361,41	1968,39,25570,33	2284,40,26757,54	2047,67,34430,67	2272,34,25796,49	1151,34,21702,42	2959,49,29576,49	1	0	1	0	1	0	0	1	0	1	0	1
Chromosome06	22890865	G	A	ThreePrimeUTR	Manes.06G120100	AHAS1	Manes.06G120100.1.v6.1	NA	na	3_prime_UTR_variant	MODIFIER	1/2	c.*7C>T	NA	NA	NA	Y	0.07	0.08	0.072	0.078	0.054	0.081	0.052	0.092	1095,33,14497,54	2125,55,24292,95	1972,53,25511,101	2269,57,26725,85	1973,55,34489,109	2273,45,25751,87	1180,46,21626,83	2995,45,29491,95	1	0	1	0	1	0	0	1	0	1	0	1
Chromosome06	22890893	A	C	Synonymous	Manes.06G120100	AHAS1	Manes.06G120100.1.v6.1	652.3	na	synonymous_variant	LOW	1/2	c.1956T>G	p.Gly652Gly	1977/2300	652/658	N	0.024	0.028	0.023	0.025	0.025	0.021	0.023	0.023	15342,384,27,22	25794,755,59,41	26974,642,50,37	28423,715,46,39	35638,916,64,58	27521,589,60,41	22373,534,36,32	31860,742,60,45	0	0	0	0	1	0	0	0	0	0	0	1
Chromosome06	22890906	A	C	Missense	Manes.06G120100	AHAS1	Manes.06G120100.1.v6.1	648.2	na	missense_variant	MODERATE	1/2	c.1943T>G	p.Val648Gly	1964/2300	648/658	N	0.023	0.024	0.022	0.022	0.021	0.02	0.019	0.021	15359,367,36,41	25845,644,86,88	26944,597,90,97	28429,634,95,91	35713,774,103,128	27536,554,78,68	22414,436,74,71	31863,685,75,97	0	0	0	0	1	0	0	0	0	0	0	0
Chromosome06	22890908	A	C	Missense	Manes.06G120100	AHAS1	Manes.06G120100.1.v6.1	647.3	na	missense_variant	MODERATE	1/2	c.1941T>G	p.Asp647Glu	1962/2300	647/658	N	0.02	0.022	0.019	0.019	0.02	0.017	0.019	0.02	15416,317,22,49	25905,572,56,133	27074,514,45,97	28535,557,47,112	35767,738,70,145	27646,480,37,79	22438,425,47,90	31924,652,39,110	0	0	0	0	1	0	0	0	0	0	0	1
Chromosome06	22890915	A	C	Missense	Manes.06G120100	AHAS1	Manes.06G120100.1.v6.1	645.2	na	missense_variant	MODERATE	1/2	c.1934T>G	p.Phe645Cys	1955/2300	645/658	N	0.017	0.017	0.017	0.015	0.016	0.014	0.014	0.015	15490,264,8,23	26073,459,20,46	27205,470,18,40	28724,451,23,38	36022,602,25,57	27774,404,13,43	22627,325,13,33	32158,483,28,32	0	0	0	0	1	0	0	0	0	0	0	0
Chromosome06	22890920	T	C	Synonymous	Manes.06G120100	AHAS1	Manes.06G120100.1.v6.1	643.3	na	synonymous_variant	LOW	1/2	c.1929A>G	p.Gly643Gly	1950/2300	643/658	N	0.042	0.048	0.041	0.042	0.046	0.037	0.042	0.04	145,650,60,14937	330,1260,93,25011	325,1119,85,26163	337,1194,119,27551	439,1646,134,34425	301,1030,83,26800	259,960,88,21669	333,1298,108,30917	0	0	0	0	1	0	0	0	0	0	0	1
Chromosome06	22890926	A	C	Missense	Manes.06G120100	AHAS1	Manes.06G120100.1.v6.1	641.3	na	missense_variant	MODERATE	1/2	c.1923T>G	p.Ser641Arg	1944/2300	641/658	N	0.03	0.032	0.029	0.03	0.03	0.025	0.029	0.028	15290,481,20,42	25715,857,42,84	26854,796,35,70	28252,879,53,68	35502,1087,50,89	27460,701,34,68	22260,669,24,57	31700,913,48,73	0	0	0	0	1	0	0	0	0	0	0	1
Chromosome06	22890933	A	C	Missense	Manes.06G120100	AHAS1	Manes.06G120100.1.v6.1	639.2	na	missense_variant	MODERATE	1/2	c.1916T>G	p.Ile639Ser	1937/2300	639/658	N	0.035	0.039	0.037	0.035	0.037	0.032	0.033	0.033	15128,541,42,146	25370,1031,101,229	26460,1008,93,222	27964,1011,87,228	35065,1332,109,263	27130,898,77,196	22023,757,68,173	31355,1058,110,236	0	0	0	0	1	0	0	0	0	0	0	1
Chromosome06	22890936	A	C	Missense	Manes.06G120100	AHAS1	Manes.06G120100.1.v6.1	638.2	na	missense_variant	MODERATE	1/2	c.1913T>G	p.Met638Arg	1934/2300	638/658	N	0.026	0.031	0.026	0.027	0.028	0.024	0.027	0.025	15333,417,22,83	25730,815,59,122	26875,727,71,105	28326,772,81,117	35496,1013,89,168	27442,686,54,110	22220,616,54,123	31731,829,68,137	0	0	0	0	1	0	0	0	0	0	0	1
Chromosome06	22890942	A	C	Missense	Manes.06G120100	AHAS1	Manes.06G120100.1.v6.1	636.2	na	missense_variant	MODERATE	1/2	c.1907T>G	p.Leu636Arg	1928/2300	636/658	N	0.035	0.041	0.008	0.036	0.036	0.031	0.035	0.034	15216,559,55,46	25466,1077,126,75	12343,105,29,13	28084,1038,113,80	35217,1327,148,96	27268,868,95,77	22084,805,81,65	31487,1105,110,79	0	0	0	0	1	0	0	0	0	0	0	1
Chromosome06	22890945	A	C	Missense	Manes.06G120100	AHAS1	Manes.06G120100.1.v6.1	635.2	na	missense_variant	MODERATE	1/2	c.1904T>G	p.Val635Gly	1925/2300	635/658	N	0.04	0.042	0.013	0.039	0.037	0.032	0.035	0.035	15206,626,14,27	25499,1124,45,71	12305,158,18,17	28012,1144,60,65	35210,1362,91,80	27263,897,57,54	22128,791,46,64	31450,1151,84,87	0	0	0	0	1	0	0	0	0	0	0	1
Chromosome06	22890947	A	C	Missense	Manes.06G120100	AHAS1	Manes.06G120100.1.v6.1	634.3	na	missense_variant	MODERATE	1/2	c.1902T>G	p.His634Gln	1923/2300	634/658	N	0.038	0.042	0.008	0.037	0.038	0.031	0.034	0.035	15190,605,20,64	25433,1116,73,128	12332,105,13,25	28034,1074,79,132	35147,1371,102,163	27277,875,55,101	22105,769,58,105	31413,1155,83,135	0	0	0	0	1	0	0	0	0	0	0	1
Chromosome06	22890956	A	C	Missense	Manes.06G120100	AHAS1	Manes.06G120100.1.v6.1	631.3	na	missense_variant	MODERATE	1/2	c.1893T>G	p.His631Gln	1914/2300	631/658	N	0.04	0.047	0.013	0.041	0.015	0.015	0.014	0.039	15044,622,38,174	25090,1229,97,344	12281,163,33,62	27718,1196,78,291	17841,280,45,90	14055,209,30,70	11471,162,37,68	31035,1260,103,348	0	0	0	0	1	0	0	0	0	0	0	1
Chromosome06	22890963	A	C	Missense	Manes.06G120100	AHAS1	Manes.06G120100.1.v6.1	629.2	na	missense_variant	MODERATE	1/2	c.1886T>G	p.Val629Gly	1907/2300	629/658	N	Miss	0.096	0.026	0.023	0.024	0.025	0.021	0.081	6508,147,14,13	23001,2448,107,187	12159,324,29,35	13712,317,40,35	17767,432,58,47	13971,364,27,34	11207,245,28,20	29234,2571,133,194	0	0	0	0	1	0	0	0	0	0	0	1
Chromosome06	22890969	A	C	Missense	Manes.06G120100	AHAS1	Manes.06G120100.1.v6.1	627.2	na	missense_variant	MODERATE	1/2	c.1880T>G	p.Val627Gly	1901/2300	627/658	N	Miss	0.034	0.037	0.034	0.034	0.035	0.035	0.034	6430,218,10,16	10324,363,28,27	11979,460,18,36	13524,472,33,42	17098,605,30,49	13476,495,29,30	11039,395,35,21	16092,563,37,37	0	0	0	0	1	0	0	0	0	0	0	1
Chromosome06	22890987	C	A	Missense	Manes.06G120100	AHAS1	Manes.06G120100.1.v6.1	621.2	na	missense_variant	MODERATE	1/2	c.1862G>T	p.Gly621Val	1883/2300	621/658	N	Miss	0.021	0.018	0.021	0.021	0.018	0.021	0.022	156,6474,14,22	228,10460,21,42	225,12178,36,37	290,13702,33,56	363,17261,43,77	256,13676,36,63	239,11164,25,42	364,16220,44,63	0	0	0	0	1	0	0	0	0	0	0	1
Chromosome06	22890992	A	C	Synonymous	Manes.06G120100	AHAS1	Manes.06G120100.1.v6.1	619.3	na	synonymous_variant	LOW	1/2	c.1857T>G	p.Thr619Thr	1878/2300	619/658	N	Miss	0.03	0.033	0.029	0.027	0.032	0.029	0.032	6367,177,39,32	10322,321,66,49	11964,402,76,53	13428,408,98,81	17038,475,122,104	13393,448,100,75	10996,327,97,62	15958,523,121,92	0	0	0	0	1	0	0	0	0	0	0	1
Chromosome06	22891000	G	A	Synonymous	Manes.06G120100	AHAS1	Manes.06G120100.1.v6.1	617.1	na	synonymous_variant	LOW	1/2	c.1849C>T	p.Leu617Leu	1870/2300	617/658	Y	Miss	0.168	0.217	0.155	0.206	0.215	0.164	0.156	994,72,5510,51	1781,113,8791,79	2659,156,9578,97	2137,146,11631,114	3592,169,13853,129	2957,141,10827,106	1851,112,9437,99	2563,159,13851,134	1	0	1	1	1	1	1	1	0	0	1	1
Chromosome06	22891002	A	C	Missense	Manes.06G120100	AHAS1	Manes.06G120100.1.v6.1	616.2	na	missense_variant	MODERATE	1/2	c.1847T>G	p.Met616Arg	1868/2300	616/658	N	Miss	0.036	0.038	0.036	0.034	0.034	0.036	0.035	6334,226,14,55	10283,388,24,71	11921,476,23,72	13409,499,31,92	17009,605,29,102	13428,477,26,97	10983,408,32,78	15969,572,40,125	0	0	0	0	1	0	0	0	0	0	0	1
Chromosome06	22891010	A	C	Missense	Manes.06G120100	AHAS1	Manes.06G120100.1.v6.1	613.3	na	missense_variant	MODERATE	1/2	c.1839T>G	p.Ile613Met	1860/2300	613/658	N	Miss	0.028	0.03	0.031	0.029	0.029	0.028	0.031	6430,180,16,33	10366,298,41,59	12020,378,45,60	13482,429,41,90	17095,511,56,102	13486,408,44,69	11085,318,35,58	16054,520,53,93	0	0	0	0	1	0	0	0	0	0	0	1
Chromosome06	22891013	C	G	Synonymous	Manes.06G120100	AHAS1	Manes.06G120100.1.v6.1	612.3	na	synonymous_variant	LOW	1/2	c.1836G>C	p.Ala612Ala	1857/2300	612/658	Y	Miss	0.081	0.073	0.081	0.055	0.082	0.051	0.094	144,5977,487,56	230,9589,848,99	274,11229,889,113	357,12467,1093,126	389,16299,952,136	350,12441,1118,121	279,10552,570,99	389,14671,1514,157	0	0	1	0	1	0	1	0	0	0	0	1
Chromosome06	22891015	C	A	Missense	Manes.06G120100	AHAS1	Manes.06G120100.1.v6.1	612.1	na	missense_variant	MODERATE	1/2	c.1834G>T	p.Ala612Ser	1855/2300	612/658	N	Miss	0.019	0.019	0.019	0.018	0.02	0.021	0.017	126,6483,15,43	206,10484,26,52	237,12158,33,81	267,13645,40,92	320,17334,36,87	272,13622,45,98	238,11169,18,74	290,16318,40,87	0	0	0	0	1	0	0	0	0	0	0	0
Chromosome06	22891016	C	A	Missense	Manes.06G120100	AHAS1	Manes.06G120100.1.v6.1	611.3	na	missense_variant	MODERATE	1/2	c.1833G>T	p.Met611Ile	1854/2300	611/658	N	Miss	0.025	0.026	0.028	0.027	0.027	0.026	0.027	167,6447,7,48	269,10432,22,49	317,12079,27,82	384,13539,26,95	479,17142,37,117	380,13543,32,82	299,11074,25,90	441,16146,38,111	0	0	0	0	1	0	0	0	0	0	0	0
Chromosome06	22891017	A	C	Missense	Manes.06G120100	AHAS1	Manes.06G120100.1.v6.1	611.2	na	missense_variant	MODERATE	1/2	c.1832T>G	p.Met611Arg	1853/2300	611/658	N	Miss	0.055	0.055	0.057	0.055	0.06	0.057	0.055	6231,353,26,61	10032,587,41,113	11629,678,60,138	13046,783,55,159	16537,970,79,189	12962,822,55,198	10662,645,50,136	15563,904,68,201	0	0	0	0	1	0	0	0	0	0	0	1
Chromosome06	22891022	A	C	Synonymous	Manes.06G120100	AHAS1	Manes.06G120100.1.v6.1	609.3	na	synonymous_variant	LOW	1/2	c.1827T>G	p.Leu609Leu	1848/2300	609/658	N	Miss	0.038	Miss	0.042	0.043	0.043	0.038	0.041	433,6,0,1	10238,407,19,105	375,3,0,0	13281,582,31,172	16778,758,38,201	13216,599,31,190	10920,427,27,119	15838,676,33,189	0	0	0	0	1	0	0	0	0	0	0	1
Chromosome06	22891023	A	C	Missense	Manes.06G120100	AHAS1	Manes.06G120100.1.v6.1	609.2	na	missense_variant	MODERATE	1/2	c.1826T>G	p.Leu609Arg	1847/2300	609/658	N	Miss	0.051	Miss	0.052	0.051	0.054	0.046	0.053	430,11,1,1	10092,537,49,85	379,5,3,1	13140,714,63,133	16610,892,91,160	13091,745,74,112	10814,526,55,93	15614,880,93,137	0	0	0	0	1	0	0	0	0	0	0	1
Chromosome06	22891025	A	C	Synonymous	Manes.06G120100	AHAS1	Manes.06G120100.1.v6.1	608.3	na	synonymous_variant	LOW	1/2	c.1824T>G	p.Gly608Gly	1845/2300	608/658	Y	Miss	0.057	Miss	0.063	0.056	0.062	0.058	0.061	439,6,1,1	10000,602,67,97	387,6,18,1	12974,868,73,137	16472,985,122,176	12933,856,95,134	10660,654,66,107	15454,998,117,154	0	0	0	0	1	0	0	0	0	0	0	1
Chromosome06	22891026	C	A	Missense	Manes.06G120100	AHAS1	Manes.06G120100.1.v6.1	608.2	na	missense_variant	MODERATE	1/2	c.1823G>T	p.Gly608Val	1844/2300	608/658	N	Miss	0.036	Miss	0.041	0.036	0.041	0.039	0.04	5,443,0,1	381,10301,21,68	5,407,1,2	577,13368,24,87	626,16978,42,112	574,13312,33,98	447,10942,18,80	657,15898,32,136	0	0	0	0	1	0	0	0	0	0	0	1
Chromosome06	22891027	C	A	Missense	Manes.06G120100	AHAS1	Manes.06G120100.1.v6.1	608.1	na	missense_variant	MODERATE	1/2	c.1822G>T	p.Gly608Cys	1843/2300	608/658	N	Miss	0.024	Miss	0.027	0.025	0.027	0.024	0.025	4,445,0,2	252,10443,19,63	7,388,1,18	370,13586,16,86	436,17182,25,116	376,13505,27,108	269,11128,16,72	415,16168,32,109	0	0	0	0	1	0	0	0	0	0	0	0
Chromosome06	22891028	C	A	Missense	Manes.06G120100	AHAS1	Manes.06G120100.1.v6.1	607.3	na	missense_variant	MODERATE	1/2	c.1821G>T	p.Glu607Asp	1842/2300	607/658	N	Miss	0.023	Miss	0.024	0.023	0.023	0.025	0.026	2,451,0,0	242,10448,12,82	4,412,0,2	339,13610,25,98	411,17224,28,112	326,13565,34,106	284,11111,14,85	431,16132,30,141	0	0	0	0	1	0	0	0	0	0	0	1
Chromosome06	22891234	T	G	Missense	Manes.06G120100	AHAS1	Manes.06G120100.1.v6.1	539.1	na	missense_variant	MODERATE	1/2	c.1615A>C	p.Ile539Leu	1636/2300	539/658	N	0.025	0.029	0.028	0.034	0.012	0.032	0.031	0.035	60,75,399,15494	155,157,765,25844	147,132,789,26947	166,173,996,28029	53,54,250,20770	151,144,891,27273	171,119,704,22097	199,228,1143,31281	0	0	0	0	1	0	0	0	0	0	0	1
Chromosome06	22891236	G	T	Missense	Manes.06G120100	AHAS1	Manes.06G120100.1.v6.1	538.2	na	missense_variant	MODERATE	1/2	c.1613C>A	p.Thr538Lys	1634/2300	538/658	N	0.015	0.015	0.015	0.017	0.008	0.016	0.017	0.018	52,43,15695,239	109,71,26329,404	82,79,27435,422	114,86,28677,490	44,23,20905,175	109,81,27824,446	105,71,22533,383	136,105,32017,592	0	0	0	0	1	0	0	0	0	0	0	0
Chromosome06	22891237	T	G	Missense	Manes.06G120100	AHAS1	Manes.06G120100.1.v6.1	538.1	na	missense_variant	MODERATE	1/2	c.1612A>C	p.Thr538Pro	1633/2300	538/658	N	0.016	0.018	0.016	0.018	0.02	0.017	0.018	0.02	36,44,249,15714	85,84,478,26269	108,102,434,27371	113,115,523,28610	122,129,723,35971	94,109,479,27777	75,101,416,22498	127,117,644,31960	0	0	0	0	1	0	0	0	0	0	0	1
Chromosome06	22891248	T	G	Missense	Manes.06G120100	AHAS1	Manes.06G120100.1.v6.1	534.2	na	missense_variant	MODERATE	1/2	c.1601A>C	p.Gln534Pro	1622/2300	534/658	N	0.021	0.025	0.025	0.026	0.028	0.024	0.027	0.028	85,65,326,15559	123,124,655,26011	125,133,696,27048	181,149,768,28261	231,182,1021,35490	157,145,685,27468	120,105,618,22223	214,165,899,31558	0	0	0	0	1	0	0	0	0	0	0	1
Chromosome06	22891254	T	G	Missense	Manes.06G120100	AHAS1	Manes.06G120100.1.v6.1	532.2	na	missense_variant	MODERATE	1/2	c.1595A>C	p.Asn532Thr	1616/2300	532/658	N	0.017	0.022	0.022	0.026	0.026	0.023	0.026	0.025	67,35,268,15661	130,98,579,26102	123,87,602,27192	136,112,761,28348	204,166,938,35617	122,93,638,27604	120,82,601,22261	169,126,798,31749	0	0	0	0	1	0	0	0	0	0	0	1
Chromosome06	22891282	T	G	Missense	Manes.06G120100	AHAS1	Manes.06G120100.1.v6.1	523.1	na	missense_variant	MODERATE	1/2	c.1567A>C	p.Ile523Leu	1588/2300	523/658	N	0.015	0.015	0.016	0.017	0.019	0.017	0.019	0.019	38,27,239,15681	86,65,388,26350	59,54,439,27435	99,74,507,28667	138,93,703,36000	54,57,483,27856	79,69,428,22490	103,84,633,32004	0	0	0	0	1	0	0	0	0	0	0	1
Chromosome06	22891284	T	G	Missense	Manes.06G120100	AHAS1	Manes.06G120100.1.v6.1	522.2	na	missense_variant	MODERATE	1/2	c.1565A>C	p.Asp522Ala	1586/2300	522/658	N	0.015	0.018	0.017	0.024	0.023	0.016	0.023	0.022	48,44,239,15651	100,93,476,26217	83,86,464,27355	113,151,685,28392	172,167,843,35748	92,84,453,27814	87,109,515,22359	140,140,707,31831	0	0	0	0	1	0	0	0	0	0	0	1
Chromosome06	22891327	C	T	Missense	Manes.06G120100	AHAS1	Manes.06G120100.1.v6.1	508.1	na	missense_variant	MODERATE	1/2	c.1522G>A	p.Ala508Thr	1543/2300	508/658	N	0.001	0.008	0.003	0.002	0.002	0.001	0.008	0.002	21,15855,8,13	28,26553,17,213	29,27809,18,82	44,29195,25,56	52,36718,27,57	28,28319,14,37	34,22816,23,181	50,32644,28,63	0	0	0	0	1	0	0	0	0	0	0	1
Chromosome06	22891343	A	T	Synonymous	Manes.06G120100	AHAS1	Manes.06G120100.1.v6.1	502.3	na	synonymous_variant	LOW	1/2	c.1506T>A	p.Gly502Gly	1527/2300	502/658	Y	0.034	0.044	0.061	0.047	0.036	0.024	0.037	0.044	15282,108,52,533	25709,143,98,1188	26251,122,114,1703	27938,172,95,1381	35227,204,158,1319	27597,153,107,682	22069,113,104,859	31159,164,142,1419	0	0	1	0	1	0	0	0	0	1	0	1
Chromosome06	22891411	C	A	Missense	Manes.06G120100	AHAS1	Manes.06G120100.1.v6.1	480.1	na	missense_variant	MODERATE	1/2	c.1438G>T	p.Ala480Ser	1459/2300	480/658	N	0.004	0.007	0.005	0.006	0.002	0.004	0.006	0.005	60,14536,7,17	122,18285,2,19	117,21711,11,20	151,24661,9,29	34,14126,7,18	103,23023,5,22	109,18286,6,18	89,18405,1,15	0	0	0	0	0	0	0	0	1	0	0	0
Chromosome06	22891427	T	C	Synonymous	Manes.06G120100	AHAS1	Manes.06G120100.1.v6.1	474.3	na	synonymous_variant	LOW	1/2	c.1422A>G	p.Gly474Gly	1443/2300	474/658	N	0.007	0.007	0.009	0.012	0.005	0.013	0.009	0.005	15,108,18,14518	24,126,30,18256	36,193,20,21626	21,301,49,24537	18,72,14,14118	26,311,36,22780	17,171,25,18233	24,89,29,18404	0	0	1	0	1	0	0	0	0	0	0	1
Chromosome06	22891451	A	C	Missense	Manes.06G120100	AHAS1	Manes.06G120100.1.v6.1	466.3	na	missense_variant	MODERATE	1/2	c.1398T>G	p.Asn466Lys	1419/2300	466/658	N	0.018	0.02	0.016	0.017	0.017	0.014	0.014	0.016	14404,262,21,20	18062,361,23,35	21432,344,29,38	24368,420,32,58	13983,236,14,21	22801,323,42,38	18096,264,20,40	18182,300,21,31	0	0	0	0	1	0	0	0	0	0	0	0
Chromosome06	22891457	A	C	Missense	Manes.06G120100	AHAS1	Manes.06G120100.1.v6.1	464.3	na	missense_variant	MODERATE	1/2	c.1392T>G	p.Asp464Glu	1413/2300	464/658	N	0.018	0.022	0.018	0.019	0.016	0.018	0.017	0.015	14411,268,6,27	18014,404,27,51	21398,382,22,37	24319,477,38,51	13996,224,17,24	22716,421,39,37	18067,312,20,32	18200,286,14,38	0	0	0	0	1	0	0	0	0	0	0	1
Chromosome06	22891465	A	C	Missense	Manes.06G120100	AHAS1	Manes.06G120100.1.v6.1	462.1	na	missense_variant	MODERATE	1/2	c.1384T>G	p.Leu462Val	1405/2300	462/658	N	0.019	0.018	0.017	0.018	0.019	0.016	0.017	0.016	14363,277,11,48	18104,331,15,54	21380,378,15,67	24302,456,19,93	13937,272,15,41	22766,376,13,64	18058,316,14,52	18172,294,18,53	0	0	0	0	1	0	0	0	0	0	0	1
Chromosome06	22891473	A	C	Missense	Manes.06G120100	AHAS1	Manes.06G120100.1.v6.1	459.2	na	missense_variant	MODERATE	1/2	c.1376T>G	p.Leu459Arg	1397/2300	459/658	N	0.019	0.019	0.018	0.02	0.02	0.017	0.019	0.017	14387,276,12,48	18075,347,33,62	21348,402,33,63	24272,495,35,79	13926,278,18,47	22744,388,33,57	18022,358,24,48	18108,316,27,66	0	0	0	0	1	0	0	0	0	0	0	0
Chromosome06	22891475	A	C	Synonymous	Manes.06G120100	AHAS1	Manes.06G120100.1.v6.1	458.3	na	synonymous_variant	LOW	1/2	c.1374T>G	p.Val458Val	1395/2300	458/658	N	0.025	0.028	0.026	0.028	0.026	0.024	0.028	0.027	14278,369,29,55	17913,511,30,61	21173,563,35,77	24053,690,55,86	13827,369,18,62	22548,551,49,73	17843,514,26,69	17918,493,43,73	0	0	0	0	1	0	0	0	0	0	0	1
Chromosome06	22891476	A	C	Missense	Manes.06G120100	AHAS1	Manes.06G120100.1.v6.1	458.2	na	missense_variant	MODERATE	1/2	c.1373T>G	p.Val458Gly	1394/2300	458/658	N	0.019	0.02	0.019	0.019	0.02	0.016	0.017	0.019	14422,275,22,14	18098,377,23,17	21392,411,37,10	24332,482,43,27	13976,282,8,11	22796,374,31,21	18097,312,19,24	18147,346,20,16	0	0	0	0	0	0	0	0	0	0	0	1
Chromosome06	22891482	A	C	Missense	Manes.06G120100	AHAS1	Manes.06G120100.1.v6.1	456.2	na	missense_variant	MODERATE	1/2	c.1367T>G	p.Ile456Arg	1388/2300	456/658	N	0.026	0.025	0.023	0.025	0.022	0.021	0.024	0.021	14284,375,22,55	17936,464,30,82	21224,509,34,78	24117,610,42,110	13908,317,12,39	22647,476,32,68	17932,436,25,51	18025,393,35,69	0	0	0	0	1	0	0	0	0	0	0	1
Chromosome06	22891489	A	C	Missense	Manes.06G120100	AHAS1	Manes.06G120100.1.v6.1	454.1	na	missense_variant	MODERATE	1/2	c.1360T>G	p.Tyr454Asp	1381/2300	454/658	N	0.028	0.03	0.029	0.029	0.029	0.028	0.028	0.026	14197,412,49,87	17861,547,49,98	21070,625,41,130	23956,727,73,132	13767,409,38,79	22430,637,61,121	17815,517,56,77	17955,477,38,84	0	0	0	0	1	0	0	0	0	0	0	1
Chromosome06	22891493	A	C	Synonymous	Manes.06G120100	AHAS1	Manes.06G120100.1.v6.1	452.3	na	synonymous_variant	LOW	1/2	c.1356T>G	p.Pro452Pro	1377/2300	452/658	N	0.026	0.029	0.027	0.032	0.03	0.026	0.026	0.026	14252,386,50,62	17814,537,70,123	21081,595,64,120	23873,781,89,132	13749,419,44,77	22454,594,65,124	17836,472,48,102	17907,473,62,106	0	0	0	0	1	0	0	0	0	0	0	0
Chromosome06	22891496	A	C	Synonymous	Manes.06G120100	AHAS1	Manes.06G120100.1.v6.1	451.3	na	synonymous_variant	LOW	1/2	c.1353T>G	p.Pro451Pro	1374/2300	451/658	N	0.038	0.044	0.041	0.041	0.041	0.033	0.04	0.032	14003,556,107,92	17433,797,163,165	20652,877,168,170	23492,1013,179,203	13521,577,97,99	22196,746,143,164	17487,734,113,135	17711,593,126,129	0	0	0	0	1	0	0	0	0	0	0	1
Chromosome06	22891499	A	C	Missense	Manes.06G120100	AHAS1	Manes.06G120100.1.v6.1	450.3	na	missense_variant	MODERATE	1/2	c.1350T>G	p.Ile450Met	1371/2300	450/658	N	0.03	0.032	0.028	0.031	0.032	0.025	0.028	0.026	14197,433,65,64	17796,597,85,88	21094,597,72,105	23907,769,105,111	13731,457,55,56	22505,579,75,94	17836,520,66,50	17953,480,73,59	0	0	0	0	1	0	0	0	0	0	0	1
Chromosome06	22891500	A	C	Missense	Manes.06G120100	AHAS1	Manes.06G120100.1.v6.1	450.2	na	missense_variant	MODERATE	1/2	c.1349T>G	p.Ile450Ser	1370/2300	450/658	N	0.027	0.031	0.029	0.029	0.027	0.024	0.027	0.026	14260,391,33,78	17839,574,50,90	21070,627,48,118	23990,720,60,119	13797,388,36,77	22548,558,38,108	17841,499,37,95	17961,473,54,76	0	0	0	0	1	0	0	0	0	0	0	0
Chromosome06	22891513	A	C	Missense	Manes.06G120100	AHAS1	Manes.06G120100.1.v6.1	446.1	na	missense_variant	MODERATE	1/2	c.1336T>G	p.Phe446Val	1357/2300	446/658	N	Miss	Miss	Miss	0.023	Miss	0.024	Miss	Miss	5590,136,8,32	6847,154,14,43	8187,206,17,44	9820,230,23,54	6009,141,5,33	10345,249,20,78	8106,192,16,43	9121,250,22,47	0	0	0	0	1	0	0	0	0	0	0	0
Chromosome06	22891662	T	G	Missense	Manes.06G120100	AHAS1	Manes.06G120100.1.v6.1	396.2	na	missense_variant	MODERATE	1/2	c.1187A>C	p.His396Pro	1208/2300	396/658	N	Miss	0.029	0.033	0.032	Miss	0.031	0.028	Miss	56,39,288,9175	67,66,347,11692	85,62,461,13318	88,63,484,14640	53,33,246,8131	66,62,395,12423	59,52,289,9958	56,51,277,9069	0	0	0	0	1	0	0	0	0	0	0	0
Chromosome06	22891664	G	T	Synonymous	Manes.06G120100	AHAS1	Manes.06G120100.1.v6.1	395.3	na	synonymous_variant	LOW	1/2	c.1185C>A	p.Pro395Pro	1206/2300	395/658	N	Miss	0.034	0.032	0.036	Miss	0.035	0.032	Miss	69,54,9133,307	66,75,11619,405	109,60,13333,434	133,103,14503,547	68,45,8091,264	95,83,12467,447	79,59,9920,323	73,44,9077,255	0	0	0	0	1	0	0	0	0	0	0	1
Chromosome06	22891665	G	T	Missense	Manes.06G120100	AHAS1	Manes.06G120100.1.v6.1	395.2	na	missense_variant	MODERATE	1/2	c.1184C>A	p.Pro395His	1205/2300	395/658	N	Miss	0.054	0.053	0.056	Miss	0.054	0.049	Miss	79,87,8912,482	122,151,11246,647	143,128,12936,729	163,156,14133,832	79,74,7881,436	122,137,12145,694	82,100,9703,496	90,89,8801,470	0	0	0	0	1	0	0	0	0	0	0	1
Chromosome06	22891666	G	T	Missense	Manes.06G120100	AHAS1	Manes.06G120100.1.v6.1	395.1	na	missense_variant	MODERATE	1/2	c.1183C>A	p.Pro395Thr	1204/2300	395/658	N	Miss	0.031	0.03	0.036	Miss	0.032	0.033	Miss	48,63,9160,291	81,89,11632,372	83,96,13338,417	92,112,14539,542	52,66,8066,284	72,81,12543,411	70,76,9901,334	57,54,9031,310	0	0	0	0	1	0	0	0	0	0	0	1
Chromosome06	22891669	G	T	Missense	Manes.06G120100	AHAS1	Manes.06G120100.1.v6.1	394.1	na	missense_variant	MODERATE	1/2	c.1180C>A	p.Gln394Lys	1201/2300	394/658	N	Miss	0.03	0.032	0.032	Miss	0.035	0.035	Miss	50,25,9170,312	64,42,11708,362	65,44,13379,449	93,56,14654,485	46,29,8095,291	69,61,12535,455	49,28,9946,358	63,19,9099,276	0	0	0	0	1	0	0	0	0	0	0	1
Chromosome06	22891744	T	G	Missense	Manes.06G120100	AHAS1	Manes.06G120100.1.v6.1	369.1	na	missense_variant	MODERATE	1/2	c.1105A>C	p.Lys369Gln	1126/2300	369/658	N	0.029	0.032	0.03	0.033	0.034	0.033	0.036	Miss	79,83,427,14444	110,114,604,18062	132,162,657,21158	184,183,831,24000	97,92,491,13743	159,156,756,22447	136,135,660,17614	16,20,72,9422	0	0	0	0	1	0	0	0	0	0	0	1
Chromosome06	22891805	C	T	Synonymous	Manes.06G120100	AHAS1	Manes.06G120100.1.v6.1	348.3	na	synonymous_variant	LOW	1/2	c.1044G>A	p.Ser348Ser	1065/2300	348/658	Y	0.044	0.052	0.018	0.039	0.019	0.058	0.021	0.058	27,14340,12,654	45,17772,33,966	30,21660,18,389	65,24053,41,979	22,14076,17,278	54,22031,44,1361	29,18076,23,392	47,17481,27,1071	0	0	1	0	1	0	0	0	0	0	0	1
Chromosome06	22891858	C	T	Missense	Manes.06G120100	AHAS1	Manes.06G120100.1.v6.1	331.1	na	missense_variant	MODERATE	1/2	c.991G>A	p.Glu331Lys	1012/2300	331/658	Y	0.061	0.063	0.049	0.061	0.043	0.068	0.041	0.076	162,51108,22,3335	139,56042,12,3783	129,55611,15,2842	144,58846,20,3823	151,54736,19,2463	165,60311,9,4389	110,43816,9,1862	169,54854,24,4519	0	0	1	0	1	0	1	0	0	1	0	1
Chromosome06	22891896	C	T	Missense	Manes.06G120100	AHAS1	Manes.06G120100.1.v6.1	318.2	na	missense_variant	MODERATE	1/2	c.953G>A	p.Ser318Asn	974/2300	318/658	N	0.013	0.012	0.014	0.014	0.012	0.014	0.013	0.014	106,38446,7,508	110,39703,8,483	106,34962,2,486	112,36079,10,507	112,41856,8,490	97,39745,9,558	69,26275,3,355	124,39812,9,570	0	0	0	0	1	0	0	0	0	0	0	1
Chromosome06	22891927	A	C	Missense	Manes.06G120100	AHAS1	Manes.06G120100.1.v6.1	308.1	na	missense_variant	MODERATE	1/2	c.922T>G	p.Phe308Val	943/2300	308/658	N	0.016	0.016	0.017	0.019	0.019	0.017	0.019	0.02	38307,628,85,30	39510,656,97,34	34840,603,78,26	35891,680,85,29	41524,800,94,41	39624,689,81,24	26127,499,44,27	39596,791,78,39	0	0	0	0	1	0	0	0	0	0	0	0
Chromosome06	22891933	T	C	Missense	Manes.06G120100	AHAS1	Manes.06G120100.1.v6.1	306.1	na	missense_variant	MODERATE	1/2	c.916A>G	p.Arg306Gly	937/2300	306/658	N	0.024	0.024	0.026	0.026	0.027	0.029	0.028	0.031	228,910,137,37775	239,946,144,38967	214,903,133,34299	234,959,115,35369	263,1153,155,40885	260,1146,161,38838	159,731,117,25687	243,1236,159,38853	0	0	0	0	1	0	0	0	0	0	0	1
Chromosome06	22891943	A	C	Missense	Manes.06G120100	AHAS1	Manes.06G120100.1.v6.1	302.3	na	missense_variant	MODERATE	1/2	c.906T>G	p.Ser302Arg	927/2300	302/658	N	0.022	0.027	0.025	0.027	0.027	0.023	0.026	0.028	38091,874,71,26	39107,1067,81,51	34557,894,66,30	35600,990,64,32	41156,1146,86,64	39394,912,62,45	25891,701,51,47	39237,1134,80,47	0	0	0	0	1	0	0	0	0	0	0	1
Chromosome06	22891949	A	C	Missense	Manes.06G120100	AHAS1	Manes.06G120100.1.v6.1	300.3	na	missense_variant	MODERATE	1/2	c.900T>G	p.Asn300Lys	921/2300	300/658	N	0.018	0.018	0.02	0.02	0.019	0.014	0.019	0.022	38234,709,50,73	39482,709,47,73	34744,693,50,65	35823,726,46,81	41540,784,57,77	39753,556,43,58	26085,510,27,55	39475,870,69,92	0	0	0	0	1	0	0	0	0	0	0	1
Chromosome06	22891953	A	C	Nonsense	Manes.06G120100	AHAS1	Manes.06G120100.1.v6.1	299.2	na	stop_gained	HIGH	1/2	c.896T>G	p.Leu299*	917/2300	299/658	N	0.013	0.013	0.009	0.014	0.014	0.011	0.013	0.014	38499,491,27,51	39691,518,34,68	35170,307,24,31	36073,523,34,54	41728,602,38,70	39860,442,32,56	26284,354,20,33	39787,583,41,72	0	0	0	0	1	0	0	0	0	0	0	0
Chromosome06	22891954	A	C	Missense	Manes.06G120100	AHAS1	Manes.06G120100.1.v6.1	299.1	na	missense_variant	MODERATE	1/2	c.895T>G	p.Leu299Val	916/2300	299/658	N	0.02	0.02	0.016	0.022	0.021	0.019	0.021	0.024	38179,765,47,79	39333,822,62,94	34861,563,49,60	35746,797,46,96	41426,868,56,88	39503,748,61,78	26026,564,39,62	39370,976,52,86	0	0	0	0	1	0	0	0	0	0	0	1
Chromosome06	22891955	A	C	Missense	Manes.06G120100	AHAS1	Manes.06G120100.1.v6.1	298.3	na	missense_variant	MODERATE	1/2	c.894T>G	p.Cys298Trp	915/2300	298/658	N	0.017	0.018	0.015	0.019	0.018	0.018	0.019	0.021	38272,680,51,69	39486,707,57,63	34897,535,49,53	35883,690,56,60	41547,743,67,82	39586,708,51,49	26091,508,34,58	39505,843,62,74	0	0	0	0	1	0	0	0	0	0	0	1
Chromosome06	22891964	T	C	Synonymous	Manes.06G120100	AHAS1	Manes.06G120100.1.v6.1	295.3	na	synonymous_variant	LOW	1/2	c.885A>G	p.Gly295Gly	906/2300	295/658	N	0.022	0.023	0.022	0.023	0.025	0.022	0.024	0.025	231,856,108,37871	269,923,123,38989	234,782,104,34436	255,843,117,35464	304,1030,165,40938	256,864,109,39169	201,643,93,25741	257,1004,130,39127	0	0	0	0	1	0	0	0	0	0	0	0
Chromosome06	22891968	A	C	Missense	Manes.06G120100	AHAS1	Manes.06G120100.1.v6.1	294.2	na	missense_variant	MODERATE	1/2	c.881T>G	p.Val294Gly	902/2300	294/658	N	0.035	0.036	0.037	0.038	0.038	0.036	0.04	0.042	37605,1358,70,35	38733,1466,63,58	34161,1298,59,40	35177,1392,85,47	40695,1608,88,72	38868,1435,72,49	25533,1065,55,33	38695,1679,84,62	0	0	0	0	1	0	0	0	0	0	0	1
Chromosome06	22891972	A	C	Missense	Manes.06G120100	AHAS1	Manes.06G120100.1.v6.1	293.1	na	missense_variant	MODERATE	1/2	c.877T>G	p.Tyr293Asp	898/2300	293/658	N	0.036	0.037	0.037	0.037	0.04	0.036	0.038	0.039	37504,1405,36,108	38649,1502,45,96	34101,1310,35,83	35185,1353,44,88	40569,1678,37,101	38817,1453,30,91	25568,1007,28,68	38756,1580,46,129	0	0	0	0	1	0	0	0	0	0	0	1
Chromosome06	22891974	A	C	Nonsense	Manes.06G120100	AHAS1	Manes.06G120100.1.v6.1	292.2	na	stop_gained	HIGH	1/2	c.875T>G	p.Leu292*	896/2300	292/658	N	0.034	0.037	0.035	0.034	0.037	0.034	0.038	0.039	37640,1323,28,65	38690,1484,28,75	34235,1232,18,47	35320,1261,20,60	40705,1571,41,85	38907,1377,36,53	25577,1024,26,44	38836,1568,28,83	0	0	0	0	1	0	0	0	0	0	0	1
Chromosome06	22891975	A	C	Missense	Manes.06G120100	AHAS1	Manes.06G120100.1.v6.1	292.1	na	missense_variant	MODERATE	1/2	c.874T>G	p.Leu292Val	895/2300	292/658	N	0.035	0.038	0.036	0.037	0.041	0.037	0.042	0.04	37550,1368,39,98	38594,1520,45,117	34141,1267,37,86	35178,1353,42,86	40523,1742,51,107	38770,1469,46,85	25447,1110,30,84	38736,1605,52,121	0	0	0	0	1	0	0	0	0	0	0	1
Chromosome06	22891976	A	C	Synonymous	Manes.06G120100	AHAS1	Manes.06G120100.1.v6.1	291.3	na	synonymous_variant	LOW	1/2	c.873T>G	p.Val291Val	894/2300	291/658	N	0.033	0.038	0.036	0.037	0.04	0.036	0.038	0.041	37672,1283,40,71	38637,1511,42,98	34161,1271,38,73	35204,1368,42,61	40595,1692,53,98	38800,1454,43,87	25577,1013,24,64	38736,1652,34,100	0	0	0	0	1	0	0	0	0	0	0	1
Chromosome06	22891977	A	C	Missense	Manes.06G120100	AHAS1	Manes.06G120100.1.v6.1	291.2	na	missense_variant	MODERATE	1/2	c.872T>G	p.Val291Gly	893/2300	291/658	N	0.029	0.03	0.029	0.029	0.032	0.03	0.03	0.031	37826,1134,43,64	38973,1198,67,68	34414,1036,54,60	35514,1060,63,56	40927,1373,74,69	39066,1212,54,76	25804,795,47,46	39132,1250,74,68	0	0	0	0	1	0	0	0	0	0	0	1
Chromosome06	22891979	C	A	Synonymous	Manes.06G120100	AHAS1	Manes.06G120100.1.v6.1	290.3	na	synonymous_variant	LOW	1/2	c.870G>T	p.Pro290Pro	891/2300	290/658	Y	0.016	0.017	0.016	0.016	0.018	0.016	0.017	0.019	613,38264,73,121	683,39393,79,152	565,34807,64,126	596,35903,66,131	746,41459,75,174	650,39528,70,167	459,26078,45,109	754,39530,77,164	0	0	0	0	1	0	0	0	0	0	0	0
Chromosome06	22891990	A	C	Missense	Manes.06G120100	AHAS1	Manes.06G120100.1.v6.1	287.1	na	missense_variant	MODERATE	1/2	c.859T>G	p.Ser287Ala	880/2300	287/658	N	0.033	0.007	0.009	0.008	0.037	0.009	0.008	0.037	37594,1294,78,110	21493,158,28,30	17931,159,39,17	18538,146,45,17	40620,1573,102,149	19068,173,34,18	12828,98,26,19	38771,1494,99,160	0	0	0	0	1	0	0	0	0	0	0	0
Chromosome06	22892007	A	C	Missense	Manes.06G120100	AHAS1	Manes.06G120100.1.v6.1	281.2	na	missense_variant	MODERATE	1/2	c.842T>G	p.Val281Gly	863/2300	281/658	N	0.029	0.031	0.031	0.028	0.03	0.03	0.028	0.03	20291,613,37,31	20880,659,43,57	17422,552,23,57	18048,526,40,39	20246,634,27,47	18524,567,38,48	12484,360,23,38	18539,564,43,54	0	0	0	0	1	0	0	0	0	0	0	1
Chromosome06	22892021	A	C	Missense	Manes.06G120100	AHAS1	Manes.06G120100.1.v6.1	276.3	na	missense_variant	MODERATE	1/2	c.828T>G	p.His276Gln	849/2300	276/658	N	0.026	0.025	0.027	0.029	0.024	0.024	0.024	0.026	20310,549,30,87	20989,543,20,98	17505,477,24,75	18024,529,24,81	20323,507,30,95	18628,465,12,79	12544,308,9,46	18549,500,35,109	0	0	0	0	1	0	0	0	0	0	0	1
Chromosome06	22892037	A	C	Missense	Manes.06G120100	AHAS1	Manes.06G120100.1.v6.1	271.2	na	missense_variant	MODERATE	1/2	c.812T>G	p.Val271Gly	833/2300	271/658	N	0.031	0.031	0.033	0.031	0.03	0.03	0.031	0.03	20206,647,54,67	20886,658,46,56	17383,588,47,59	17974,580,41,63	20190,632,68,56	18504,574,43,60	12445,394,30,37	18481,574,61,70	0	0	0	0	1	0	0	0	0	0	0	1
Chromosome06	22892046	A	C	Missense	Manes.06G120100	AHAS1	Manes.06G120100.1.v6.1	268.2	na	missense_variant	MODERATE	1/2	c.803T>G	p.Leu268Trp	824/2300	268/658	N	0.019	0.018	0.02	0.018	0.019	0.017	0.019	0.02	20509,406,25,50	21179,399,33,57	17659,360,23,55	18251,332,32,48	20495,394,34,51	18790,333,35,41	12612,246,23,36	18727,384,41,50	0	0	0	0	1	0	0	0	0	0	0	0
Chromosome06	22892055	A	C	Missense	Manes.06G120100	AHAS1	Manes.06G120100.1.v6.1	265.2	na	missense_variant	MODERATE	1/2	c.794T>G	p.Met265Arg	815/2300	265/658	N	0.034	0.035	0.034	0.031	0.033	0.032	0.033	0.034	20145,708,34,102	20780,745,56,100	17362,609,43,94	17967,574,48,86	20143,694,47,97	18459,610,41,98	12406,418,34,64	18417,642,39,111	0	0	0	0	1	0	0	0	0	0	0	1
Chromosome06	22892059	A	C	Missense	Manes.06G120100	AHAS1	Manes.06G120100.1.v6.1	264.1	na	missense_variant	MODERATE	1/2	c.790T>G	p.Tyr264Asp	811/2300	264/658	N	0.023	0.022	0.022	0.023	0.024	0.021	0.023	0.023	20400,482,31,83	21093,474,35,80	17627,389,32,71	18147,426,37,69	20366,511,37,66	18693,406,30,83	12554,302,16,49	18668,444,32,69	0	0	0	0	1	0	0	0	0	0	0	1
Chromosome06	22892138	T	G	Synonymous	Manes.06G120100	AHAS1	Manes.06G120100.1.v6.1	237.3	na	synonymous_variant	LOW	1/2	c.711A>C	p.Pro237Pro	732/2300	237/658	N	0.056	0.054	0.056	0.057	0.053	0.054	0.056	0.052	109,119,1006,17033	109,159,1008,17612	90,155,967,16441	103,159,1014,16922	116,169,1145,20269	100,189,1141,19945	74,91,771,12952	135,162,1107,20075	0	0	0	0	1	0	0	0	0	0	0	1
Chromosome06	22892150	T	G	Synonymous	Manes.06G120100	AHAS1	Manes.06G120100.1.v6.1	233.3	na	synonymous_variant	LOW	1/2	c.699A>C	p.Gly233Gly	720/2300	233/658	N	0.04	0.039	0.04	0.042	0.039	0.04	0.045	0.04	173,110,712,17279	170,118,720,17876	198,88,693,16685	204,111,755,17137	214,136,830,20531	197,127,849,20200	181,96,608,13014	234,114,841,20302	0	0	0	0	1	0	0	0	0	0	0	1
Chromosome06	22892210	G	A	Synonymous	Manes.06G120100	AHAS1	Manes.06G120100.1.v6.1	213.3	na	synonymous_variant	LOW	1/2	c.639C>T	p.Val213Val	660/2300	213/658	N	0.044	0.04	0.015	0.042	0.025	0.051	0.027	0.058	1678,53,36682,541	1596,63,37926,575	538,48,34400,468	1501,53,34469,511	1061,59,40672,585	2033,58,37721,500	711,45,25554,353	2294,67,37545,517	0	0	1	0	1	0	0	0	0	0	0	1
Chromosome06	22892217	T	G	Missense	Manes.06G120100	AHAS1	Manes.06G120100.1.v6.1	211.2	na	missense_variant	MODERATE	1/2	c.632A>C	p.Tyr211Ser	653/2300	211/658	N	0.024	0.028	0.023	0.025	0.025	0.021	0.023	0.006	86,54,923,37881	77,60,1126,38902	80,66,812,34502	90,64,925,35462	65,68,1058,41193	88,68,844,39329	57,39,623,25946	26,29,126,22434	0	0	0	0	1	0	0	0	0	0	0	0
Chromosome06	22892220	T	G	Missense	Manes.06G120100	AHAS1	Manes.06G120100.1.v6.1	210.2	na	missense_variant	MODERATE	1/2	c.629A>C	p.Asn210Thr	650/2300	210/658	N	0.03	0.033	0.026	0.031	0.031	0.027	0.029	0.011	61,50,1147,37691	77,66,1335,38684	47,40,902,34469	68,50,1142,35295	82,80,1291,40935	55,67,1075,39124	52,47,767,25791	14,22,253,22333	0	0	0	0	1	0	0	0	0	0	0	1
Chromosome06	22892221	T	G	Missense	Manes.06G120100	AHAS1	Manes.06G120100.1.v6.1	210.1	na	missense_variant	MODERATE	1/2	c.628A>C	p.Asn210His	649/2300	210/658	N	0.031	0.033	0.03	0.033	0.032	0.029	0.029	0.012	61,48,1196,37642	77,91,1311,38688	56,67,1065,34271	74,77,1197,35202	94,94,1353,40849	61,90,1182,38983	40,44,777,25793	22,38,271,22287	0	0	0	0	1	0	0	0	0	0	0	1
Chromosome06	22892223	T	G	Missense	Manes.06G120100	AHAS1	Manes.06G120100.1.v6.1	209.2	na	missense_variant	MODERATE	1/2	c.626A>C	p.His209Pro	647/2300	209/658	N	0.051	0.056	0.047	0.049	0.049	0.046	0.045	0.013	128,84,1957,36772	150,101,2246,37661	109,81,1666,33551	114,93,1794,34537	112,108,2063,40095	108,111,1843,38254	76,81,1201,25298	28,48,299,22246	0	0	0	0	1	0	0	0	0	0	0	1
Chromosome06	22892226	T	G	Missense	Manes.06G120100	AHAS1	Manes.06G120100.1.v6.1	208.2	na	missense_variant	MODERATE	1/2	c.623A>C	p.Lys208Thr	644/2300	208/658	N	0.032	0.035	0.032	0.032	0.031	0.029	0.03	0.009	85,85,1234,37500	117,148,1405,38480	95,100,1128,34091	100,94,1150,35175	122,118,1303,40816	85,88,1157,38968	56,72,794,25720	27,47,214,22313	0	0	0	0	1	0	0	0	0	0	0	1
Chromosome06	22892227	T	G	Missense	Manes.06G120100	AHAS1	Manes.06G120100.1.v6.1	208.1	na	missense_variant	MODERATE	1/2	c.622A>C	p.Lys208Gln	643/2300	208/658	N	0.02	0.026	0.021	0.025	0.023	0.02	0.021	0.007	83,36,763,38029	132,56,1037,38930	78,39,750,34552	117,36,903,35470	113,42,958,41262	85,46,812,39363	66,28,550,26004	17,14,169,22401	0	0	0	0	1	0	0	0	0	0	0	1
Chromosome06	22892231	T	G	Synonymous	Manes.06G120100	AHAS1	Manes.06G120100.1.v6.1	206.3	na	synonymous_variant	LOW	1/2	c.618A>C	p.Ile206Ile	639/2300	206/658	N	0.022	0.025	0.024	0.024	0.025	0.021	0.022	0.024	63,76,842,37968	97,85,989,38996	74,84,836,34413	75,85,879,35501	87,107,1036,41164	78,77,840,39322	48,57,581,25973	79,94,962,39284	0	0	0	0	1	0	0	0	0	0	0	1
Chromosome06	22892233	T	G	Missense	Manes.06G120100	AHAS1	Manes.06G120100.1.v6.1	206.1	na	missense_variant	MODERATE	1/2	c.616A>C	p.Ile206Leu	637/2300	206/658	N	0.026	0.029	0.024	0.029	0.028	0.024	0.027	0.025	100,82,998,37772	138,77,1159,38790	109,87,852,34371	134,88,1045,35272	137,110,1181,40962	107,84,957,39167	82,60,713,25803	122,83,1025,39188	0	0	0	0	1	0	0	0	0	0	0	1
Chromosome06	22892234	T	G	Synonymous	Manes.06G120100	AHAS1	Manes.06G120100.1.v6.1	205.3	na	synonymous_variant	LOW	1/2	c.615A>C	p.Ser205Ser	636/2300	205/658	N	0.024	0.032	0.029	0.03	0.029	0.024	0.027	0.029	54,74,913,37908	81,83,1274,38724	61,89,1025,34244	60,94,1099,35285	67,93,1206,41022	44,89,967,39215	50,56,712,25838	67,95,1156,39099	0	0	0	0	1	0	0	0	0	0	0	1
Chromosome06	22892243	T	G	Synonymous	Manes.06G120100	AHAS1	Manes.06G120100.1.v6.1	202.3	na	synonymous_variant	LOW	1/2	c.606A>C	p.Val202Val	627/2300	202/658	N	0.017	0.018	0.016	0.017	0.015	0.014	0.014	0.016	91,70,676,38107	102,82,708,39256	85,77,569,34698	73,64,615,35777	74,91,644,41563	84,73,579,39566	57,45,379,26159	95,76,638,39599	0	0	0	0	1	0	0	0	0	0	0	0
Chromosome06	22892247	T	G	Missense	Manes.06G120100	AHAS1	Manes.06G120100.1.v6.1	201.2	na	missense_variant	MODERATE	1/2	c.602A>C	p.Glu201Ala	623/2300	201/658	N	0.024	0.026	0.023	0.024	0.025	0.022	0.022	0.022	151,139,942,37703	140,162,1019,38810	142,150,810,34324	129,137,860,35392	179,140,1046,41007	130,150,889,39133	76,97,595,25877	142,175,898,39188	0	0	0	0	1	0	0	0	0	0	0	1
Chromosome06	22892254	T	G	Missense	Manes.06G120100	AHAS1	Manes.06G120100.1.v6.1	199.1	na	missense_variant	MODERATE	1/2	c.595A>C	p.Ile199Leu	616/2300	199/658	N	0.033	0.038	0.032	0.037	0.035	0.031	0.035	0.034	71,78,1292,37484	93,94,1498,38421	62,82,1118,34155	89,82,1330,35006	110,91,1469,40693	66,90,1240,38898	55,57,939,25585	101,89,1384,38822	0	0	0	0	1	0	0	0	0	0	0	1
Chromosome06	22892261	T	G	Missense	Manes.06G120100	AHAS1	Manes.06G120100.1.v6.1	196.3	na	missense_variant	MODERATE	1/2	c.588A>C	p.Glu196Asp	609/2300	196/658	N	0.022	0.021	0.019	0.022	0.022	0.017	0.021	0.019	33,50,841,37997	49,54,839,39168	29,56,669,34653	29,58,812,35615	36,67,937,41320	30,53,701,39479	29,34,562,26011	43,61,783,39479	0	0	0	0	1	0	0	0	0	0	0	1
Chromosome06	22892270	T	G	Synonymous	Manes.06G120100	AHAS1	Manes.06G120100.1.v6.1	193.3	na	synonymous_variant	LOW	1/2	c.579A>C	p.Ala193Ala	600/2300	193/658	N	0.023	0.026	0.02	0.024	0.022	0.02	0.021	0.022	62,71,879,37887	76,82,1053,38899	55,85,716,34543	62,89,855,35499	84,96,938,41227	57,70,823,39326	37,48,570,25975	53,96,877,39350	0	0	0	0	1	0	0	0	0	0	0	1
Chromosome06	22892278	T	G	Missense	Manes.06G120100	AHAS1	Manes.06G120100.1.v6.1	191.1	na	missense_variant	MODERATE	1/2	c.571A>C	p.Thr191Pro	592/2300	191/658	N	0.017	0.019	0.016	0.02	0.021	0.015	0.019	0.018	27,103,668,38091	35,121,751,39187	23,87,571,34698	49,112,733,35599	32,118,896,41271	30,115,592,39529	21,66,493,26041	32,98,713,39522	0	0	0	0	1	0	0	0	0	0	0	1
Chromosome06	22892287	T	G	Missense	Manes.06G120100	AHAS1	Manes.06G120100.1.v6.1	188.1	na	missense_variant	MODERATE	1/2	c.562A>C	p.Met188Leu	583/2300	188/658	N	0.019	0.02	0.019	0.018	0.017	0.017	0.017	0.019	32,78,719,38053	28,67,785,39201	29,59,677,34601	27,89,671,35695	40,101,705,41463	33,91,665,39467	27,49,460,26086	34,93,768,39465	0	0	0	0	1	0	0	0	0	0	0	1
Chromosome06	22892302	G	A	Nonsense	Manes.06G120100	AHAS1	Manes.06G120100.1.v6.1	183.1	na	stop_gained	HIGH	1/2	c.547C>T	p.Gln183*	568/2300	183/658	N	0.007	0.008	0.007	0.014	0.008	0.008	0.007	0.008	572,52,77441,165	635,47,75107,175	530,55,74074,160	503,16,35894,125	646,52,78871,167	608,35,77835,138	349,24,52164,104	574,37,71085,143	0	0	1	0	1	0	0	0	0	1	0	1
Chromosome06	22892303	G	T	Synonymous	Manes.06G120100	AHAS1	Manes.06G120100.1.v6.1	182.3	na	synonymous_variant	LOW	1/2	c.546C>A	p.Gly182Gly	567/2300	182/658	N	0.002	0.002	0.007	0.005	0.005	0.003	0.002	0.002	67,46,78103,167	72,37,75897,125	80,44,74510,525	36,16,36466,181	70,39,79426,373	72,38,78595,216	52,22,52596,82	65,31,71908,129	0	0	1	0	1	0	0	0	0	1	0	1
Chromosome06	22892383	A	C	Missense	Manes.06G120100	AHAS1	Manes.06G120100.1.v6.1	156.1	na	missense_variant	MODERATE	1/2	c.466T>G	p.Ser156Ala	487/2300	156/658	N	0.039	0.044	0.037	0.039	0.039	0.034	0.038	0.04	37038,1505,273,178	33417,1531,227,189	37051,1415,226,166	34374,1377,202,168	34990,1402,230,168	35752,1251,201,190	24408,962,162,110	29496,1216,191,157	0	0	0	0	1	0	0	0	0	0	0	1
Chromosome06	22892391	A	C	Missense	Manes.06G120100	AHAS1	Manes.06G120100.1.v6.1	153.2	na	missense_variant	MODERATE	1/2	c.458T>G	p.Ile153Ser	479/2300	153/658	N	0.027	0.027	0.024	0.023	0.025	0.022	0.025	0.026	37680,1027,180,113	34129,946,161,132	37666,933,149,116	35027,842,152,102	35614,901,161,116	36339,811,160,88	24852,625,84,84	30016,786,128,129	0	0	0	0	1	0	0	0	0	0	0	1
Chromosome06	22892395	A	C	Missense	Manes.06G120100	AHAS1	Manes.06G120100.1.v6.1	152.1	na	missense_variant	MODERATE	1/2	c.454T>G	p.Cys152Gly	475/2300	152/658	N	0.025	0.027	0.023	0.021	0.023	0.022	0.023	0.024	37875,955,109,62	34243,933,124,71	37788,894,122,60	35202,747,109,70	35763,855,119,59	36406,823,107,65	24944,593,74,39	30163,737,98,61	0	0	0	0	1	0	0	0	0	0	0	0
Chromosome06	22892402	A	C	Synonymous	Manes.06G120100	AHAS1	Manes.06G120100.1.v6.1	149.3	na	synonymous_variant	LOW	1/2	c.447T>G	p.Pro149Pro	468/2300	149/658	N	0.053	0.056	0.047	0.049	0.05	0.045	0.046	0.048	36635,2043,175,154	33115,1968,152,128	36748,1820,177,125	34105,1755,179,97	34672,1838,151,133	35433,1682,150,133	24289,1169,112,83	29318,1486,144,107	0	0	0	0	1	0	0	0	0	0	0	1
Chromosome06	22892411	A	C	Synonymous	Manes.06G120100	AHAS1	Manes.06G120100.1.v6.1	146.3	na	synonymous_variant	LOW	1/2	c.438T>G	p.Ser146Ser	459/2300	146/658	N	0.041	0.041	0.035	0.034	0.036	0.035	0.037	0.039	37229,1579,129,76	33761,1455,93,77	37310,1368,137,58	34700,1239,126,84	35277,1325,118,88	35886,1302,133,81	24601,932,73,53	29680,1202,103,77	0	0	0	0	1	0	0	0	0	0	0	1
Chromosome06	22892413	A	C	Missense	Manes.06G120100	AHAS1	Manes.06G120100.1.v6.1	146.1	na	missense_variant	MODERATE	1/2	c.436T>G	p.Ser146Ala	457/2300	146/658	N	0.034	0.038	0.031	0.032	0.032	0.03	0.03	0.033	37373,1329,191,127	33731,1330,176,153	37425,1192,157,113	34722,1153,144,130	35321,1169,162,165	36026,1122,148,123	24659,768,123,113	29790,1015,137,126	0	0	0	0	1	0	0	0	0	0	0	1
Chromosome06	22892414	A	C	Synonymous	Manes.06G120100	AHAS1	Manes.06G120100.1.v6.1	145.3	na	synonymous_variant	LOW	1/2	c.435T>G	p.Ala145Ala	456/2300	145/658	N	0.03	0.032	0.029	0.027	0.029	0.027	0.029	0.029	37614,1154,154,99	34052,1128,122,89	37518,1110,142,116	34915,986,141,107	35513,1069,145,92	36186,1004,134,95	24749,745,91,76	29963,898,111,96	0	0	0	0	1	0	0	0	0	0	0	1
Chromosome06	22892420	A	C	Synonymous	Manes.06G120100	AHAS1	Manes.06G120100.1.v6.1	143.3	na	synonymous_variant	LOW	1/2	c.429T>G	p.Ala143Ala	450/2300	143/658	N	0.054	0.055	0.048	0.048	0.05	0.046	0.048	0.051	36342,2069,451,163	32919,1934,359,188	36562,1829,342,152	33900,1706,372,175	34488,1810,342,183	35177,1711,374,159	24095,1221,226,122	29055,1556,310,150	0	0	0	0	1	0	0	0	0	0	0	1
Chromosome06	22892423	A	C	Nonsense	Manes.06G120100	AHAS1	Manes.06G120100.1.v6.1	142.3	na	stop_gained	HIGH	1/2	c.426T>G	p.Tyr142*	447/2300	142/658	N	0.062	0.066	0.058	0.057	0.06	0.056	0.054	0.059	36400,2401,140,88	32824,2333,148,97	36408,2233,156,89	33887,2031,147,90	34345,2198,182,99	35109,2072,159,82	24119,1382,96,68	29042,1806,145,82	0	0	0	0	1	0	0	0	0	0	0	1
Chromosome06	22892425	A	C	Missense	Manes.06G120100	AHAS1	Manes.06G120100.1.v6.1	142.1	na	missense_variant	MODERATE	1/2	c.424T>G	p.Tyr142Asp	445/2300	142/658	N	0.039	0.041	0.037	0.036	0.036	0.034	0.037	0.04	37110,1520,183,213	33583,1433,140,239	37109,1420,166,195	34487,1302,145,216	35145,1313,149,214	35812,1276,138,197	24484,952,105,124	29534,1226,136,178	0	0	0	0	1	0	0	0	0	0	0	1
Chromosome06	22892428	C	A	Nonsense	Manes.06G120100	AHAS1	Manes.06G120100.1.v6.1	141.1	na	stop_gained	HIGH	1/2	c.421G>T	p.Gly141*	442/2300	141/658	N	0.02	0.019	0.019	0.019	0.02	0.017	0.019	0.019	770,37970,127,161	682,34449,126,142	727,37905,112,154	679,35193,123,160	747,35789,133,156	649,36528,96,151	492,24957,74,140	575,30246,105,145	0	0	0	0	1	0	0	0	0	0	0	0
Chromosome06	22892430	T	C	Missense	Manes.06G120100	AHAS1	Manes.06G120100.1.v6.1	140.2	na	missense_variant	MODERATE	1/2	c.419A>G	p.Glu140Gly	440/2300	140/658	N	0.096	0.104	0.091	0.088	0.093	0.086	0.088	0.092	476,3634,830,34092	481,3539,787,30606	407,3440,776,34270	432,3074,704,31958	397,3318,730,32385	385,3131,649,33258	296,2199,502,22667	386,2772,677,27240	0	0	0	0	1	0	0	0	0	0	0	1
Chromosome06	22892432	A	C	Synonymous	Manes.06G120100	AHAS1	Manes.06G120100.1.v6.1	139.3	na	synonymous_variant	LOW	1/2	c.417T>G	p.Ala139Ala	438/2300	139/658	N	0.078	0.081	0.074	0.07	0.073	0.07	0.069	0.077	35622,3028,209,176	32205,2853,194,159	35684,2835,214,163	33317,2506,201,144	33811,2661,199,161	34493,2585,189,158	23642,1762,151,109	28423,2361,162,130	0	0	0	0	1	0	0	0	0	0	0	1
Chromosome06	22892438	A	C	Missense	Manes.06G120100	AHAS1	Manes.06G120100.1.v6.1	137.3	na	missense_variant	MODERATE	1/2	c.411T>G	p.Phe137Leu	432/2300	137/658	N	0.117	0.123	0.111	0.108	0.112	0.106	0.104	0.114	34078,4533,211,163	30741,4300,183,131	34270,4276,208,147	31910,3853,203,152	32395,4100,185,142	33150,3930,183,112	22780,2630,145,89	27299,3501,168,114	0	0	0	0	1	0	0	0	0	0	0	1
Chromosome06	22892439	A	C	Missense	Manes.06G120100	AHAS1	Manes.06G120100.1.v6.1	137.2	na	missense_variant	MODERATE	1/2	c.410T>G	p.Phe137Cys	431/2300	137/658	N	0.059	0.061	0.054	0.055	0.056	0.052	0.056	0.06	36502,2291,102,91	33011,2162,86,97	36614,2093,111,84	33958,1989,88,83	34614,2043,97,71	35290,1934,84,69	24067,1437,81,62	29065,1857,78,82	0	0	0	0	1	0	0	0	0	0	0	1
Chromosome06	22892440	A	C	Missense	Manes.06G120100	AHAS1	Manes.06G120100.1.v6.1	137.1	na	missense_variant	MODERATE	1/2	c.409T>G	p.Phe137Val	430/2300	137/658	N	0.067	0.073	0.062	0.062	0.062	0.059	0.061	0.067	36168,2607,130,88	32599,2553,142,68	36280,2398,157,71	33688,2216,139,78	34341,2267,140,84	35001,2182,134,64	23944,1550,104,53	28833,2071,104,72	0	0	0	0	1	0	0	0	0	0	0	1
Chromosome06	22892442	A	C	Missense	Manes.06G120100	AHAS1	Manes.06G120100.1.v6.1	136.2	na	missense_variant	MODERATE	1/2	c.407T>G	p.Val136Gly	428/2300	136/658	N	0.07	0.077	0.066	0.068	0.069	0.067	0.066	0.071	35763,2697,404,172	32203,2695,370,140	35811,2537,344,185	33247,2427,348,144	33802,2503,352,157	34429,2476,380,133	23630,1678,266,99	28460,2161,301,131	0	0	0	0	1	0	0	0	0	0	0	1
Chromosome06	22892443	C	A	Missense	Manes.06G120100	AHAS1	Manes.06G120100.1.v6.1	136.1	na	missense_variant	MODERATE	1/2	c.406G>T	p.Val136Phe	427/2300	136/658	N	0.032	0.033	0.03	0.032	0.031	0.03	0.031	0.031	1261,37549,150,90	1158,34060,125,79	1155,37479,143,97	1150,34802,122,95	1128,35476,132,77	1119,36087,118,105	793,24711,102,71	969,29905,93,86	0	0	0	0	1	0	0	0	0	0	0	0
Chromosome06	22892444	C	A	Synonymous	Manes.06G120100	AHAS1	Manes.06G120100.1.v6.1	135.3	na	synonymous_variant	LOW	1/2	c.405G>T	p.Gly135Gly	426/2300	135/658	N	0.027	0.03	0.026	0.026	0.026	0.026	0.027	0.028	1063,37623,184,181	1053,34020,164,186	990,37534,183,169	931,34881,167,192	943,35469,184,219	946,36151,165,167	676,24744,115,143	865,29878,164,146	0	0	0	0	1	0	0	0	0	0	0	1
Chromosome06	22892445	C	A	Missense	Manes.06G120100	AHAS1	Manes.06G120100.1.v6.1	135.2	na	missense_variant	MODERATE	1/2	c.404G>T	p.Gly135Val	425/2300	135/658	N	0.018	0.02	0.018	0.018	0.018	0.017	0.017	0.018	707,38089,135,117	705,34479,118,118	685,37939,114,125	649,35308,96,111	675,35860,132,141	641,36532,124,114	440,25069,76,88	569,30276,95,119	0	0	0	0	1	0	0	0	0	0	0	0
Chromosome06	22892446	C	A	Missense	Manes.06G120100	AHAS1	Manes.06G120100.1.v6.1	135.1	na	missense_variant	MODERATE	1/2	c.403G>T	p.Gly135Trp	424/2300	135/658	N	0.021	0.021	0.021	0.019	0.021	0.017	0.019	0.021	828,37972,121,119	724,34473,112,108	796,37860,105,126	681,35239,115,115	780,35804,114,132	644,36537,94,128	487,25011,77,90	646,30230,81,116	0	0	0	0	1	0	0	0	0	0	0	0
Chromosome06	22892447	A	C	Synonymous	Manes.06G120100	AHAS1	Manes.06G120100.1.v6.1	134.3	na	synonymous_variant	LOW	1/2	c.402T>G	p.Gly134Gly	423/2300	134/658	N	0.098	0.103	0.091	0.091	0.09	0.088	0.09	0.092	34916,3804,178,142	31506,3619,158,134	35086,3508,167,127	32609,3267,160,117	33224,3303,173,130	33870,3260,146,127	23135,2284,134,113	28001,2831,149,93	0	0	0	0	1	0	0	0	0	0	0	1
Chromosome06	22892448	C	A	Missense	Manes.06G120100	AHAS1	Manes.06G120100.1.v6.1	134.2	na	missense_variant	MODERATE	1/2	c.401G>T	p.Gly134Val	422/2300	134/658	N	0.019	0.019	0.017	0.018	0.018	0.017	0.018	0.02	751,38125,81,83	675,34614,63,65	659,38073,76,86	632,35381,63,79	662,36032,63,72	644,36640,51,72	453,25109,53,49	619,30325,54,79	0	0	0	0	1	0	0	0	0	0	0	0
Chromosome06	22892449	C	A	Missense	Manes.06G120100	AHAS1	Manes.06G120100.1.v6.1	134.1	na	missense_variant	MODERATE	1/2	c.400G>T	p.Gly134Cys	421/2300	134/658	N	0.014	0.015	0.014	0.014	0.014	0.012	0.013	0.015	527,38364,58,89	536,34735,53,88	537,38218,37,102	500,35519,44,90	523,36165,66,77	455,36824,42,89	334,25241,34,57	451,30501,42,81	0	0	0	0	1	0	0	0	0	0	0	0
Chromosome06	22892454	T	C	Missense	Manes.06G120100	AHAS1	Manes.06G120100.1.v6.1	132.2	na	missense_variant	MODERATE	1/2	c.395A>G	p.Glu132Gly	416/2300	132/658	N	0.178	0.185	0.168	0.159	0.168	0.157	0.158	0.171	730,6670,843,30814	724,6265,781,27648	738,6292,805,31067	718,5519,730,29199	679,5964,735,29456	649,5654,728,30381	515,3899,528,20729	630,5095,657,24692	1	0	0	0	1	0	0	0	0	0	0	1
Chromosome06	22892456	A	C	Missense	Manes.06G120100	AHAS1	Manes.06G120100.1.v6.1	131.3	na	missense_variant	MODERATE	1/2	c.393T>G	p.His131Gln	414/2300	131/658	N	0.095	0.1	0.09	0.086	0.088	0.087	0.09	0.093	35032,3674,162,167	31604,3499,148,179	35101,3489,159,156	32786,3066,147,161	33304,3217,148,164	33909,3233,143,149	23166,2305,102,104	27927,2873,122,140	0	0	0	0	1	0	0	0	0	0	0	1
Chromosome06	22892461	G	C	Missense	Manes.06G120100	AHAS1	Manes.06G120100.1.v6.1	130.1	na	missense_variant	MODERATE	1/2	c.388C>G	p.Arg130Gly	409/2300	130/658	N	0.071	0.075	0.066	0.065	0.004	0.004	0.065	0.069	369,2723,35398,559	333,2582,31998,512	355,2499,35577,485	335,2293,33087,467	42,71,16221,47	49,64,16014,61	217,1642,23455,355	302,2087,28261,421	0	0	0	0	1	0	0	0	0	0	0	0
Chromosome06	22892471	A	C	Missense	Manes.06G120100	AHAS1	Manes.06G120100.1.v6.1	126.3	na	missense_variant	MODERATE	1/2	c.378T>G	p.Asn126Lys	399/2300	126/658	N	0.034	0.031	0.033	0.033	0.032	0.031	0.032	0.033	14537,505,91,35	12996,414,95,35	15457,532,76,37	15694,535,86,34	15747,526,93,35	15583,494,86,34	11022,367,62,26	12606,433,85,25	0	0	0	0	1	0	0	0	0	0	0	1
Chromosome06	22892496	A	C	Missense	Manes.06G120100	AHAS1	Manes.06G120100.1.v6.1	118.2	na	missense_variant	MODERATE	1/2	c.353T>G	p.Leu118Arg	374/2300	118/658	N	0.033	0.038	0.031	0.033	0.033	0.031	0.03	0.034	14367,491,91,46	12921,506,77,39	15286,490,95,46	15478,527,95,66	15698,529,94,63	15527,502,97,54	10916,333,70,41	12434,438,72,40	0	0	0	0	1	0	0	0	0	0	0	1
Chromosome06	22892514	A	C	Missense	Manes.06G120100	AHAS1	Manes.06G120100.1.v6.1	112.2	na	missense_variant	MODERATE	1/2	c.335T>G	p.Met112Arg	356/2300	112/658	N	0.05	0.048	0.05	0.048	0.049	0.043	0.046	0.049	14081,744,95,67	12733,641,99,89	14947,780,120,72	15215,775,94,85	15403,786,96,96	15320,694,88,89	10730,516,58,60	12204,632,82,66	0	0	0	0	1	0	0	0	0	0	0	1
Chromosome06	22892638	T	G	Missense	Manes.06G120100	AHAS1	Manes.06G120100.1.v6.1	71.1	na	missense_variant	MODERATE	1/2	c.211A>C	p.Ile71Leu	232/2300	71/658	N	0.083	0.085	0.084	0.089	0.083	0.086	0.082	0.083	112,13,2028,22468	122,18,1897,20536	123,25,1964,21362	92,19,1822,18546	117,22,1728,19118	117,17,1857,19641	72,12,1190,13388	104,15,1530,16841	0	0	0	0	1	0	0	0	0	0	0	1
Chromosome06	22892641	T	G	Missense	Manes.06G120100	AHAS1	Manes.06G120100.1.v6.1	70.1	na	missense_variant	MODERATE	1/2	c.208A>C	p.Thr70Pro	229/2300	70/658	N	0.066	0.071	0.075	0.073	0.068	0.074	0.068	0.069	36,10,1620,22938	32,27,1587,20922	31,27,1761,21652	33,25,1491,18918	23,23,1419,19519	38,21,1591,19972	17,17,993,13622	36,16,1279,17153	0	0	0	0	1	0	0	0	0	0	0	1
Chromosome06	22892642	T	G	Missense	Manes.06G120100	AHAS1	Manes.06G120100.1.v6.1	69.3	na	missense_variant	MODERATE	1/2	c.207A>C	p.Leu69Phe	228/2300	69/658	N	0.141	0.17	0.202	0.159	0.166	0.219	0.168	0.146	50,16,3449,21095	56,16,3833,18668	57,11,4722,18685	49,9,3253,17160	40,8,3467,17468	44,15,4715,16850	29,10,2451,12162	40,8,2689,15750	1	0	1	1	1	0	1	1	0	1	1	1
Chromosome06	22892643	A	G	Missense	Manes.06G120100	AHAS1	Manes.06G120100.1.v6.1	69.2	na	missense_variant	MODERATE	1/2	c.206T>C	p.Leu69Ser	227/2300	69/658	Y	0.057	0.06	0.054	0.06	0.055	0.067	0.052	0.064	22772,112,1371,361	20876,76,1336,283	21848,82,1237,311	18927,80,1208,254	19519,80,1129,258	19799,83,1423,323	13665,71,745,171	17009,76,1167,235	0	0	1	0	1	0	0	0	0	0	0	1
Chromosome06	22892647	T	G	Missense	Manes.06G120100	AHAS1	Manes.06G120100.1.v6.1	68.1	na	missense_variant	MODERATE	1/2	c.202A>C	p.Thr68Pro	223/2300	68/658	N	0.109	0.107	0.112	0.11	0.11	0.107	0.109	Miss	83,29,2680,21829	70,28,2413,20048	83,40,2604,20737	76,33,2237,18127	68,33,2288,18594	62,30,2306,19229	51,24,1583,12996	1,0,80,661	0	0	0	0	1	0	0	0	0	0	0	1
Chromosome06	22892649	G	A	Missense	Manes.06G120100	AHAS1	Manes.06G120100.1.v6.1	67.2	na	missense_variant	MODERATE	1/2	c.200C>T	p.Thr67Ile	221/2300	67/658	Y	0.022	0.031	0.044	0.023	0.059	0.037	0.052	Miss	536,3,23927,153	687,11,21759,100	1014,8,22293,143	478,10,19889,90	1223,12,19632,109	799,7,20703,116	751,5,13812,78	18,1,728,2	0	0	1	0	1	0	0	0	0	1	0	1
Chromosome06	22892653	A	G	Missense	Manes.06G120100	AHAS1	Manes.06G120100.1.v6.1	66.1	na	missense_variant	MODERATE	1/2	c.196T>C	p.Ser66Pro	217/2300	66/658	N	0.078	0.074	0.079	0.078	0.072	0.076	0.072	0.076	22493,60,1903,164	20724,48,1650,142	21423,47,1838,164	18686,47,1589,140	19294,43,1499,135	19822,42,1619,144	13470,31,1048,98	16921,38,1399,120	0	0	0	0	1	0	0	0	0	0	0	1
Chromosome06	22892657	T	G	Synonymous	Manes.06G120100	AHAS1	Manes.06G120100.1.v6.1	64.3	na	synonymous_variant	LOW	1/2	c.192A>C	p.Ser64Ser	213/2300	64/658	N	0.053	0.051	0.053	0.053	0.05	0.055	0.052	0.053	81,22,1298,23228	74,26,1147,21326	86,27,1229,22090	74,21,1087,19295	72,26,1044,19829	79,19,1180,20354	60,23,756,13819	73,22,970,17422	0	0	0	0	1	0	0	0	0	0	0	1
Chromosome06	22892659	A	G	Missense	Manes.06G120100	AHAS1	Manes.06G120100.1.v6.1	64.1	na	missense_variant	MODERATE	1/2	c.190T>C	p.Ser64Pro	211/2300	64/658	N	0.097	0.095	0.1	0.096	0.091	0.092	0.091	0.095	22011,66,2372,149	20246,50,2135,117	20911,85,2313,128	18313,52,1934,116	18923,37,1893,97	19454,54,1982,122	13212,36,1318,80	16566,63,1740,97	0	0	0	0	1	0	0	0	0	0	0	1
Chromosome06	22892674	T	G	Missense	Manes.06G120100	AHAS1	Manes.06G120100.1.v6.1	59.1	na	missense_variant	MODERATE	1/2	c.175A>C	p.Thr59Pro	196/2300	59/658	N	0.033	0.031	0.031	0.031	0.03	0.032	0.031	0.034	52,21,798,23754	50,20,706,21779	41,22,731,22673	44,11,628,19791	41,18,618,20287	38,18,691,20873	32,10,456,14161	29,15,626,17815	0	0	0	0	1	0	0	0	0	0	0	1
Chromosome06	22892678	T	G	Missense	Manes.06G120100	AHAS1	Manes.06G120100.1.v6.1	57.3	na	missense_variant	MODERATE	1/2	c.171A>C	p.Lys57Asn	192/2300	57/658	N	0.027	0.024	0.024	0.026	0.025	0.025	0.025	0.026	35,18,670,23841	26,20,543,21974	26,23,561,22853	21,25,533,19894	32,20,519,20386	22,18,535,21044	11,18,365,14263	31,18,488,17949	0	0	0	0	1	0	0	0	0	0	0	1
Chromosome06	22892679	T	G	Missense	Manes.06G120100	AHAS1	Manes.06G120100.1.v6.1	57.2	na	missense_variant	MODERATE	1/2	c.170A>C	p.Lys57Thr	191/2300	57/658	N	0.026	0.022	0.023	0.025	0.024	0.023	0.023	0.025	51,19,629,23866	48,24,501,21990	55,30,548,22831	43,25,512,19892	36,18,492,20413	36,24,493,21067	21,19,336,14278	33,28,461,17964	0	0	0	0	1	0	0	0	0	0	0	1
Chromosome06	22892683	A	G	Missense	Manes.06G120100	AHAS1	Manes.06G120100.1.v6.1	56.1	na	missense_variant	MODERATE	1/2	c.166T>C	p.Ser56Pro	187/2300	56/658	N	0.046	0.044	0.044	0.047	0.044	0.046	0.043	0.042	23266,75,1116,114	21416,60,984,105	22280,51,1024,127	19360,65,945,112	19884,76,906,108	20472,55,990,117	13924,43,623,67	17540,71,776,106	0	0	0	0	1	0	0	0	0	0	0	1
Chromosome06	22892691	T	G	Missense	Manes.06G120100	AHAS1	Manes.06G120100.1.v6.1	53.2	na	missense_variant	MODERATE	1/2	c.158A>C	p.Asn53Thr	179/2300	53/658	N	0.03	0.027	0.029	0.032	0.027	0.03	0.029	0.029	34,28,725,23802	32,22,602,21913	31,21,689,22762	41,31,645,19771	31,23,571,20364	41,20,637,20949	25,8,426,14198	26,16,540,17924	0	0	0	0	1	0	0	0	0	0	0	1
Chromosome06	22892692	T	G	Missense	Manes.06G120100	AHAS1	Manes.06G120100.1.v6.1	53.1	na	missense_variant	MODERATE	1/2	c.157A>C	p.Asn53His	178/2300	53/658	N	0.02	0.019	0.021	0.022	0.019	0.02	0.018	0.021	53,13,499,24028	38,11,439,22085	44,8,494,22957	35,5,444,20007	40,10,398,20544	50,5,432,21168	26,9,262,14362	35,6,382,18091	0	0	0	0	1	0	0	0	0	0	0	1
Chromosome06	22892696	T	G	Synonymous	Manes.06G120100	AHAS1	Manes.06G120100.1.v6.1	51.3	na	synonymous_variant	LOW	1/2	c.153A>C	p.Ile51Ile	174/2300	51/658	N	0.024	0.023	0.023	0.024	0.022	0.022	0.022	0.024	70,34,593,23926	58,24,511,22031	56,15,541,22932	54,19,488,19991	45,15,457,20529	54,26,473,21172	40,19,325,14320	43,15,435,18074	0	0	0	0	1	0	0	0	0	0	0	1
Chromosome06	22892698	T	G	Missense	Manes.06G120100	AHAS1	Manes.06G120100.1.v6.1	51.1	na	missense_variant	MODERATE	1/2	c.151A>C	p.Ile51Leu	172/2300	51/658	N	0.024	0.022	0.023	0.023	0.023	0.024	0.021	0.023	70,28,578,23955	39,39,493,22070	63,32,543,22928	61,21,463,20025	49,27,474,20515	68,34,514,21122	46,24,304,14342	62,24,434,18061	0	0	0	0	1	0	0	0	0	0	0	1
Chromosome06	22892700	T	G	Missense	Manes.06G120100	AHAS1	Manes.06G120100.1.v6.1	50.2	na	missense_variant	MODERATE	1/2	c.149A>C	p.His50Pro	170/2300	50/658	N	0.029	0.028	0.029	0.031	0.029	0.028	0.029	0.03	30,33,707,23908	26,31,629,21989	45,34,679,22849	33,38,628,19917	41,39,613,20422	29,34,611,21099	17,32,432,14254	19,34,565,17994	0	0	0	0	1	0	0	0	0	0	0	1
Chromosome06	22892707	A	G	Missense	Manes.06G120100	AHAS1	Manes.06G120100.1.v6.1	48.1	na	missense_variant	MODERATE	1/2	c.142T>C	p.Ser48Pro	163/2300	48/658	N	0.147	0.146	0.165	0.184	0.17	0.158	0.172	0.162	33104,154,5710,305	30168,123,5152,310	32262,153,6359,338	29288,166,6601,320	30274,160,6222,387	31221,128,5867,326	21060,118,4368,265	25657,133,4976,295	1	0	0	0	1	0	0	0	0	0	0	1
Chromosome06	22892709	C	G	Missense	Manes.06G120100	AHAS1	Manes.06G120100.1.v6.1	47.2	na	missense_variant	MODERATE	1/2	c.140G>C	p.Arg47Pro	161/2300	47/658	N	0.041	0.046	0.042	0.049	0.05	0.045	0.049	0.047	362,37085,1575,262	324,33610,1605,223	402,36871,1606,233	412,33980,1734,267	440,34507,1813,307	366,35298,1649,245	281,24135,1242,166	331,29318,1432,225	0	0	0	0	1	0	0	0	0	0	0	0
Chromosome06	22892712	T	G	Missense	Manes.06G120100	AHAS1	Manes.06G120100.1.v6.1	46.2	na	missense_variant	MODERATE	1/2	c.137A>C	p.His46Pro	158/2300	46/658	N	0.087	0.088	0.088	0.093	0.102	0.092	0.099	0.093	84,56,3420,35714	103,81,3111,32441	69,58,3446,35541	76,63,3378,32880	90,72,3782,33123	85,65,3459,33956	63,42,2546,23170	70,59,2913,28248	0	0	1	0	1	0	0	0	0	0	0	1
Chromosome06	22892714	A	G	Synonymous	Manes.06G120100	AHAS1	Manes.06G120100.1.v6.1	45.3	na	synonymous_variant	LOW	1/2	c.135T>C	p.Pro45Pro	156/2300	45/658	N	0.054	0.056	0.057	0.063	0.066	0.059	0.065	0.059	36861,127,2089,198	33418,109,1982,227	36560,121,2210,236	33770,126,2268,235	34283,115,2426,244	35033,115,2190,217	23898,79,1667,180	29183,92,1837,179	0	0	0	0	1	0	0	0	0	0	0	1
Chromosome06	22892719	T	G	Missense	Manes.06G120100	AHAS1	Manes.06G120100.1.v6.1	44.1	na	missense_variant	MODERATE	1/2	c.130A>C	p.Ile44Leu	151/2300	44/658	N	0.041	0.044	0.045	0.051	0.051	0.047	0.05	0.049	149,99,1617,37373	145,111,1577,33922	148,125,1747,37103	162,85,1844,34315	171,114,1888,34896	131,97,1754,35579	112,70,1277,24370	133,80,1527,29566	0	0	0	0	1	0	0	0	0	0	0	1
Chromosome06	22892724	T	G	Missense	Manes.06G120100	AHAS1	Manes.06G120100.1.v6.1	42.2	na	missense_variant	MODERATE	1/2	c.125A>C	p.Lys42Thr	146/2300	42/658	N	0.06	0.062	0.06	0.067	0.069	0.06	0.065	0.063	80,121,2341,36740	97,91,2210,33234	106,101,2337,36572	98,97,2428,33658	110,107,2524,34201	99,101,2255,35039	79,78,1673,23940	100,80,1953,29121	0	0	0	0	1	0	0	0	0	0	0	1
Chromosome06	22892725	T	G	Missense	Manes.06G120100	AHAS1	Manes.06G120100.1.v6.1	42.1	na	missense_variant	MODERATE	1/2	c.124A>C	p.Lys42Gln	145/2300	42/658	N	0.053	0.059	0.056	0.064	0.063	0.057	0.059	0.06	91,25,2087,37098	109,42,2089,33389	73,37,2183,36820	89,30,2309,33850	114,21,2330,34469	97,33,2141,35221	62,25,1515,24166	88,34,1858,29273	0	0	0	0	1	0	0	0	0	0	0	1
Chromosome06	22892726	T	G	Missense	Manes.06G120100	AHAS1	Manes.06G120100.1.v6.1	41.3	na	missense_variant	MODERATE	1/2	c.123A>C	p.Gln41His	144/2300	41/658	N	0.049	0.053	0.052	0.057	0.056	0.055	0.055	0.054	89,28,1903,37259	73,26,1892,33644	78,29,2008,36940	88,23,2068,34119	77,36,2063,34788	80,32,2075,35313	50,15,1416,24295	87,22,1668,29487	0	0	0	0	1	0	0	0	0	0	0	1
Chromosome06	22892727	T	G	Missense	Manes.06G120100	AHAS1	Manes.06G120100.1.v6.1	41.2	na	missense_variant	MODERATE	1/2	c.122A>C	p.Gln41Pro	143/2300	41/658	N	0.039	0.04	0.039	0.045	0.047	0.041	0.043	0.042	65,22,1516,37685	77,21,1432,34183	54,23,1520,37463	79,39,1647,34606	71,24,1741,35204	60,18,1533,35940	46,14,1105,24643	68,18,1318,29901	0	0	0	0	1	0	0	0	0	0	0	1
Chromosome06	22892733	T	G	Missense	Manes.06G120100	AHAS1	Manes.06G120100.1.v6.1	39.2	na	missense_variant	MODERATE	1/2	c.116A>C	p.Asn39Thr	137/2300	39/658	N	0.037	0.038	0.04	0.045	0.043	0.04	0.039	0.039	43,36,1448,37770	52,40,1357,34270	57,44,1562,37450	49,30,1633,34678	65,32,1590,35367	59,34,1507,35942	38,28,1011,24746	41,41,1222,29999	0	0	0	0	1	0	0	0	0	0	0	1
Chromosome06	22892734	T	G	Missense	Manes.06G120100	AHAS1	Manes.06G120100.1.v6.1	39.1	na	missense_variant	MODERATE	1/2	c.115A>C	p.Asn39His	136/2300	39/658	N	0.029	0.032	0.029	0.036	0.036	0.031	0.033	0.035	62,45,1155,38037	58,59,1140,34462	52,53,1144,37864	64,49,1295,34982	59,59,1334,35601	75,61,1166,36240	37,51,861,24873	63,60,1081,30099	0	0	0	0	1	0	0	0	0	0	0	1
Chromosome06	22892736	A	G	Missense	Manes.06G120100	AHAS1	Manes.06G120100.1.v6.1	38.2	na	missense_variant	MODERATE	1/2	c.113T>C	p.Leu38Pro	134/2300	38/658	N	0.074	0.078	0.075	0.092	0.088	0.077	0.088	0.084	36149,131,2871,147	32708,123,2760,130	35908,157,2910,140	32746,150,3328,167	33457,153,3246,197	34405,128,2856,151	23365,84,2257,119	28419,123,2620,141	0	0	1	0	1	0	0	0	0	0	0	1
Chromosome06	22892738	A	G	Synonymous	Manes.06G120100	AHAS1	Manes.06G120100.1.v6.1	37.3	na	synonymous_variant	LOW	1/2	c.111T>C	p.Ser37Ser	132/2300	37/658	N	0.054	0.056	0.057	0.07	0.068	0.059	0.064	0.065	36931,108,2119,150	33512,111,1984,120	36639,123,2208,146	33569,130,2512,183	34263,123,2502,165	35103,113,2184,139	23980,87,1647,111	29070,100,2006,127	0	0	0	0	1	0	0	0	0	0	0	1
Chromosome06	22892742	A	G	Missense	Manes.06G120100	AHAS1	Manes.06G120100.1.v6.1	36.2	na	missense_variant	MODERATE	1/2	c.107T>C	p.Leu36Ser	128/2300	36/658	N	0.016	0.019	0.018	0.035	0.021	0.018	0.02	0.02	38468,106,637,86	34882,93,658,90	38226,102,690,96	34850,139,1260,146	36095,112,757,87	36703,85,660,92	25111,94,523,91	30482,100,633,83	0	0	0	0	1	0	0	0	0	0	0	1
Chromosome06	22892744	T	G	Synonymous	Manes.06G120100	AHAS1	Manes.06G120100.1.v6.1	35.3	na	synonymous_variant	LOW	1/2	c.105A>C	p.Pro35Pro	126/2300	35/658	N	0.034	0.035	0.034	0.041	0.041	0.035	0.038	0.038	136,53,1311,37766	126,46,1242,34295	119,45,1325,37598	146,56,1483,34705	134,52,1509,35348	127,51,1305,36044	96,29,984,24718	115,45,1169,29974	0	0	0	0	1	0	0	0	0	0	0	1
Chromosome06	22892747	G	C	Synonymous	Manes.06G120100	AHAS1	Manes.06G120100.1.v6.1	34.3	na	synonymous_variant	LOW	1/2	c.102C>G	p.Leu34Leu	123/2300	34/658	Y	0.018	0.018	0.029	0.02	0.013	0.034	0.018	0.009	37,690,38435,124	47,626,34913,111	66,1120,37809,105	63,742,35463,113	49,463,36410,113	68,1261,36060,130	41,463,25232,88	55,271,30891,77	0	0	1	0	1	0	0	0	0	0	0	1
Chromosome06	22892748	A	G	Missense	Manes.06G120100	AHAS1	Manes.06G120100.1.v6.1	34.2	na	missense_variant	MODERATE	1/2	c.101T>C	p.Leu34Pro	122/2300	34/658	N	0.028	0.028	0.025	0.031	0.032	0.027	0.031	0.031	37978,78,1112,120	34520,60,1010,117	37967,51,972,112	35039,65,1137,142	35657,73,1171,141	36319,66,997,144	24889,43,794,98	30189,56,951,95	0	0	0	0	1	0	0	0	0	0	0	1
Chromosome06	22892752	T	G	Missense	Manes.06G120100	AHAS1	Manes.06G120100.1.v6.1	33.1	na	missense_variant	MODERATE	1/2	c.97A>C	p.Thr33Pro	118/2300	33/658	N	0.037	0.035	0.036	0.041	0.043	0.036	0.039	0.039	90,67,1462,37669	74,78,1253,34305	70,87,1404,37535	77,73,1469,34764	88,78,1592,35286	79,85,1328,36043	64,59,997,24706	86,66,1215,29927	0	0	0	0	1	0	0	0	0	0	0	1
Chromosome06	22892756	T	G	Missense	Manes.06G120100	AHAS1	Manes.06G120100.1.v6.1	31.3	na	missense_variant	MODERATE	1/2	c.93A>C	p.Arg31Ser	114/2300	31/658	N	0.035	0.038	0.028	0.045	0.043	0.035	0.039	0.036	170,54,1353,37710	191,54,1336,34132	149,57,1081,37816	208,67,1614,34491	231,62,1565,35183	147,72,1300,36015	126,49,999,24648	148,41,1120,29984	0	0	0	0	1	0	0	0	0	0	0	1
Chromosome06	22892764	T	G	Missense	Manes.06G120100	AHAS1	Manes.06G120100.1.v6.1	29.1	na	missense_variant	MODERATE	1/2	c.85A>C	p.Ile29Leu	106/2300	29/658	N	0.019	0.019	0.02	0.021	0.023	0.019	0.02	0.021	53,40,758,38442	60,42,671,34923	52,46,775,38228	73,50,762,35452	69,49,835,36085	62,53,705,36709	58,33,515,25213	56,41,667,30526	0	0	0	0	1	0	0	0	0	0	0	1
Chromosome06	22892770	T	G	Missense	Manes.06G120100	AHAS1	Manes.06G120100.1.v6.1	27.1	na	missense_variant	MODERATE	1/2	c.79A>C	p.Ile27Leu	100/2300	27/658	N	0.022	0.025	0.023	0.026	0.027	0.022	0.025	0.024	100,37,863,38288	114,51,891,34634	104,59,891,38039	115,53,955,35220	110,46,984,35890	107,48,829,36538	86,29,643,25060	93,46,757,30388	0	0	0	0	1	0	0	0	0	0	0	1
Chromosome06	22892771	T	G	Synonymous	Manes.06G120100	AHAS1	Manes.06G120100.1.v6.1	26.3	na	synonymous_variant	LOW	1/2	c.78A>C	p.Ser26Ser	99/2300	26/658	N	0.022	0.023	0.021	0.025	0.028	0.022	0.026	0.021	54,48,875,38308	73,45,815,34753	63,56,836,38131	61,55,918,35309	80,52,1025,35871	54,58,808,36600	51,48,671,25045	54,46,654,30528	0	0	0	0	1	0	0	0	0	0	0	1
Chromosome06	22892777	T	G	Missense	Manes.06G120100	AHAS1	Manes.06G120100.1.v6.1	24.3	na	missense_variant	MODERATE	1/2	c.72A>C	p.Arg24Ser	93/2300	24/658	N	0.027	0.028	0.027	0.033	0.032	0.029	0.029	0.03	107,58,1063,38055	106,81,1001,34491	104,63,1070,37844	108,64,1201,34968	101,70,1188,35666	101,65,1088,36262	81,59,749,24923	78,61,942,30199	0	0	0	0	1	0	0	0	0	0	0	1
Chromosome06	22892802	G	A	Missense	Manes.06G120100	AHAS1	Manes.06G120100.1.v6.1	16.2	na	missense_variant	MODERATE	1/2	c.47C>T	p.Ser16Phe	68/2300	16/658	N	0.009	0.01	0.011	0.012	0.011	0.012	0.011	0.012	370,4,38809,72	358,5,35212,56	417,6,38543,82	438,3,35808,82	418,4,36485,77	445,3,36976,59	288,6,25450,40	360,7,30800,71	0	0	0	0	1	0	0	0	0	0	0	1
Chromosome06	22892808	T	G	Missense	Manes.06G120100	AHAS1	Manes.06G120100.1.v6.1	14.2	na	missense_variant	MODERATE	1/2	c.41A>C	p.Lys14Thr	62/2300	14/658	N	0.01	0.011	0.011	0.013	0.015	0.01	0.015	0.012	31,28,390,38774	35,24,401,35145	26,33,430,38530	31,37,469,35774	40,37,567,36307	31,35,390,36997	31,22,379,25335	32,28,377,30794	0	0	0	0	1	0	0	0	0	0	0	1
Chromosome09	7914996	C	A	Missense	Manes.09G059400	SBE	Manes.09G059400.1.v6.1	15.1	na	missense_variant	MODERATE	1/22	c.43C>A	p.Pro15Thr	185/2998	15/827	Y	Miss	0.025	0.027	0.021	0.026	0.031	Miss	0.044	181,7946,4,7	328,12543,2,7	320,11418,0,12	227,10427,4,18	336,12592,2,10	327,10268,2,9	223,7570,0,6	691,15015,1,10	0	0	1	0	1	0	0	0	0	0	0	1
Chromosome09	7915001	A	C	Synonymous	Manes.09G059400	SBE	Manes.09G059400.1.v6.1	16.3	na	synonymous_variant	LOW	1/22	c.48A>C	p.Leu16Leu	190/2998	16/827	Y	Miss	0.386	0.309	0.409	0.378	0.339	Miss	0.291	4396,3736,6,4	7902,4973,3,7	8119,3623,7,3	6305,4363,3,7	8043,4894,6,4	7003,3596,3,6	4705,3086,6,4	11142,4563,12,5	1	1	1	1	1	1	1	1	1	1	1	1
Chromosome09	7915018	C	T	Missense	Manes.09G059400	SBE	Manes.09G059400.1.v6.1	22.2	Y	missense_variant	MODERATE	1/22	c.65C>T	p.Thr22Ile	207/2998	22/827	N	Miss	0.012	0.015	0.015	0.013	0.014	Miss	0.013	24,8023,2,103	35,12703,0,155	28,11557,3,176	26,10507,0,156	38,12761,3,163	17,10450,2,145	23,7685,1,100	29,15485,3,211	0	0	0	0	1	0	0	0	0	0	0	1
Chromosome09	7915031	C	T	Synonymous	Manes.09G059400	SBE	Manes.09G059400.1.v6.1	26.3	Y	synonymous_variant	LOW	1/22	c.78C>T	p.Gly26Gly	220/2998	26/827	N	Miss	0.142	0.133	0.129	0.116	0.141	Miss	0.087	11,6726,2,1421	28,11056,3,1824	18,10193,4,1560	21,9297,1,1375	22,11445,3,1504	24,9104,0,1491	22,6678,3,1109	38,14330,3,1367	1	0	1	0	1	0	1	1	0	0	0	1
Chromosome09	7915032	G	T	Missense	Manes.09G059400	SBE	Manes.09G059400.1.v6.1	27.1	Y	missense_variant	MODERATE	1/22	c.79G>T	p.Asp27Tyr	221/2998	27/827	N	Miss	0.244	0.169	0.279	0.264	0.203	Miss	0.208	13,13,5863,2272	24,24,9721,3142	22,16,9757,1979	18,22,7678,2977	19,27,9512,3417	23,23,8432,2143	12,14,5799,1987	25,27,12420,3267	1	0	1	1	1	1	1	1	1	1	1	1
Chromosome09	7915037	G	A	Synonymous	Manes.09G059400	SBE	Manes.09G059400.1.v6.1	28.3	Y	synonymous_variant	LOW	1/22	c.84G>A	p.Arg28Arg	226/2998	28/827	Y	Miss	0.141	0.134	0.128	0.117	0.14	Miss	0.087	1420,15,6704,21	1818,11,11041,21	1569,21,10169,20	1368,13,9293,24	1513,14,11424,27	1480,15,9107,23	1101,16,6680,17	1361,18,14335,28	1	0	1	0	1	0	1	1	0	0	0	1
Chromosome09	7915075	A	C	Missense	Manes.09G059400	SBE	Manes.09G059400.1.v6.1	41.2	Y	missense_variant	MODERATE	1/22	c.122A>C	p.Glu41Ala	264/2998	41/827	Y	Miss	0.16	0.151	0.147	0.139	0.157	Miss	0.106	6583,1552,20,29	10783,2050,52,47	9964,1771,38,32	9086,1563,40,36	11113,1793,47,44	8930,1660,21,28	6508,1266,22,26	14009,1661,53,40	1	0	1	0	1	0	1	1	0	0	0	1
Chromosome09	7915086	A	C	Synonymous	Manes.09G059400	SBE	Manes.09G059400.1.v6.1	45.1	Y	splice_region_variant&synonymous_variant	LOW	1/22	c.133A>C	p.Arg45Arg	275/2998	45/827	Y	Miss	0.026	0.017	0.023	0.027	0.017	Miss	0.03	8021,125,14,21	12522,329,41,41	11562,198,24,30	10406,241,43,33	12562,343,48,45	10411,185,26,27	7553,223,20,25	15153,476,66,70	0	0	0	0	1	0	0	0	0	0	0	1
Chromosome09	7915089	A	C	Intron	Manes.09G059400	SBE	Manes.09G059400.1.v6.1	NA	Y	splice_region_variant&intron_variant	LOW	1/21	c.133+3A>C	NA	NA	NA	N	Miss	0.029	0.026	0.029	0.03	0.026	Miss	0.026	7972,181,10,21	12494,371,26,45	11444,306,20,23	10353,311,20,42	12530,394,33,44	10339,273,15,25	7580,210,15,18	15274,415,41,34	0	0	0	0	1	0	0	0	0	0	0	1
Chromosome09	7915092	A	C	Intron	Manes.09G059400	SBE	Manes.09G059400.1.v6.1	NA	Y	splice_region_variant&intron_variant	LOW	1/21	c.133+6A>C	NA	NA	NA	N	Miss	0.035	0.027	0.031	0.037	0.028	Miss	0.031	7912,201,17,51	12338,454,33,105	11416,311,22,52	10310,326,26,66	12414,477,25,83	10277,293,18,62	7506,252,15,48	15144,485,30,106	0	0	0	0	1	0	0	0	0	0	0	1
Chromosome09	7915095	T	C	Intron	Manes.09G059400	SBE	Manes.09G059400.1.v6.1	NA	Y	intron_variant	MODIFIER	1/21	c.133+9T>C	NA	NA	NA	Y	Miss	0.146	0.139	0.134	0.122	0.148	Miss	0.091	36,1461,23,6662	42,1868,53,10967	26,1627,36,10107	28,1426,30,9240	44,1572,62,11319	30,1563,31,9025	33,1149,28,6611	47,1427,39,14249	1	0	1	0	1	0	1	1	0	0	0	1
Chromosome09	7915332	G	T	Intron	Manes.09G059400	SBE	Manes.09G059400.1.v6.1	NA	Y	intron_variant	MODIFIER	1/21	c.133+246G>T	NA	NA	NA	N	Miss	0.034	0.033	0.033	0.034	0.032	Miss	0.036	17,7,7864,288	31,16,12457,444	21,12,11393,383	24,10,10380,359	24,10,12515,440	14,6,10302,343	12,7,7559,252	32,10,15146,572	0	0	0	0	1	0	0	0	0	0	0	0
Chromosome09	7915333	A	T	Intron	Manes.09G059400	SBE	Manes.09G059400.1.v6.1	NA	Y	intron_variant	MODIFIER	1/21	c.133+247A>T	NA	NA	NA	Y	Miss	0.075	0.075	0.079	0.075	0.072	Miss	0.078	7347,53,164,610	11643,109,251,938	10656,76,215,863	9646,95,207,823	11691,118,229,949	9686,72,156,747	7103,60,121,544	14139,119,306,1196	0	0	0	0	1	0	0	0	0	0	0	1
Chromosome09	7915342	G	T	Intron	Manes.09G059400	SBE	Manes.09G059400.1.v6.1	NA	Y	intron_variant	MODIFIER	1/21	c.133+256G>T	NA	NA	NA	N	Miss	0.029	0.025	0.03	0.027	0.021	Miss	0.026	25,13,7944,206	38,20,12507,380	31,22,11479,291	34,16,10401,324	32,21,12597,353	22,9,10401,226	22,14,7621,178	33,30,15299,414	0	0	0	0	1	0	0	0	0	0	0	1
Chromosome09	7915345	A	C	Intron	Manes.09G059400	SBE	Manes.09G059400.1.v6.1	NA	Y	intron_variant	MODIFIER	1/21	c.133+259A>C	NA	NA	NA	Y	Miss	0.154	0.148	0.136	0.124	0.157	Miss	0.095	6481,1526,62,118	10656,1945,133,205	9847,1715,86,175	9055,1429,101,188	11115,1570,127,182	8807,1646,89,114	6457,1181,64,126	13911,1459,168,233	1	0	1	0	1	0	1	1	0	1	0	1
Chromosome09	7915352	T	G	Intron	Manes.09G059400	SBE	Manes.09G059400.1.v6.1	NA	Y	intron_variant	MODIFIER	1/21	c.133+266T>G	NA	NA	NA	N	Miss	0.022	0.021	0.024	0.022	0.017	Miss	0.02	15,11,151,8013	24,18,283,12601	20,22,248,11521	18,14,255,10469	21,26,289,12666	11,11,185,10451	9,10,142,7662	25,24,317,15407	0	0	0	0	1	0	0	0	0	0	0	0
Chromosome09	7915455	G	A	Intron	Manes.09G059400	SBE	Manes.09G059400.1.v6.1	NA	Y	intron_variant	MODIFIER	1/21	c.133+369G>A	NA	NA	NA	N	Miss	0.043	0.02	0.018	0.014	0.049	Miss	0.001	204,0,7925,21	545,2,12276,32	240,3,11485,35	190,4,10483,21	179,0,12718,42	519,2,10060,27	156,0,7627,14	12,0,15644,45	0	0	0	0	1	0	0	0	0	0	0	1
Chromosome09	7916024	G	A	Intron	Manes.09G059400	SBE	Manes.09G059400.1.v6.1	NA	na	intron_variant	MODIFIER	1/21	c.134-56G>A	NA	NA	NA	Y	Miss	0.832	0.845	0.876	0.841	0.838	Miss	0.801	3421,14,978,5	10165,33,2049,12	8883,35,1633,11	10860,32,1537,12	11991,41,2261,9	11383,30,2197,9	7266,26,1243,10	16925,56,4200,23	1	1	1	1	1	1	1	1	1	0	1	1
Chromosome09	7916037	A	G	Intron	Manes.09G059400	SBE	Manes.09G059400.1.v6.1	NA	na	intron_variant	MODIFIER	1/21	c.134-43A>G	NA	NA	NA	N	Miss	0.009	0.003	0.03	0.01	0.005	Miss	0.014	4155,15,245,7	12105,36,116,11	10509,26,31,10	12024,47,368,8	14111,48,139,11	13504,40,69,22	8468,27,48,8	20823,67,295,23	0	0	1	0	1	0	0	0	0	0	0	1
Chromosome09	7916067	T	C	Intron	Manes.09G059400	SBE	Manes.09G059400.1.v6.1	NA	na	intron_variant	MODIFIER	1/21	c.134-13T>C	NA	NA	NA	Y	Miss	0.073	0.086	0.077	0.074	0.097	Miss	0.107	11,303,21,4098	62,896,39,11304	63,907,26,9599	66,947,42,11422	83,1046,61,13148	74,1312,42,12238	57,597,26,7878	139,2251,73,18777	1	0	1	0	1	0	1	1	0	0	0	1
Chromosome09	7916119	C	A	Missense	Manes.09G059400	SBE	Manes.09G059400.1.v6.1	58.2	na	missense_variant	MODERATE	2/22	c.173C>A	p.Ser58Tyr	315/2998	58/827	N	Miss	0.014	0.012	0.012	0.014	0.015	Miss	0.014	68,4356,11,10	166,12084,15,48	127,10431,16,33	151,12276,24,48	197,14093,26,51	207,13405,15,54	119,8413,12,32	298,20862,24,87	0	0	0	0	1	0	0	0	0	0	0	1
Chromosome09	7916122	C	A	Nonsense	Manes.09G059400	SBE	Manes.09G059400.1.v6.1	59.2	na	stop_gained	HIGH	2/22	c.176C>A	p.Ser59*	318/2998	59/827	N	Miss	0.012	0.011	0.011	0.013	0.011	Miss	0.014	42,4390,8,6	151,12114,17,30	116,10461,12,21	140,12310,15,34	187,14133,18,28	150,13481,14,37	104,8442,6,22	288,20896,28,59	0	0	0	0	1	0	0	0	0	0	0	0
Chromosome09	7916123	A	C	Synonymous	Manes.09G059400	SBE	Manes.09G059400.1.v6.1	59.3	na	synonymous_variant	LOW	2/22	c.177A>C	p.Ser59Ser	319/2998	59/827	N	Miss	0.013	0.016	0.015	0.015	0.015	Miss	0.017	4358,62,10,16	12090,156,28,40	10402,167,17,24	12249,184,23,43	14077,217,27,45	13404,206,20,52	8409,112,16,37	20801,350,43,77	0	0	0	0	1	0	0	0	0	0	0	1
Chromosome09	7916124	A	C	Missense	Manes.09G059400	SBE	Manes.09G059400.1.v6.1	60.1	na	missense_variant	MODERATE	2/22	c.178A>C	p.Asn60His	320/2998	60/827	N	Miss	0.019	0.019	0.019	0.022	0.018	Miss	0.023	4348,81,4,13	12014,228,20,52	10353,201,17,39	12209,232,17,41	13980,308,21,57	13380,242,20,41	8344,175,19,36	20675,481,43,73	0	0	0	0	1	0	0	0	0	0	0	1
Chromosome09	7916135	C	A	Synonymous	Manes.09G059400	SBE	Manes.09G059400.1.v6.1	63.3	na	synonymous_variant	LOW	2/22	c.189C>A	p.Val63Val	331/2998	63/827	N	Miss	0.019	0.021	0.02	0.022	0.023	Miss	0.023	100,4320,4,21	234,12002,14,68	218,10335,13,42	246,12171,29,56	313,13971,25,60	314,13275,25,71	192,8337,14,33	484,20643,37,116	0	0	0	0	1	0	0	0	0	0	0	1
Chromosome09	7916140	C	A	Missense	Manes.09G059400	SBE	Manes.09G059400.1.v6.1	65.2	na	missense_variant	MODERATE	2/22	c.194C>A	p.Ala65Glu	336/2998	65/827	N	Miss	0.013	0.015	0.012	0.015	0.012	Miss	0.015	58,4358,7,23	165,12098,18,39	154,10406,14,36	155,12273,26,46	216,14070,25,57	168,13444,18,55	117,8408,11,38	326,20840,31,83	0	0	0	0	1	0	0	0	0	0	0	0
Chromosome09	7916141	G	T	Synonymous	Manes.09G059400	SBE	Manes.09G059400.1.v6.1	65.3	na	synonymous_variant	LOW	2/22	c.195G>T	p.Ala65Ala	337/2998	65/827	Y	Miss	0.257	0.176	0.3	0.273	0.208	Miss	0.22	14,3,3139,1290	32,27,9110,3150	37,22,8691,1859	39,34,8697,3730	46,39,10377,3904	49,19,10782,2836	29,14,6305,2226	69,45,16500,4666	1	0	1	1	1	1	1	1	1	0	1	1
Chromosome09	7916145	A	C	Missense	Manes.09G059400	SBE	Manes.09G059400.1.v6.1	67.1	na	missense_variant	MODERATE	2/22	c.199A>C	p.Lys67Gln	341/2998	67/827	N	Miss	0.021	0.018	Miss	Miss	0.021	Miss	0.005	4352,71,9,14	12004,252,25,44	10364,190,22,34	7477,66,10,7	8199,60,5,10	13290,292,41,59	4754,30,2,6	11301,61,10,15	0	0	0	0	1	0	0	0	0	0	0	0
Chromosome09	7916146	A	C	Missense	Manes.09G059400	SBE	Manes.09G059400.1.v6.1	67.2	na	missense_variant	MODERATE	2/22	c.200A>C	p.Lys67Thr	342/2998	67/827	N	Miss	0.023	0.026	Miss	Miss	0.024	Miss	0.008	4307,108,12,18	11973,283,25,46	10255,271,25,59	7456,72,12,21	8149,91,11,23	13253,325,32,73	4729,48,5,11	11247,90,22,30	0	0	0	0	1	0	0	0	0	0	0	1
Chromosome09	7916147	A	C	Missense	Manes.09G059400	SBE	Manes.09G059400.1.v6.1	67.3	na	missense_variant	MODERATE	2/22	c.201A>C	p.Lys67Asn	343/2998	67/827	N	Miss	0.029	0.027	Miss	Miss	0.027	Miss	0.011	4262,141,17,24	11894,352,26,56	10226,288,41,54	7444,93,12,12	8150,106,13,8	13203,364,39,82	4704,67,12,10	11236,122,26,16	0	0	0	0	1	0	0	0	0	0	0	1
Chromosome09	7916380	T	G	Intron	Manes.09G059400	SBE	Manes.09G059400.1.v6.1	NA	na	intron_variant	MODIFIER	2/21	c.288+146T>G	NA	NA	NA	N	Miss	0.04	0.037	Miss	0.038	0.037	Miss	0.037	15,5,179,4226	36,24,490,11710	23,23,388,10109	5,9,95,4919	40,35,542,13741	36,22,499,13052	18,24,315,8183	56,42,777,20337	0	0	0	0	1	0	0	0	0	0	0	1
Chromosome09	7916382	T	G	Intron	Manes.09G059400	SBE	Manes.09G059400.1.v6.1	NA	na	intron_variant	MODIFIER	2/21	c.288+148T>G	NA	NA	NA	N	Miss	0.041	0.037	Miss	0.039	0.038	Miss	0.038	7,2,165,4249	32,18,505,11693	30,18,389,10104	12,3,97,4920	34,31,557,13728	30,23,513,13041	14,17,310,8195	47,37,794,20322	0	0	0	0	1	0	0	0	0	0	0	1
Chromosome09	7916383	G	T	Intron	Manes.09G059400	SBE	Manes.09G059400.1.v6.1	NA	na	intron_variant	MODIFIER	2/21	c.288+149G>T	NA	NA	NA	N	Miss	0.023	0.022	Miss	0.022	0.02	Miss	0.021	14,1,4316,92	47,8,11915,278	36,3,10274,230	13,0,4956,67	53,3,13979,315	66,8,13262,272	29,4,8335,169	84,5,20672,439	0	0	0	0	1	0	0	0	0	0	0	0
Chromosome09	7916386	A	G	Intron	Manes.09G059400	SBE	Manes.09G059400.1.v6.1	NA	na	intron_variant	MODIFIER	2/21	c.288+152A>G	NA	NA	NA	Y	Miss	0.046	0.045	Miss	0.038	0.037	Miss	0.042	4172,18,183,51	11533,43,561,116	9963,29,467,79	4937,11,77,14	13645,56,538,110	12961,44,503,102	8078,24,359,78	20097,87,873,163	0	0	0	0	1	0	0	0	0	0	0	1
Chromosome09	7916399	T	G	Intron	Manes.09G059400	SBE	Manes.09G059400.1.v6.1	NA	na	intron_variant	MODIFIER	2/21	c.288+165T>G	NA	NA	NA	Y	Miss	0.034	0.031	0.028	0.028	0.027	Miss	0.029	8,0,138,4276	32,11,412,11781	25,9,322,10182	32,11,348,12051	49,11,406,13888	27,15,372,13187	33,6,254,8250	50,20,604,20528	0	0	0	0	1	0	0	0	0	0	0	1
Chromosome09	7916402	G	T	Intron	Manes.09G059400	SBE	Manes.09G059400.1.v6.1	NA	na	intron_variant	MODIFIER	2/21	c.288+168G>T	NA	NA	NA	N	Miss	0.017	0.015	0.018	0.017	0.016	Miss	0.016	5,4,4335,70	27,11,11992,211	16,11,10332,158	13,4,12148,226	26,9,14084,237	23,5,13357,220	14,3,8385,137	28,17,20823,346	0	0	0	0	1	0	0	0	0	0	0	1
Chromosome09	7916403	G	T	Intron	Manes.09G059400	SBE	Manes.09G059400.1.v6.1	NA	na	intron_variant	MODIFIER	2/21	c.288+169G>T	NA	NA	NA	N	Miss	0.02	0.019	0.022	0.022	0.018	Miss	0.02	8,2,4316,88	42,10,11949,241	24,10,10285,200	28,13,12077,274	39,18,13991,308	36,13,13312,244	21,6,8333,180	42,27,20724,422	0	0	0	0	1	0	0	0	0	0	0	1
Chromosome09	7916415	G	T	Intron	Manes.09G059400	SBE	Manes.09G059400.1.v6.1	NA	na	intron_variant	MODIFIER	2/21	c.288+181G>T	NA	NA	NA	N	Miss	0.022	0.017	0.019	0.017	0.018	Miss	0.021	13,2,4329,79	39,14,11927,269	27,2,10336,177	45,10,12141,239	35,17,14064,241	34,8,13319,242	25,4,8350,162	52,21,20680,450	0	0	0	0	1	0	0	0	0	0	0	1
Chromosome09	7916466	A	G	Intron	Manes.09G059400	SBE	Manes.09G059400.1.v6.1	NA	na	intron_variant	MODIFIER	2/21	c.288+232A>G	NA	NA	NA	Y	Miss	0.16	0.148	0.142	0.13	0.158	Miss	0.115	3682,5,701,16	10228,12,1946,33	8944,12,1550,19	10618,22,1764,20	12434,20,1851,26	11412,14,2142,18	7052,14,1439,19	18675,24,2431,44	1	0	1	0	1	0	1	1	0	0	0	1
Chromosome09	7916467	T	G	Intron	Manes.09G059400	SBE	Manes.09G059400.1.v6.1	NA	na	intron_variant	MODIFIER	2/21	c.288+233T>G	NA	NA	NA	Y	Miss	0.407	0.316	0.437	0.393	0.36	Miss	0.329	1,2,1935,2469	4,5,4964,7245	6,5,3317,7195	11,5,5416,6989	7,7,5622,8692	7,5,4881,8691	7,5,3556,4955	19,28,6956,14176	1	1	1	1	1	1	1	1	1	0	1	1
Chromosome09	7916482	T	A	Intron	Manes.09G059400	SBE	Manes.09G059400.1.v6.1	NA	na	intron_variant	MODIFIER	2/21	c.288+248T>A	NA	NA	NA	Y	Miss	0.246	0.167	0.297	0.266	0.199	Miss	0.215	1233,4,8,3161	2998,10,21,9176	1756,10,7,8744	3681,9,18,8704	3792,18,25,10479	2697,14,17,10850	2117,13,12,6377	4539,33,26,16574	1	0	1	1	1	0	1	1	1	0	1	1
Chromosome09	7920341	T	C	Intron	Manes.09G059400	SBE	Manes.09G059400.1.v6.1	NA	na	intron_variant	MODIFIER	3/21	c.492-90T>C	NA	NA	NA	Y	0.445	0.396	0.317	0.418	0.357	0.348	0.403	0.289	126,18447,33,23015	114,18345,41,27967	73,11414,36,24639	108,15854,34,22039	83,10881,24,19594	61,8554,19,16038	25,4764,12,7060	84,10405,36,25596	1	1	1	1	1	0	1	1	1	0	1	1
Chromosome09	7920349	T	G	Intron	Manes.09G059400	SBE	Manes.09G059400.1.v6.1	NA	na	intron_variant	MODIFIER	3/21	c.492-82T>G	NA	NA	NA	N	0.006	0.003	0.013	0.008	0.004	0.001	0.007	0.001	56,18,258,41286	89,23,158,46193	50,26,477,35576	64,35,300,37621	62,19,107,30393	37,13,30,24583	19,8,81,11753	74,27,46,35964	0	0	1	0	1	0	0	0	0	0	0	1
Chromosome09	7920352	G	T	Intron	Manes.09G059400	SBE	Manes.09G059400.1.v6.1	NA	na	intron_variant	MODIFIER	3/21	c.492-79G>T	NA	NA	NA	Y	0.449	0.402	0.32	0.422	0.36	0.351	0.406	0.292	42,14,22901,18625	280,33,27598,18579	41,12,24542,11528	35,31,21905,15992	33,15,19527,10981	21,7,15988,8628	9,2,7027,4806	49,17,25504,10514	1	1	1	1	1	1	1	1	1	0	1	1
Chromosome09	7920357	A	C	Intron	Manes.09G059400	SBE	Manes.09G059400.1.v6.1	NA	na	intron_variant	MODIFIER	3/21	c.492-74A>C	NA	NA	NA	Y	0.448	0.401	0.32	0.423	0.361	0.35	0.406	0.293	22976,18634,18,21	27645,18528,276,49	24579,11550,27,18	21932,16068,37,23	19545,11028,24,13	16029,8622,20,14	7039,4819,10,6	25507,10569,39,24	1	1	1	1	1	1	1	1	1	0	1	1
[truncated: 1,485 more rows]
[truncated: 1 more columns]

## Sheet: Sheet2
0	0	0	0	0
0	0	0	0	3		0	2284	2506	2216	2451	46
3	3	2	3	3		1	6	43	38	4	196
0	0	0	0	3		2	59	4	258	17	536
0	0	0	0	3		3	265	61	102	142	1836
0	0	0	0	3
0	0	0	0	2		Suma llamados	330	108	398	163	2568
0	0	0	0	2
[truncated: 2,607 more rows]
