# Supplementary material for: Deep Assessment of Genomic Diversity in Cassava for Herbicide Tolerance and Starch Biosynthesis
Source: Comput Struct Biotechnol J. 2017 Jan 14;15:185–94. doi: 10.1016/j.csbj.2017.01.002 (PMC5295625; doi:10.1016/j.csbj.2017.01.002)
Supplement: Supplementary file 1 — Supplementary Table 1 List of cassava accessions sequenced in this study. Supplementary Table 2 List of genes related to starch content and resistance to herbicides chosen for pooled targeted resequenced. Supplementary Table 3 List of primer pairs used to define the regions targeted for pool resequencing. The last eight columns represent the number of fragments reliably assigned to each region within each pool. Supplementary Table 4 Report of curated biallelic SNPs identified in this study. The table includes for each SNP the chromosome location, reference allele, alternative allele, functional annotation, intersection with the panel of SNPs available at the phytozome website, predicted allele frequencies within each pool, raw A,C,G,T counts within each pool, and pipelines in which the SNP was discovered. Supplementary Table 5 List of curated indels identified in this study. The table includes for each SNP the chromosome location, reference allele, alternative allele, functional annotation, predicted allele frequencies within each pool and raw allele counts for the reference and alternative alleles. [file mmc1.zip › SupplementaryTable5_ReportIndels.xls]

## Sheet: Sheet1
Chromosome	Position	Reference	Alternative	Annotation	Gene	Gene name	Transcript	Pool Alternative Allele Frequencies								Pool raw allele counts
Chromosome09	7915067	CAAGAAGG	CAAGG	Missense	Manes.09G059400	SBE	Manes.09G059400.1.v6.1	0.288	0.251	0.171	0.284	0.27	0.207	0.258	0.215	5311,2154	8720,2921	8899,1841	6954,2761	8581,3174	7728,2021	5246,1828	11169,3054
Chromosome17	1894690	ATC	AC	Frameshift	Manes.17G007500	AHAS4	Manes.17G007500.1.v6.1	0.085	0.107	0.073	0.094	0.12	0.105	0.14	0.226	3217,299	3863,463	3460,274	3815,396	3490,478	4003,470	2734,444	4192,1226
Chromosome17	1894889	TCC	TC	Frameshift	Manes.17G007500	AHAS4	Manes.17G007500.1.v6.1	0	0.158	0.141	0.167	0.127	0.174	0.165	0.091	4243,0	3785,723	3998,662	4466,905	4204,621	1973,420	3272,655	1275,129
Chromosome17	1895315	TGA	TA	Frameshift	Manes.17G007500	AHAS4	Manes.17G007500.1.v6.1	0.175	0.149	0.118	0.128	0.12	0.129	0.12	0.122	2966,629	4066,714	4595,614	4038,591	3991,544	4386,650	2955,405	4385,612
